# Supplementary material for: Genome-wide analysis in over 1 million individuals of European ancestry yields improved polygenic risk scores for blood pressure traits
Source: Nat Genet. 2024 Apr 30;56(5):778–91. doi: 10.1038/s41588-024-01714-w (PMC11096100; doi:10.1038/s41588-024-01714-w)
Supplement: Supplementary file 3 — Supplementary Tables 1–26, provided in separate sheets of a single workbook. [file 41588_2024_1714_MOESM3_ESM.xlsx]

## Sheet: ST1
Supplementary Table 1. Meta-Analysis and Sub-Study GWAS Results for 113 Novel Loci
rsID	CHR	POS	Type	Trait	EffectAllele	OtherAllele	metaMAF	eafMETA	pMETA	betaMETA	DIRECTION	HETPVAL	N_STUDY	neffMETA	pUKB	eafUKB	impqUKB	betaUKB	pICBP	eafICBP	betaICBP	pMVP	eafMVP	impqMVP	betaMVP	pBioVU	eafBioVU	impqBioVU	betaBioVU
rs36209093	1	110229787	novel-35	DBP	T	C	0.3125	0.6875	9.94e-15	0.1703	?+++	0.6396	3	566609	6e-11	0.674199	0.810873	0.157978	NA	NA	NA	1.14e-06	0.734332	0.743717	0.204786	0.105083	0.622548	0.606579	0.155095
rs117777118	18	77161324	novel-35	DBP	A	G	0.0399	0.0399	2.4e-13	-0.3583	?---	0.4463	3	636875	8.9e-12	0.038695	0.852676	-0.390495	NA	NA	NA	0.000326025	0.0422307	0.988032	-0.286957	0.0330901	0.0354834	0.553565	-0.558179
rs76637716*	12	51355243	novel-35	DBP	A	G	0.0555	0.0555	1.62e-12	-0.2439	---+	0.2297	4	922798	3.4e-08	0.056588	1	-0.243073	6.41e-05	0.0555	-0.2874	0.000274541	0.0529061	0.996555	-0.260506	0.554971	0.0571281	0.793075	0.103196
rs880132	18	7131618	novel-35	SBP	C	T	0.4267	0.5733	1.04e-11	-0.1821	++++	0.3469	4	846466	8.4e-05	0.577271	0.949169	-0.148223	0.000159	0.5595	-0.1954	0.000660298	0.581475	0.693142	-0.178482	0.00056009	0.573036	0.790355	-0.344516
rs57989773	6	100629078	novel-35	DBP	C	T	0.2454	0.2454	2.49e-11	-0.1228	++++	0.1406	4	909846	6.2e-12	0.244797	0.937577	-0.167658	0.02302	0.2377	-0.0793	0.014628	0.258369	0.858791	-0.0960996	0.596015	0.236019	0.890808	-0.0476352
rs3765618	11	128769876	novel-35	DBP	G	C	0.0875	0.0875	3.87e-11	-0.1802	++++	0.2662	4	974839	1.5e-09	0.089264	0.99614	-0.216144	0.04611	0.0864	-0.1065	0.000200638	0.085549	0.984977	-0.213432	0.681664	0.0848083	0.950479	-0.0542659
rs10819246	9	129643296	novel-35	DBP	T	G	0.0991	0.0991	5.91e-11	0.1662	++++	0.3409	4	995493	2e-06	0.098569	0.99852	0.162851	0.003164	0.1001	0.1362	0.00154569	0.0991794	0.934656	0.175174	0.00229163	0.0972271	0.958308	0.378717
rs10087280	8	49391836	novel-35	DBP	G	A	0.1712	0.1712	1.86e-10	-0.1273	++++	0.07922	4	1011420	7.8e-11	0.166274	0.995568	-0.178336	0.02422	0.1712	-0.0811	0.0839929	0.181296	0.942196	-0.0736213	0.0288554	0.170774	0.99245	-0.211199
rs10991952	9	94252964	novel-35	SBP	G	A	0.2985	0.2985	1.98e-10	0.1692	----	0.641	4	978737	2.7e-05	0.299746	0.992161	0.166639	9.65e-05	0.2947	0.1964	0.010395	0.299503	0.918266	0.125299	0.0109823	0.302334	0.96912	0.246787
rs57503539	2	9803203	novel-35	DBP	A	G	0.2098	0.2098	3.42e-10	-0.1182	----	0.9879	4	968278	5.6e-06	0.205318	0.98429	-0.114915	0.0003171	0.2117	-0.1247	0.00622236	0.216667	0.904632	-0.111555	0.122276	0.209641	0.969388	-0.139766
rs61909958	11	96151677	novel-35	DBP	G	C	0.1879	0.1879	6.11e-10	-0.1233	++++	0.1654	4	941830	6.9e-05	0.187772	0.979441	-0.104795	8.53e-06	0.1886	-0.1636	0.0941155	0.186666	0.842933	-0.0747737	0.0050265	0.190615	0.892863	-0.272263
rs36563	14	71352648	novel-35	SBP	G	T	0.1555	0.8445	6.21e-10	0.2062	----	0.908	4	1001700	1e-05	0.850791	1	0.225214	0.0005038	0.8416	0.2235	0.00191597	0.840499	0.998556	0.182615	0.211951	0.841587	0.99817	0.150281
rs34361301	9	14535119	novel-35	PP	C	T	0.2658	0.2658	6.76e-10	0.1216	----	0.3215	4	974146	1.6e-08	0.264212	0.97253	0.162379	0.02204	0.2706	0.0799	0.0103549	0.262479	0.899682	0.10223	0.0748791	0.264296	0.992804	0.154658
rs34139656	16	88534923	novel-35	PP	G	A	0.3269	0.3269	7.3e-10	-0.1167	++++	0.8191	4	939836	6.5e-06	0.327602	0.983936	-0.121252	0.0002154	0.3258	-0.1343	0.0155503	0.327223	0.958388	-0.0876346	0.117048	0.326126	0.881279	-0.136083
rs62370646	5	42515027	novel-35	DBP	C	A	0.1878	0.1878	7.97e-10	-0.1188	++++	0.7011	4	1008790	3.7e-05	0.189627	0.996327	-0.107277	3.02e-05	0.1846	-0.148	0.00519127	0.187888	0.961763	-0.116502	0.617697	0.189709	0.96629	-0.0468849
rs538180	3	16363689	novel-35	SBP	A	T	0.4167	0.4167	8.47e-10	-0.1506	----	0.833	4	989900	1e-05	0.415678	0.992844	-0.162486	0.004344	0.423	-0.1331	0.000155451	0.411881	0.967943	-0.168034	0.347914	0.417434	0.957542	-0.0854916
rs2978398	8	146130326	novel-35	SBP	A	G	0.4228	0.4228	9.06e-10	-0.1522	----	0.6445	4	964640	0.00053	0.417676	0.994612	-0.127654	4.52e-05	0.4244	-0.1967	0.00284443	0.428726	0.958404	-0.132452	0.0375606	0.417841	0.838254	-0.20268
rs300753	2	209622	novel-35	PP	T	C	0.4518	0.5482	1.06e-09	0.1063	++++	0.4874	4	975060	8.1e-07	0.551471	0.995199	0.12398	0.04004	0.542	0.0651	0.00027825	0.549013	0.92924	0.126078	0.132765	0.555113	0.991867	0.1158
rs61241090	9	35191014	novel-35	PP	C	T	0.2362	0.2362	1.4e-09	-0.1233	++++	0.6579	4	991997	0.00022	0.237544	0.996787	-0.109228	9.59e-06	0.2376	-0.1606	0.0103249	0.232968	0.921576	-0.105393	0.354399	0.23236	0.988281	-0.084552
rs8056413	16	84082650	novel-35	DBP	T	G	0.4006	0.5994	1.75e-09	-0.0934	----	0.7176	4	989746	1.5e-07	0.602137	0.986999	-0.110381	0.01039	0.5975	-0.0724	0.00467443	0.596982	0.929972	-0.0954233	0.450759	0.595906	0.987396	-0.0557965
rs11604175	11	124619407	novel-35	DBP	T	C	0.2558	0.2558	1.99e-09	0.1037	++++	0.4698	4	1000810	2.5e-06	0.25498	0.976271	0.111391	0.001656	0.2568	0.0968	0.0484337	0.256649	0.935917	0.0744574	0.00931929	0.253537	0.990224	0.216188
rs12919839	16	56859216	novel-35	DBP	T	C	0.2856	0.2856	2.15e-09	-0.0994	----	0.4709	4	1013420	3.9e-05	0.280619	0.999436	-0.0934736	8.48e-06	0.2891	-0.1329	0.0321845	0.290467	0.959208	-0.0770281	0.743514	0.288624	0.990072	-0.0261802
rs116643984	15	101791212	novel-35	PP	A	C	0.1626	0.1626	2.45e-09	-0.1425	----	0.8058	4	954926	2.2e-06	0.157499	0.981935	-0.164267	0.0009305	0.1689	-0.1399	0.0327025	0.163047	0.859846	-0.103925	0.122497	0.160859	0.95457	-0.164538
rs2987903	9	133711263	novel-35	PP	A	G	0.1279	0.1279	2.49e-09	-0.154	----	0.6305	4	995802	7.4e-05	0.125112	0.989128	-0.150826	0.0001856	0.1263	-0.1741	0.0240965	0.13395	0.950836	-0.113105	0.0213389	0.129531	0.989265	-0.263691
rs817140	1	193271526	novel-35	SBP	C	T	0.2758	0.2758	2.52e-09	0.1608	----	0.5583	4	995667	8.9e-07	0.273341	0.998105	0.199199	0.03688	0.2818	0.1065	0.00174808	0.274202	0.96122	0.154246	0.0401498	0.270766	0.986552	0.203664
rs10904910	10	17266389	novel-35	SBP	A	C	0.31	0.31	2.56e-09	0.1551	++++	0.4809	4	996726	2.7e-05	0.313977	0.995474	0.163923	0.0003761	0.31	0.1776	0.000732342	0.306195	0.988595	0.158415	0.922669	0.305549	0.974244	0.00936267
rs2286130	7	156990554	novel-35	SBP	T	C	0.2405	0.2405	2.82e-09	-0.1668	----	0.1416	4	1004680	4.3e-08	0.242052	0.999168	-0.231956	0.1925	0.239	-0.0699	0.00114079	0.24041	0.991033	-0.1643	0.0343908	0.238941	0.987064	-0.218951
rs28490942	15	51559845	novel-35	DBP	C	G	0.449	0.449	3.25e-09	-0.0892	----	0.5244	4	1015690	9.9e-08	0.452144	0.995545	-0.109419	0.02622	0.4466	-0.0603	0.00310069	0.447201	0.966988	-0.0966089	0.476006	0.443379	0.993358	-0.0520165
rs11988716	8	57153503	novel-35	SBP	G	A	0.1344	0.1344	3.62e-09	0.211	----	0.8403	4	975452	4.4e-06	0.129709	0.992112	0.248405	0.009474	0.1351	0.1844	0.0036957	0.13914	0.992312	0.180756	0.0537892	0.135247	0.994743	0.248327
rs61890399	11	66325484	novel-35	SBP	C	T	0.1035	0.1035	4.02e-09	-0.2442	++++	0.8955	4	927273	6.4e-05	0.107653	1	-0.233249	0.006244	0.0933	-0.2506	0.00013356	0.106363	0.940084	-0.275268	0.382371	0.0957509	0.856577	-0.141259
rs10018970	4	84452950	novel-35	SBP	A	G	0.4987	0.5013	4.24e-09	-0.1417	----	0.3216	4	995118	0.0045	0.509214	0.998142	-0.102855	0.0002023	0.4972	-0.1714	0.00287636	0.494896	0.972722	-0.13016	0.00218231	0.502518	0.981963	-0.270467
rs7671332	4	152163489	novel-35	DBP	C	T	0.0394	0.0394	4.27e-09	0.2331	----	0.8033	4	969793	1.7e-07	0.041185	0.973838	0.27112	0.01217	0.0371	0.1911	0.0121585	0.0379253	0.91638	0.218523	0.437318	0.0404153	0.956879	0.145176
rs6669446	1	118223275	novel-35	DBP	C	T	0.4214	0.4214	4.29e-09	-0.0889	++++	0.8761	4	1016030	9.7e-06	0.427856	0.994756	-0.0909488	0.007799	0.415	-0.0729	0.000947656	0.417277	0.978229	-0.108172	0.23683	0.419924	0.961011	-0.0878311
rs4944038	11	73783478	novel-35	PP	T	A	0.4766	0.4766	4.3e-09	-0.1006	++++	0.3301	4	1006450	2.5e-06	0.465456	0.999405	-0.118066	0.07116	0.49	-0.0559	0.000627482	0.479146	0.994789	-0.114202	0.0276586	0.469312	0.992023	-0.169234
rs3821817	3	187456904	novel-35	PP	G	C	0.1782	0.1782	4.59e-09	-0.1354	++++	0.2741	4	944591	1.2e-08	0.177748	0.982677	-0.187945	0.01421	0.1834	-0.1028	0.0685819	0.173581	0.892073	-0.0848093	0.204828	0.171011	0.88468	-0.136773
rs2306623	3	25424929	novel-78	DBP	C	T	0.3303	0.6697	5.22e-09	0.0929	----	0.2017	4	1013160	0.011	0.666426	0.992668	0.0550441	1.21e-05	0.6757	0.1261	0.000728276	0.669098	0.972801	0.115988	0.0764293	0.664309	0.955925	0.138603
rs9596839	13	54264395	novel-78	SBP	A	G	0.2912	0.2912	5.87e-09	-0.1553	----	0.4706	4	985600	9.8e-06	0.290101	0.987733	-0.178067	0.04004	0.289	-0.1039	0.00213378	0.293158	0.950267	-0.148827	0.00656062	0.297603	0.982982	-0.263772
rs6729623	2	105205551	novel-78	SBP	G	A	0.4957	0.4957	5.88e-09	-0.141	++++	0.3191	4	984559	1.1e-06	0.495198	0.995728	-0.176178	0.008113	0.4937	-0.1234	0.041838	0.500839	0.970279	-0.088806	0.00751642	0.484878	0.939032	-0.243772
rs77759442	11	110657616	novel-78	PP	T	C	0.1324	0.1324	5.91e-09	0.1504	++++	0.3576	4	960047	0.0005	0.127916	0.976732	0.131637	0.0002888	0.1341	0.165	0.0205413	0.13718	0.85043	0.121519	0.00308216	0.133948	0.975563	0.336785
rs7160184	14	88825415	novel-78	SBP	T	C	0.0944	0.0944	6.22e-09	-0.241	----	0.1749	4	993970	8.7e-06	0.090423	0.993912	-0.282288	0.03771	0.0973	-0.1604	0.00726412	0.0968831	0.932642	-0.201805	0.000645265	0.0921581	0.996419	-0.520461
rs13162174	5	39444718	novel-78	SBP	T	G	0.399	0.601	6.45e-09	-0.1428	----	0.8628	4	998700	0.002	0.605163	0.998175	-0.114631	0.0007701	0.5921	-0.1586	0.000319815	0.60445	0.989163	-0.158876	0.0790425	0.599532	0.983013	-0.159224
rs10889711	1	68143195	novel-78	DBP	C	T	0.3679	0.6321	6.57e-09	-0.0905	++++	0.6282	4	1000190	8.9e-08	0.64153	0.994579	-0.113293	0.007464	0.6262	-0.0754	0.0407305	0.620864	0.940147	-0.0692839	0.395871	0.630662	0.976616	-0.0641237
rs75177877	7	16117030	novel-78	PP	T	C	0.1723	0.1723	7.02e-09	0.1359	++++	0.1687	4	941294	1.1e-08	0.171103	0.983448	0.191224	0.06995	0.1765	0.0746	0.0286578	0.169536	0.786972	0.109588	0.0725683	0.16553	0.954068	0.189071
rs172906	5	38616887	novel-78	DBP	C	A	0.4426	0.5574	7.13e-09	0.0951	----	0.8365	4	853173	6e-06	0.55545	0.926498	0.0960237	0.000324	0.5495	0.1127	0.0700067	0.572144	0.752833	0.0674868	0.235576	0.565805	0.838377	0.0944742
rs62253186	3	69919744	novel-78	PP	G	C	0.0612	0.0612	7.14e-09	0.2168	----	0.9397	4	920630	0.00011	0.061365	0.969793	0.204265	0.0003224	0.0614	0.2468	0.0123351	0.0611747	0.821357	0.191752	0.120132	0.0594676	0.934436	0.25846
rs2224858	9	83432105	novel-78	SBP	G	A	0.185	0.815	7.37e-09	0.1789	----	0.09224	4	1006540	0.00064	0.811462	0.994251	0.158751	0.1063	0.8177	0.0946	3.14e-05	0.819096	0.987918	0.234137	0.000677141	0.805866	0.935339	0.390433
rs2092867	1	61877445	novel-78	SBP	A	C	0.3528	0.6472	7.4e-09	0.1452	++++	0.9279	4	997972	1.3e-05	0.642936	1	0.164172	0.01284	0.6507	0.1212	0.00156514	0.649232	0.999272	0.142264	0.102585	0.64798	0.999638	0.150364
rs1546722	6	109625797	novel-78	DBP	G	A	0.4823	0.5177	7.46e-09	-0.0866	++++	0.3497	4	1017590	1.2e-08	0.522306	0.997779	-0.116388	0.01476	0.5092	-0.0664	0.0892342	0.519835	0.993349	-0.0544116	0.254599	0.518897	0.993937	-0.0826784
rs4517643	13	94417873	novel-78	PP	C	A	0.4336	0.5664	7.47e-09	0.1009	----	0.6328	4	990764	2.2e-06	0.571581	0.991874	0.12073	0.0008642	0.5496	0.1058	0.0236594	0.576494	0.985858	0.0768627	0.653843	0.575726	0.984882	0.0349277
rs7174977	15	94214587	novel-78	DBP	T	A	0.363	0.637	8.15e-09	0.0911	----	0.5978	4	993989	2.3e-07	0.634193	0.985637	0.110213	0.002419	0.6435	0.088	0.0456478	0.634673	0.951301	0.0679608	0.75563	0.63203	0.956389	0.0238924
rs1732235	12	52418075	novel-78	DBP	C	T	0.4987	0.4987	8.18e-09	-0.0867	++++	0.2925	4	1010320	0.00017	0.506784	1	-0.0766449	0.01999	0.4898	-0.0641	1e-05	0.49424	0.998829	-0.140971	0.327999	0.497674	0.949479	-0.0726292
rs12828693	12	46385848	novel-78	PP	T	C	0.2053	0.2053	8.2e-09	0.1246	++++	0.8063	4	970335	0.00032	0.2091	1	0.110601	0.001133	0.2036	0.1287	0.00393333	0.201284	0.900105	0.126214	0.0284711	0.20303	0.966431	0.211357
rs4053778	6	85988429	novel-78	PP	G	A	0.3946	0.3946	8.67e-09	-0.1028	++++	0.3321	4	968001	2.8e-05	0.379587	0.981833	-0.108751	0.0007612	0.4038	-0.1067	0.0813502	0.408733	0.886074	-0.0627913	0.00564852	0.388451	0.952998	-0.222397
rs71664847	1	115019239	novel-78	PP	T	A	0.1895	0.1895	9.99e-09	0.1256	----	0.633	4	993341	1.7e-06	0.189246	0.999056	0.152914	0.02345	0.1877	0.0904	0.00163251	0.191339	0.972245	0.134875	0.454184	0.193817	0.972904	0.0734334
rs12134085	1	40763095	novel-78	PP	T	C	0.1975	0.1975	1.05e-08	-0.133	----	0.003098	4	864823	1.5e-07	0.200098	0.931977	-0.169567	0.6825	0.2012	-0.017	0.000338074	0.186928	0.717915	-0.180708	0.000876695	0.195239	0.84335	-0.350936
rs9320778	6	121258543	novel-78	PP	T	C	0.2497	0.7503	1.05e-08	0.115	++++	0.7503	4	973244	0.0019	0.756691	0.990809	0.0909703	7.17e-05	0.7529	0.1433	0.00265651	0.737707	0.889039	0.120349	0.233589	0.74435	0.979047	0.105548
rs9675039	17	81036344	novel-78	SBP	A	G	0.3673	0.3673	1.07e-08	0.1459	++++	0.3721	4	953745	0.0011	0.373982	0.993848	0.123072	1.4e-05	0.3622	0.2255	0.00729672	0.362552	0.979614	0.121154	0.243748	0.369751	0.999369	0.105852
rs2774052	14	59900020	novel-78	DBP	G	A	0.456	0.544	1.07e-08	0.0867	----	0.5171	4	1007010	0.00072	0.542242	0.995705	0.0695599	0.002898	0.5525	0.0811	0.000105284	0.535987	0.919106	0.129522	0.149739	0.537865	0.988714	0.104616
rs112324977	9	80751434	novel-78	PP	A	T	0.1307	0.1307	1.07e-08	-0.1466	----	0.763	4	992833	2.1e-05	0.12832	0.995928	-0.159969	0.0002688	0.1331	-0.1669	0.0226278	0.132457	0.945659	-0.115126	0.578949	0.125409	0.977155	-0.0647569
rs56312513	13	38249726	novel-78	DBP	A	C	0.2608	0.2608	1.12e-08	0.098	++++	0.01317	4	1007860	9.5e-12	0.257647	0.989522	0.159739	0.03265	0.2679	0.0652	0.425386	0.257787	0.945133	0.0299115	0.740088	0.254007	0.980654	0.0278386
rs72917789	18	46461487	novel-78	SBP	T	C	0.0688	0.0688	1.14e-08	-0.2768	----	0.3294	4	973426	0.0039	0.068764	0.996922	-0.207711	8.17e-06	0.0669	-0.4274	0.00449911	0.0700285	0.934432	-0.24766	0.200472	0.0705107	0.983023	-0.221721
rs17766830	18	44040660	novel-78	SBP	C	T	0.2632	0.2632	1.16e-08	0.165	----	0.9804	4	919040	3.2e-05	0.262057	1	0.172003	0.006403	0.2698	0.1467	0.0020094	0.257859	0.739934	0.176783	0.146895	0.261201	0.835377	0.158859
rs72751391	9	122890934	novel-78	PP	T	C	0.1254	0.1254	1.23e-08	0.1558	++++	0.9418	4	907738	0.00025	0.128796	0.967293	0.139387	0.0006473	0.1233	0.1724	0.00253112	0.122159	0.795849	0.172073	0.29202	0.121912	0.915679	0.128559
rs10208493	2	196590414	novel-78	PP	T	C	0.4286	0.5714	1.36e-08	-0.099	----	0.1855	4	986727	7.8e-08	0.579783	0.995298	-0.136158	0.1367	0.5732	-0.0464	0.00452208	0.556855	0.925904	-0.0989619	0.0937811	0.562715	0.976308	-0.130868
rs2320590	1	21155195	novel-78	DBP	T	C	0.4501	0.5499	1.38e-08	0.0851	++++	0.5587	4	1021190	9.2e-06	0.555455	0.999468	0.090563	0.01053	0.546	0.0693	0.000567696	0.5462	0.9888	0.11104	0.906754	0.53885	0.943531	0.00873564
rs4573493	1	166023209	novel-78	SBP	C	T	0.4907	0.4907	1.42e-08	-0.1381	++++	0.2038	4	976312	1.5e-06	0.492033	0.989455	-0.174622	0.0007763	0.4948	-0.1563	0.199861	0.485583	0.929465	-0.05708	0.0246863	0.487967	0.974694	-0.199819
rs75243511	2	54738168	novel-78	SBP	C	T	0.0453	0.0453	1.42e-08	0.3382	----	0.3426	4	959440	6.8e-06	0.045522	0.9992	0.389629	0.02052	0.0465	0.2635	0.000164444	0.0447982	0.842515	0.42672	0.92348	0.0417981	0.9986	0.0210531
rs73231988	3	136692308	novel-78	DBP	A	G	0.1166	0.1166	1.45e-08	0.1352	++++	0.9556	4	982317	2.5e-05	0.11585	0.921382	0.13958	0.005846	0.1199	0.1169	0.0025006	0.11433	0.982051	0.153175	0.242709	0.111564	0.992618	0.135105
rs6723772	2	12994692	novel-78	SBP	T	C	0.1048	0.1048	1.55e-08	-0.2272	----	0.3829	4	965181	0.0073	0.104735	0.992306	-0.158662	1.68e-05	0.1043	-0.3256	0.00163066	0.104465	0.842424	-0.241369	0.266794	0.107928	0.991751	-0.15796
rs6822301	4	72002332	novel-78	DBP	G	A	0.1986	0.1986	1.73e-08	0.1081	----	0.4933	4	978454	0.00018	0.203503	0.984923	0.0956125	0.003744	0.1971	0.1006	0.000147686	0.189677	0.884334	0.164532	0.674221	0.195862	0.915012	0.0400189
rs6982341	8	134229535	novel-78	DBP	G	A	0.4197	0.5803	1.74e-08	0.0851	----	0.2025	4	1026530	3.4e-08	0.579974	0.998305	0.114137	0.0842	0.5788	0.0469	0.00345938	0.582613	0.996203	0.0949055	0.844177	0.582127	0.998718	0.014409
rs565522	1	112261533	novel-78	DBP	C	T	0.4349	0.4349	1.74e-08	-0.0861	++++	0.8574	4	986922	3.4e-05	0.429998	0.993129	-0.0851503	0.002896	0.44	-0.0823	0.0172915	0.438533	0.895477	-0.0808815	0.0430687	0.433849	0.974837	-0.149224
rs2953937	8	34164285	novel-78	PP	C	A	0.1326	0.1326	1.76e-08	0.1434	----	0.1353	4	993180	3.3e-08	0.132447	0.99859	0.20445	0.009813	0.133	0.1179	0.233677	0.131839	0.938672	0.0605031	0.0582978	0.135161	0.978167	0.215034
rs36036692	8	108319395	novel-78	PP	G	C	0.3742	0.3742	1.89e-08	0.0998	----	0.1666	4	997711	4.6e-06	0.368673	0.996041	0.119289	0.1641	0.3786	0.0444	0.000556098	0.377353	0.970488	0.120375	0.0169656	0.374072	0.99074	0.189355
rs7350752	14	21841154	novel-78	DBP	A	G	0.124	0.124	1.89e-08	-0.1465	--?-	0.2695	3	782069	0.00011	0.126951	0.989214	-0.11905	3.49e-06	0.1194	-0.2014	NA	NA	NA	NA	0.484726	0.122821	0.971285	-0.0779387
rs9685837	4	187818466	novel-78	DBP	A	G	0.3068	0.3068	1.98e-08	-0.0923	----	0.7305	4	990892	5.6e-06	0.310202	0.984822	-0.100753	0.02733	0.3041	-0.0657	0.00156165	0.302303	0.919172	-0.11482	0.258725	0.311542	0.998605	-0.0881023
rs12943001	17	78238645	novel-78	PP	C	T	0.359	0.641	2.29e-08	-0.1109	++++	0.06394	4	830757	2e-08	0.645945	0.959276	-0.150018	0.5555	0.6306	-0.0237	0.00554026	0.645992	0.784789	-0.109175	0.0379892	0.620807	0.737171	-0.189838
rs67615620	7	15421023	novel-78	PP	C	T	0.1988	0.1988	2.32e-08	0.1218	----	0.4625	4	973513	0.0052	0.203802	0.991262	0.0870142	0.000726	0.1969	0.1346	0.00106037	0.192256	0.922292	0.144156	0.0182268	0.199971	0.990933	0.22662
rs9554446	13	98859019	novel-78	PP	A	T	0.0951	0.0951	2.32e-08	0.1661	++++	0.5863	4	974068	0.00093	0.09044	0.996475	0.145171	0.01539	0.0969	0.1333	3.14e-05	0.098436	0.988278	0.233282	0.236243	0.101907	0.910847	0.156362
rs9671694	14	103330144	novel-78	PP	G	C	0.3369	0.3369	2.4e-08	0.1038	----	0.7431	4	961925	4.1e-05	0.338037	0.996662	0.108869	0.02266	0.3412	0.0756	0.000973654	0.329859	0.842236	0.127227	0.105344	0.332413	0.950357	0.134664
rs9877020	3	43992455	novel-78	SBP	T	C	0.1609	0.1609	2.57e-08	0.184	++++	0.6876	4	988044	4.6e-06	0.166194	0.991467	0.223578	0.002907	0.1552	0.1898	0.0129331	0.159285	0.93793	0.150869	0.478847	0.160524	0.975311	0.085561
rs2125578	19	44746657	novel-78	DBP	T	C	0.4617	0.5383	2.7e-08	-0.0833	----	0.5558	4	1022260	5.4e-05	0.538882	0.99995	-0.0827123	0.0001725	0.5377	-0.1018	0.130748	0.538264	0.995337	-0.0484231	0.0683339	0.536454	0.98093	-0.133001
rs190533862	13	40671137	novel-78	SBP	A	T	0.0641	0.0641	2.75e-08	0.2875	++++	0.1538	4	913864	0.059	0.062204	0.988882	0.142728	6.71e-05	0.0689	0.422	0.000209025	0.0628933	0.933795	0.33951	0.0361972	0.0629546	0.911387	0.396661
rs146827176	20	35169916	novel-78	DBP	T	C	0.048	0.048	2.75e-08	-0.2047	----	0.7265	4	940533	2.1e-06	0.048834	0.992701	-0.225628	0.04065	0.0498	-0.1419	0.002925	0.0438346	0.847344	-0.251604	0.346628	0.0434422	0.936069	-0.172429
rs10172510	2	32620888	novel-78	SBP	A	G	0.439	0.439	2.85e-08	0.1342	++++	0.3889	4	1002860	1.2e-05	0.432932	1	0.159209	0.01415	0.4436	0.1137	0.0289821	0.443082	0.999572	0.094596	0.00522833	0.435454	0.977536	0.250945
rs13022015	2	128822702	novel-78	SBP	C	A	0.1847	0.1847	3.08e-08	-0.173	++++	0.417	4	981303	1.2e-06	0.180223	0.995456	-0.22793	0.03681	0.1889	-0.1249	0.0217307	0.186784	0.958251	-0.12927	0.0259484	0.183343	0.987955	-0.255018
rs72943226	6	99548729	novel-78	PP	A	G	0.3191	0.3191	3.12e-08	0.1018	++++	0.245	4	999371	5.6e-06	0.319022	0.99666	0.121956	0.0003667	0.3278	0.1178	0.295201	0.309661	0.983225	0.0380283	0.0530919	0.312869	0.985882	0.160308
rs9886857	9	27230388	novel-78	SBP	A	G	0.1512	0.1512	3.13e-08	-0.1871	----	0.9442	4	993289	3.1e-05	0.151898	0.999544	-0.210457	0.009152	0.15	-0.1642	0.00280744	0.151683	0.900751	-0.188738	0.215019	0.151248	0.979197	-0.153367
rs1319701	11	19736996	novel-78	SBP	G	T	0.4967	0.4967	3.19e-08	0.1341	----	0.4994	4	984376	0.00012	0.494661	0.992337	0.139892	0.06816	0.498	0.0855	0.000778361	0.4973	0.97323	0.14644	0.00852187	0.500266	0.996283	0.232033
rs9477605	6	10034452	novel-78	DBP	A	G	0.3526	0.3526	3.22e-08	0.0869	++++	0.9171	4	1013520	6.3e-05	0.346066	0.996451	0.0857775	0.006841	0.3605	0.0763	0.00458789	0.355054	0.956235	0.0966595	0.0930672	0.351769	0.990823	0.127755
rs1062298	12	12045264	novel-78	PP	T	G	0.4214	0.4214	3.24e-08	0.0973	++++	0.08414	4	977558	0.00056	0.422509	0.987028	0.088003	0.1426	0.4178	0.0468	2.26e-06	0.424634	0.931318	0.164636	0.0576367	0.418421	0.960415	0.149889
rs855791	22	37462936	novel-78	PP	G	A	0.4373	0.5627	3.24e-08	-0.0959	++++	0.8613	4	996826	0.00023	0.561104	0.987835	-0.0936999	0.01064	0.5648	-0.0805	0.000362045	0.562696	0.997929	-0.11966	0.287654	0.561551	0.950563	-0.0836838
rs6805393	3	117492152	novel-78	DBP	A	G	0.4919	0.5081	3.27e-08	-0.0826	----	0.2444	4	1021160	1.3e-07	0.507636	0.99699	-0.107697	0.123	0.5029	-0.0414	0.0140023	0.515734	0.981446	-0.0792819	0.0579092	0.512515	0.996633	-0.137342
rs9370995	6	17477425	novel-78	DBP	G	C	0.4635	0.5365	3.31e-08	0.084	----	0.4601	4	993051	0.0001	0.5423	0.994508	0.0795609	6.59e-05	0.5351	0.1098	0.173877	0.527269	0.916747	0.0454242	0.0813923	0.529098	0.951547	0.128996
rs2041330	14	71874638	novel-78	DBP	G	A	0.4411	0.4411	3.42e-08	0.0839	----	0.6981	4	1002690	4.7e-07	0.446461	0.997864	0.103564	0.01718	0.4503	0.0651	0.0267639	0.41644	0.92163	0.0745897	0.43807	0.433436	0.980408	0.0569749
rs11123059	2	125429006	novel-78	SBP	A	G	0.4317	0.5683	3.47e-08	0.1342	++++	0.9544	4	994840	0.00028	0.572365	0.994164	0.132866	0.00246	0.5633	0.1397	0.00695132	0.56843	0.956262	0.119869	0.0477833	0.567163	0.990536	0.176085
rs983353	15	82186535	novel-78	DBP	G	A	0.3018	0.3018	3.65e-08	0.0907	----	0.2167	4	995889	6e-08	0.302924	0.987063	0.120838	0.001917	0.3006	0.0921	0.303384	0.301302	0.928823	0.0371817	0.820443	0.300971	0.966323	0.0181799
rs34237622	5	76884661	novel-78	DBP	A	G	0.1653	0.1653	3.72e-08	-0.1135	----	0.3493	4	974348	9.6e-07	0.169094	1	-0.133284	0.002455	0.1678	-0.1133	0.356171	0.152708	0.873479	-0.0438101	0.0473737	0.159739	0.924062	-0.202671
rs7665985	4	153006312	novel-78	SBP	C	T	0.3593	0.6407	3.85e-08	-0.1411	++++	0.1665	4	954739	9.4e-06	0.636819	0.975251	-0.168693	5.22e-05	0.6358	-0.2024	0.208041	0.648658	0.938921	-0.058443	0.250834	0.64629	0.967902	-0.10725
rs56350535	2	39061959	novel-78	SBP	A	G	0.1232	0.1232	3.85e-08	-0.2071	----	0.9534	4	955006	6e-05	0.118539	0.984168	-0.225227	0.002709	0.1211	-0.2144	0.00555553	0.132332	0.843037	-0.191806	0.297425	0.119793	0.942502	-0.145133
rs17542254	11	113655696	novel-78	SBP	G	A	0.2777	0.2777	3.98e-08	0.1484	----	0.3682	4	991891	5.7e-06	0.283052	0.995866	0.18241	0.0377	0.2672	0.1076	0.0235845	0.279318	0.939239	0.111996	0.00635877	0.283644	0.994339	0.26747
rs844218	3	71607861	novel-78	SBP	G	A	0.3118	0.6882	4.03e-08	-0.1434	++++	0.4646	4	989767	0.00058	0.693835	0.99739	-0.135374	0.07229	0.6844	-0.0893	2.99e-05	0.686902	0.954736	-0.19759	0.0700622	0.678984	0.968637	-0.173493
rs12145044	1	93524045	novel-78	SBP	G	T	0.0467	0.0467	4.1e-08	-0.328	++++	0.06769	4	931542	0.0047	0.052034	0.957123	-0.234542	5.83e-06	0.0447	-0.53	0.129638	0.0396085	0.84856	-0.181681	0.00424736	0.0454811	0.979885	-0.60945
rs278123	12	120124578	novel-78	SBP	A	G	0.3179	0.3179	4.37e-08	0.1418	++++	0.3002	4	996302	2.3e-07	0.320604	0.989506	0.201648	0.03656	0.3142	0.1019	0.0431691	0.317624	0.956419	0.095736	0.0609512	0.319745	0.957256	0.180677
rs11212666	11	108350451	novel-78	DBP	T	A	0.412	0.412	4.39e-08	0.0854	----	0.9706	4	966213	2.5e-05	0.407271	0.99501	0.0875386	0.002723	0.4108	0.0831	0.0114589	0.426286	0.798419	0.0913749	0.524333	0.41129	0.868108	0.0500716
rs2034879	15	72429989	novel-78	DBP	A	G	0.2614	0.7386	4.39e-08	0.0969	++++	0.9798	4	946840	1e-05	0.749528	0.99425	0.104397	0.002642	0.7472	0.0932	0.034136	0.697779	0.691268	0.0886415	0.387878	0.720862	0.822175	0.0766705
rs11136373	8	1212030	novel-78	SBP	G	C	0.3672	0.6328	4.4e-08	0.1408	----	0.3701	4	943472	1.5e-07	0.633384	0.986042	0.198758	0.06027	0.6366	0.0992	0.0185785	0.630764	0.970273	0.106649	0.192349	0.626516	0.986817	0.118925
rs11690153	2	127839534	novel-78	SBP	C	T	0.1938	0.1938	4.48e-08	0.1735	----	0.3814	4	925702	0.00014	0.192707	0.944566	0.17934	0.02673	0.1938	0.1313	0.00813599	0.193874	0.82065	0.159027	0.00178935	0.199473	0.927834	0.35611
rs10061553	5	58352210	novel-78	DBP	T	C	0.3129	0.3129	4.6e-08	-0.0888	----	0.9528	4	1002160	2.9e-05	0.314852	0.988222	-0.0920979	0.009375	0.316	-0.0756	0.00578288	0.305698	0.93677	-0.098629	0.188612	0.303462	0.968375	-0.104721
rs12084868	1	72229240	novel-78	PP	A	G	0.0283	0.0283	4.67e-08	0.3021	++++	0.5455	4	898662	1.9e-05	0.028409	1	0.321455	0.03478	0.0264	0.2128	0.000503698	0.0317782	0.593386	0.428899	0.488086	0.0260221	0.946263	0.171225
rs3861882	9	132465304	novel-78	SBP	C	T	0.2809	0.2809	4.79e-08	-0.1465	++++	0.1365	4	994844	0.0002	0.282364	0.997182	-0.149845	4.61e-05	0.2755	-0.21	0.223119	0.284104	0.96612	-0.059041	0.0134368	0.280771	0.999697	-0.241305
rs11022023	11	11793978	novel-78	PP	A	G	0.0828	0.0828	4.8e-08	-0.1735	----	0.5385	4	964778	3e-06	0.081069	0.983408	-0.215297	0.02416	0.0839	-0.1283	0.00315974	0.0844217	0.870149	-0.188962	0.736852	0.0811808	0.987447	-0.047328
rs12883344	14	84911548	novel-78	DBP	A	C	0.3984	0.3984	4.94e-08	0.0833	++++	0.5073	4	1019700	3.5e-05	0.397681	0.991154	0.0866285	0.01489	0.3959	0.0672	0.000434253	0.402726	0.997084	0.114592	0.927543	0.402798	0.992376	0.00670467
SNP = Single Nucleotide Polymorphism; SBP = systolic blood pressure; DBP = diastolic BP; PP = pulse pressure;
CHR = chromosome; POS = position as NCBI build 37; MAF = Minor Allele Frequency; EAF = Effect Allele Frequency; p = p-value from GWAS; beta = Effect estimate from GWAS; HETPVAL = heterogeneity p-value from GWAS meta-analysis; neff = N-effective = total N sample size * imputation quality; N-study = number of studies of the 4 sub-datasets within the meta-analysis; impq = imputation quality score; T…
UKB = UK Biobank; ICBP = International Consortium of Blood Pressure meta-analysis; MVP = Million Veterans Program; BioVU = Biobank Repository of Vanderbilt University;
* This table shows the per-SNP results for only the most significant trait. The associations with the most significant, primary trait always have a consistent direction of effect across studies except for rs76637716, where the most significant trait is DBP, but has an inconsistent direction in BioVU as the smallest study. However, this SNP is also significantly associated with SBP (p=1.19x10-9), …

## Sheet: ST2
Supplementary Table 2. Comparison of lambda, LDSC-intercepts in overall data, and LDSC-intercepts in novel data
Trait	Overall Lambda GC	Novel Lambda GC	Overall LDSC-intercept (SE)	Novel LDSC-intercept (SE)
SBP	1.82	1.61	1.2254 (0.0240)	1.0931 (0.0168)
DBP	1.76	1.56	1.2037 (0.0224)	1.0624 (0.0157)
PP	1.7	1.48	1.1756 (0.0197)	1.0806 (0.0159)
SBP = systolic blood pressure; DBP = diastolic BP; PP = pulse pressure; GC = Genomic Correction; SE = Standard Error

## Sheet: ST3
Supplementary Table 3. Known sentinel SNPs after distance-based (+/-500 kb) and LD (r2 >0.1) pruning.
rsID	CHR	POS	Trait	Effect allele	Other Allele	EAF	Effect	SE	P-value	Neff	Phet	Nstudy	Direction
rs7796	1	1684169	SBP	G	C	0.4878	-0.3146	0.0297	3.683e-26	727990	0.03469	3	++?+
rs260508	1	2187085	SBP	G	T	0.3846	-0.1375	0.0251	4.331e-08	973726	0.2321	4	+++-
rs2493292	1	3328659	DBP	T	C	0.145	0.215	0.0215	1.745e-23	1004100	0.004302	4	++++
rs12135881	1	4781922	SBP	G	C	0.018	-0.0059	0.0987	0.9521	881478	0.8719	4	+---
rs11121483	1	6263792	PP	G	A	0.3941	-0.1336	0.0185	5.703e-13	902923	0.1455	4	++++
rs4908678	1	7739250	DBP	C	T	0.3719	0.0904	0.0157	8.077e-09	990521	0.06758	4	---+
rs767679894	1	8472788	SBP	A	G	0.3305	0.1856	0.0255	3.438e-13	1001120	0.02175	4	++++
rs9662255	1	9441949	PP	A	C	0.4226	-0.2263	0.0177	2.098e-37	961459	0.03128	4	----
rs182770070	1	10000476	PP	A	C	0.0181	-0.4447	0.073	1.119e-09	832373	0.3601	4	----
rs17035646	1	10796547	SBP	A	G	0.342	0.4588	0.0256	8.176e-72	974818	0.04981	4	++++
rs2982373	1	11377114	PP	A	G	0.2868	-0.0934	0.0198	2.492e-06	917048	0.7657	4	----
rs114876986	1	12090676	SBP	C	G	0.1604	-0.7974	0.0327	4.29e-131	1001640	1.035e-05	4	----
rs3013105	1	13802325	DBP	C	T	0.3983	-0.083	0.0153	5.275e-08	1019540	0.5026	4	++++
rs78873257	1	15973745	SBP	C	T	0.2827	-0.2593	0.0267	2.354e-22	1001460	0.002951	4	++++
rs115356163	1	17466024	DBP	A	C	0.5165	0.0599	0.015	6.493e-05	1012170	0.3186	4	+++-
rs2807337	1	22577371	SBP	C	T	0.63	-0.1718	0.0249	4.911e-12	1003370	0.8232	4	++++
rs150266910	1	23442265	PP	T	C	0.1771	0.1595	0.0225	1.222e-12	996361	0.5979	4	++++
rs10917420	1	24062987	SBP	T	C	0.5228	0.106	0.0244	1.43e-05	973768	0.1962	4	++++
rs6686889	1	25030470	DBP	T	C	0.2537	0.1726	0.0173	1.897e-23	1003290	0.001602	4	++++
rs79598313	1	27284913	SBP	T	C	0.0243	0.6038	0.0803	5.444e-14	971056	0.387	4	++++
rs74606343	1	27850075	SBP	C	T	0.0877	-0.2852	0.0433	4.596e-11	973537	0.3368	4	++++
rs61748637	1	28793149	PP	G	C	0.0708	0.3122	0.0356	1.595e-18	894614	0.6977	4	----
rs1565716	1	29549216	DBP	A	G	0.0698	0.1957	0.0296	3.81e-11	1000010	0.05962	4	+++-
rs11809589	1	31970118	SBP	T	C	0.0606	-0.2804	0.0515	5.14e-08	968390	0.0963	4	----
rs4652875	1	33868469	PP	G	C	0.5781	-0.113	0.0176	1.372e-10	974753	0.7982	4	++++
rs4360494	1	38455891	PP	C	G	0.5475	0.2648	0.0177	1.565e-50	948626	0.0005921	4	++++
rs4660293	1	40028180	DBP	G	A	0.2373	0.1111	0.0175	2.316e-10	1025940	0.4387	4	----
rs1138293	1	41486245	DBP	T	C	0.196	-0.1373	0.019	4.516e-13	1005040	0.5063	4	----
rs34538877	1	42383670	SBP	T	C	0.4208	-0.2803	0.0248	1.006e-29	970112	0.1967	4	----
rs72659998	1	43037556	PP	T	C	0.1542	-0.2048	0.024	1.548e-17	978664	0.5449	4	----
rs839755	1	43856410	SBP	C	A	0.3822	0.222	0.0248	3.392e-19	996682	0.01266	4	----
rs512083	1	46027355	PP	C	T	0.4664	0.1357	0.0173	3.716e-15	989613	0.1396	4	----
rs12142296	1	46541679	DBP	G	T	0.1354	0.1652	0.0221	8.716e-14	992767	0.2048	4	----
rs4926923	1	48109225	DBP	C	T	0.089	-0.159	0.0268	2.957e-09	975165	0.1075	4	++++
rs11579440	1	49052423	SBP	C	T	0.151	-0.2186	0.0342	1.676e-10	968723	0.1084	4	++++
rs147696085	1	51021867	PP	A	G	0.0923	-0.2458	0.0302	3.669e-16	971034	0.4971	4	----
rs6681713	1	51527684	DBP	G	T	0.0182	-0.415	0.0573	4.335e-13	1014550	0.5034	4	++++
rs78651450	1	52060644	PP	A	G	0.0394	0.2658	0.0536	6.928e-07	709513	0.2894	3	?+++
rs778124	1	56606206	PP	A	G	0.3756	0.2005	0.0177	9.549e-30	998532	0.03111	4	++++
rs60199046	1	59663341	PP	G	A	0.285	-0.3171	0.019	8.975e-63	1000370	2.431e-06	4	++++
rs20354	1	67071356	PP	T	G	0.1334	0.1951	0.0252	8.643e-15	1001570	0.288	4	++++
rs34517439	1	78450517	DBP	A	C	0.1176	-0.2297	0.0246	9.006e-21	912312	0.235	4	----
rs2275902	1	79357360	DBP	C	G	0.2962	-0.0899	0.0163	3.486e-08	1025780	0.4216	4	----
rs6683704	1	81666041	SBP	C	T	0.6457	-0.096	0.0251	0.0001301	998993	0.01074	4	+++-
rs9658584	1	86047311	PP	C	G	0.2061	-0.1321	0.0215	7.404e-10	975737	0.5137	4	----
rs385437	1	86822231	PP	G	A	0.1402	-0.1605	0.0248	8.887e-11	996180	0.7007	4	++++
rs61771715	1	87928669	SBP	A	G	0.0846	0.221	0.0433	3.382e-07	1001840	0.01734	4	+++-
rs10923038	1	88651771	SBP	A	C	0.615	0.1719	0.0253	1.03e-11	961136	0.07403	4	++++
rs12035750	1	89332099	SBP	C	T	0.3713	0.2483	0.0252	6.878e-23	977500	0.005587	4	----
rs2065152	1	90228519	DBP	T	C	0.3574	0.0828	0.0156	1.084e-07	1016950	0.01234	4	+++-
rs17516329	1	92319781	PP	T	A	0.3133	-0.1211	0.0186	8.228e-11	982594	0.09764	4	++++
rs7514579	1	94051350	SBP	C	A	0.2298	-0.1917	0.0289	3.067e-11	982072	0.1061	4	++++
rs17396055	1	94730954	SBP	A	G	0.3283	-0.1712	0.026	4.478e-11	971973	0.8832	4	----
rs182662555	1	96289336	SBP	T	C	0.3239	-0.1064	0.0258	3.75e-05	991878	0.03858	4	--+-
rs114558965	1	100829685	SBP	C	T	0.8611	-0.1704	0.0348	9.909e-07	997288	0.2373	4	+++-
rs35041402	1	103041318	DBP	T	C	0.8448	0.0986	0.0207	1.84e-06	1014110	0.6631	4	++++
rs10776752	1	113044328	SBP	T	G	0.078	0.7251	0.046	7.282e-56	982250	0.02319	4	++++
rs145339349	1	115831202	DBP	A	G	0.0172	0.5791	0.0584	3.257e-23	998868	0.0004882	4	++++
rs12078697	1	117015118	DBP	C	G	0.2116	-0.1058	0.0184	9.028e-09	1003280	0.2211	4	----
rs1886914	1	119541452	DBP	G	C	0.5878	0.1087	0.0152	9.679e-13	1010900	0.5242	4	----
rs72704264	1	145713305	DBP	C	G	0.2143	0.1213	0.0187	8.351e-11	966118	0.595	4	++++
rs11585169	1	150572037	PP	A	T	0.5718	0.1359	0.0175	8.131e-15	973855	0.1329	4	++++
rs35479618	1	153662423	SBP	A	G	0.0168	0.9244	0.1153	1.076e-15	678259	3.388e-05	2	?++?
rs13796	1	154245917	DBP	C	T	0.1359	0.1446	0.0221	5.984e-11	997042	0.3904	4	----
rs2990220	1	155190254	DBP	A	T	0.5084	-0.0156	0.015	0.2962	1011140	0.1492	4	--+-
rs76719272	1	156129796	SBP	T	C	0.1286	-0.2314	0.0371	4.396e-10	942092	0.4543	4	----
rs2171690	1	164740099	DBP	C	T	0.4622	-0.1074	0.0151	1.185e-12	1003000	0.4088	4	++++
rs7524019	1	167367193	DBP	T	C	0.4872	0.0998	0.0156	1.49e-10	936554	0.3269	4	++++
rs7519279	1	169207361	PP	A	G	0.3407	-0.2064	0.0182	8.984e-30	985828	0.009392	4	----
rs12405515	1	172357441	DBP	T	G	0.572	-0.1451	0.0151	7.355e-22	1015990	0.01493	4	---+
rs3766694	1	175143207	DBP	C	T	0.6017	-0.0964	0.0152	2.417e-10	1019160	0.1426	4	++++
rs12118102	1	176634724	PP	G	A	0.0528	-0.3223	0.0385	6.046e-17	996267	0.004891	4	++++
rs150816167	1	179571862	DBP	C	T	0.0455	0.2629	0.0385	9.028e-12	890779	0.5692	4	----
rs10913934	1	180131640	PP	T	G	0.5917	0.1233	0.0177	3.083e-12	972081	0.08877	4	+++-
rs1043069	1	180859368	SBP	G	T	0.382	-0.1817	0.0252	5.557e-13	970555	0.004516	4	+++-
rs41475048	1	183058452	DBP	G	A	0.2517	0.0954	0.0177	6.771e-08	964892	0.01422	4	---+
rs4651224	1	184585182	SBP	T	C	0.4496	0.1914	0.0247	9.25e-15	961719	0.4741	4	++++
rs1586059	1	188515145	PP	T	C	0.5328	0.085	0.0173	9.103e-07	981912	0.05507	4	++++
rs12042924	1	197297417	SBP	C	T	0.4665	0.1658	0.0245	1.185e-11	975933	0.3674	4	----
rs146021508	1	197838112	PP	G	A	0.0126	-0.2477	0.1028	0.01596	592031	0.2732	3	?+-+
rs143554274	1	198455391	DBP	C	T	0.6338	0.0714	0.0156	4.842e-06	1005180	0.3779	4	----
rs650720	1	201749156	PP	T	G	0.3965	0.1753	0.0175	1.482e-23	998878	0.1435	4	++++
rs33996239	1	203109801	DBP	T	C	0.0608	-0.2259	0.0336	1.716e-11	890021	0.4071	4	----
rs2169137	1	204497913	DBP	C	G	0.7289	0.1617	0.0168	7.984e-22	1018970	0.8131	4	++++
rs2629665	1	207220800	DBP	A	C	0.4125	-0.1005	0.0153	4.815e-11	1003070	0.185	4	----
rs1204706	1	208021060	PP	T	G	0.3919	-0.1834	0.0176	1.818e-25	993094	0.465	4	----
rs642961	1	209989270	SBP	G	A	0.8063	0.2091	0.0304	5.793e-12	999936	0.2852	4	----
rs11117882	1	217736417	DBP	G	A	0.2351	0.1824	0.0177	5.638e-25	1007790	0.4983	4	----
rs35981664	1	218549354	DBP	T	A	0.3082	0.1603	0.0166	3.718e-22	967664	0.9182	4	----
rs2820444	1	219741820	PP	A	G	0.29	-0.1825	0.0188	2.788e-22	1005680	0.2747	4	----
rs9431431	1	221358796	DBP	A	G	0.2945	-0.1127	0.0164	7.435e-12	1010180	0.0668	4	----
rs10916082	1	227252626	DBP	A	T	0.702	-0.1271	0.0164	9.803e-15	1009710	0.1572	4	----
rs2760061	1	228191075	DBP	A	T	0.4855	0.15	0.0153	1.206e-22	971183	0.007163	4	++++
rs1805090	1	230840034	DBP	T	C	0.4109	0.2166	0.0152	4.654e-46	1013160	0.1824	4	++++
rs10158347	1	232529744	DBP	G	A	0.2754	-0.0768	0.0168	4.74e-06	1009750	0.004822	4	-+++
rs138318054	1	233578559	SBP	A	C	0.0329	0.2697	0.0713	0.0001551	918016	0.8641	4	++++
rs744487	1	234726012	PP	C	A	0.3256	-0.0734	0.0183	6.247e-05	990946	0.06943	4	+++-
rs6428947	1	236326005	DBP	G	C	0.1709	-0.1144	0.0202	1.359e-08	987640	0.8824	4	++++
rs4149909	1	242023898	SBP	G	A	0.0324	0.3011	0.071	2.227e-05	915955	0.7667	4	----
rs10926987	1	243471949	DBP	A	C	0.3041	0.2386	0.0163	1.026e-48	1014680	0.03497	4	++++
rs4926499	1	249155909	SBP	C	G	0.8245	0.2955	0.0368	9.462e-16	771931	0.9995	4	++++
rs75247762	2	1893133	SBP	T	C	0.0512	0.1095	0.0557	0.04921	964067	0.701	4	++++
rs56236159	2	3636478	DBP	G	T	0.144	-0.13	0.0251	2.244e-07	756870	0.8142	3	++?+
rs9308788	2	4711095	DBP	A	T	0.0629	0.0224	0.0309	0.4685	1017150	0.2917	4	+--+
rs2175337	2	9298590	PP	A	C	0.6096	0.1687	0.0177	1.67e-21	980486	0.6409	4	++++
rs67720684	2	18975439	SBP	A	C	0.24	0.1915	0.0286	2.193e-11	974673	0.03557	4	++++
rs4531890	2	19737299	PP	G	A	0.4282	0.2608	0.0173	1.426e-51	1003980	1.428e-06	4	----
rs7255	2	20878820	PP	C	T	0.5434	0.215	0.0173	1.436e-35	989755	0.08657	4	----
rs66774912	2	21423532	PP	A	G	0.1368	-0.1464	0.0251	5.805e-09	979905	0.1214	4	---+
rs10779936	2	23950200	PP	A	G	0.7147	-0.1357	0.0191	1.371e-12	983241	0.2524	4	----
rs73920612	2	25147289	DBP	G	A	0.2075	-0.1794	0.0187	7.847e-22	990863	0.279	4	++++
rs12476527	2	26915624	SBP	T	C	0.6114	-0.5164	0.0246	3.31e-98	1003110	0.3347	4	----
rs11692692	2	27861707	SBP	A	G	0.5551	-0.1617	0.0245	3.934e-11	977104	0.2807	4	----
rs7562	2	28635740	SBP	C	T	0.4767	-0.211	0.0243	4.275e-18	978366	0.126	4	++++
rs79113694	2	31253799	SBP	C	T	0.0803	-0.2164	0.0444	1.067e-06	995793	0.003035	4	+++-
rs6714546	2	33361425	PP	G	A	0.7132	0.0913	0.019	1.511e-06	998231	0.001882	4	--+-
rs1607644	2	34679626	DBP	A	G	0.3646	-0.0931	0.0155	1.861e-09	1021310	0.003971	4	---+
rs848534	2	36690242	PP	T	C	0.2645	0.1022	0.0195	1.561e-07	983312	0.2142	4	++++
rs679092	2	37980859	SBP	A	C	0.2167	-0.3217	0.0347	1.871e-20	776988	0.3622	3	--?-
rs2707238	2	38094149	DBP	G	C	0.7159	-0.1006	0.0168	1.96e-09	992620	0.8823	4	++++
rs10165271	2	40587983	DBP	C	G	0.5727	0.1286	0.0152	2.669e-17	1001850	0.3097	4	++++
rs11681462	2	42352567	DBP	C	A	0.209	0.104	0.0186	2.182e-08	1001070	0.007896	4	--+-
rs76326501	2	43167878	DBP	C	A	0.0897	-0.3637	0.0267	3.248e-42	979668	0.983	4	++++
rs6708660	2	43752382	SBP	C	T	0.3949	-0.205	0.0249	1.699e-16	981652	0.00785	4	++++
rs11690961	2	46363336	PP	C	A	0.1152	-0.314	0.0268	1.177e-31	1001260	0.03838	4	++++
rs6545155	2	50429861	SBP	C	T	0.2194	-0.1602	0.029	3.369e-08	1000650	0.5978	4	++++
rs10189186	2	53025757	SBP	G	A	0.4711	-0.1364	0.0247	3.35e-08	959164	0.02476	4	++++
rs115234772	2	53650295	PP	G	C	0.072	0.2075	0.0335	6.042e-10	981428	0.5363	4	----
rs2920899	2	55279681	SBP	T	G	0.7884	0.1686	0.0301	2.178e-08	963632	0.033	4	+++-
rs1802575	2	56093204	PP	C	G	0.1266	-0.2391	0.0261	5.602e-20	981078	0.1258	4	----
rs6730325	2	59315828	PP	A	G	0.6082	-0.1172	0.0176	2.525e-11	995376	0.1091	4	---+
rs66723505	2	60063763	SBP	G	A	0.2819	-0.1966	0.0269	2.625e-13	988473	0.2931	4	++++
rs925484	2	60611437	PP	G	C	0.3978	0.106	0.0175	1.264e-09	995996	0.001713	4	----
rs11125883	2	61710573	DBP	C	A	0.3725	-0.1047	0.0155	1.407e-11	1015520	0.02882	4	+++-
rs6545977	2	63301164	DBP	A	G	0.492	0.0731	0.0149	9.565e-07	1024700	0.06348	4	+++-
rs13014371	2	64217786	DBP	C	T	0.4266	0.0974	0.0152	1.651e-10	999612	0.02936	4	---+
rs74181299	2	65283972	PP	G	A	0.382	-0.2265	0.0177	2.011e-37	987236	0.02087	4	++++
rs2631669	2	66104881	PP	C	T	0.529	-0.0953	0.0172	3.009e-08	992545	0.634	4	++++
rs2300481	2	66782467	SBP	T	C	0.3847	0.1924	0.0248	8.164e-15	991918	0.9394	4	++++
rs6731373	2	68503044	PP	A	G	0.3462	0.1308	0.0187	2.432e-12	938121	0.0185	4	+++-
rs12052761	2	69065841	DBP	A	G	0.3954	-0.1001	0.0153	6.822e-11	1009580	0.0745	4	----
rs4453725	2	69659126	SBP	T	A	0.4193	-0.1185	0.0242	9.959e-07	1007950	0.04918	4	++++
rs3771371	2	71627539	PP	T	C	0.5701	-0.1282	0.0172	1.065e-13	1004090	0.6135	4	----
rs10193543	2	72483329	DBP	G	T	0.1615	-0.122	0.0204	2.069e-09	1016760	0.09437	4	++++
rs6752507	2	73385158	DBP	G	C	0.4571	0.106	0.015	1.577e-12	1019020	0.3535	4	----
rs11689667	2	85491365	PP	C	T	0.4546	-0.1777	0.0173	9.592e-25	985190	0.0008459	4	++++
rs2003931	2	86456836	SBP	A	G	0.3493	-0.2124	0.0254	5.682e-17	985697	0.03591	4	---+
rs2692894	2	96784934	DBP	G	T	0.6649	-0.1784	0.016	5.244e-29	1006610	0.03049	4	++++
rs6747874	2	101578489	PP	A	G	0.2265	0.1488	0.0209	1.2e-12	958221	0.2264	4	+++-
rs6747242	2	106127457	PP	A	G	0.095	-0.1933	0.0293	4.232e-11	1004330	0.1085	4	----
rs6722745	2	108875244	DBP	C	T	0.276	0.0722	0.0168	1.674e-05	1009610	0.005569	4	--+-
rs116008367	2	111807546	DBP	T	C	0.0598	0.1832	0.0324	1.53e-08	967352	0.4832	4	++++
rs28377357	2	112769721	SBP	A	G	0.2887	-0.197	0.0265	1.062e-13	1002780	0.4073	4	----
rs62158170	2	114082175	DBP	G	A	0.2167	-0.1289	0.0183	2.133e-12	994238	0.001408	4	+++-
rs11688682	2	121347612	SBP	C	G	0.2552	-0.2104	0.0311	1.408e-11	805116	0.2956	4	----
rs6723509	2	122000745	SBP	C	T	0.141	-0.2563	0.0346	1.366e-13	999140	0.6029	4	++++
rs3923097	2	124020790	SBP	A	T	0.061	-0.0959	0.0507	0.05882	996981	0.6581	4	----
rs13001283	2	127183454	DBP	A	G	0.1598	0.1428	0.0206	4.03e-12	999063	0.05209	4	+++-
rs4954192	2	135632981	DBP	T	C	0.3872	-0.1225	0.0179	8.232e-12	733535	0.6057	2	--??
rs7601101	2	138394599	SBP	C	A	0.2777	0.1624	0.0269	1.617e-09	994486	0.02937	4	----
rs7606205	2	144146311	DBP	C	A	0.2981	0.1193	0.0166	5.868e-13	989434	0.1156	4	----
rs72854462	2	145720139	DBP	G	A	0.2464	0.2217	0.0174	2.383e-37	1015280	0.7285	4	----
rs34570306	2	146272860	DBP	T	C	0.5269	-0.1149	0.0153	6.834e-14	968735	0.883	4	----
rs62169544	2	146950908	DBP	A	G	0.4421	-0.0922	0.0151	1.107e-09	1005660	0.01229	4	----
rs191280542	2	148844323	DBP	C	A	0.1999	-0.1442	0.0187	1.211e-14	1024190	0.8946	4	++++
rs4664080	2	152978341	PP	A	G	0.3969	-0.1265	0.0176	7.331e-13	983937	0.6375	4	----
rs3175	2	153618773	PP	A	G	0.6476	0.1152	0.0186	5.489e-10	934499	0.6104	4	++++
rs1220128	2	158499902	DBP	C	G	0.8512	0.1762	0.0211	8.005e-17	1005930	0.6274	4	++++
rs76591930	2	159540995	DBP	T	C	0.1767	-0.0833	0.0196	2.158e-05	1018400	0.02648	4	---+
rs79523138	2	161368213	SBP	G	A	0.1162	0.2713	0.039	3.298e-12	943180	0.4416	4	----
rs55732192	2	162278233	SBP	T	G	0.0934	-0.245	0.042	5.194e-09	976385	0.01612	4	----
rs4668424	2	164454604	SBP	T	C	0.1021	0.2458	0.0399	7.215e-10	1004920	0.02863	4	++++
rs73029563	2	165008166	SBP	G	C	0.5381	0.4536	0.0244	2.721e-77	980006	0.003302	4	----
rs10195252	2	165513091	SBP	C	T	0.4062	-0.2003	0.0244	2.149e-16	1003470	0.2641	4	++++
rs2390258	2	166250129	DBP	A	G	0.3103	-0.0933	0.0162	8.3e-09	1013910	0.06704	4	---+
rs6749447	2	169041386	PP	G	T	0.2645	0.0431	0.0194	0.02616	998649	0.7677	4	----
rs552976	2	169791438	PP	G	A	0.6468	0.1642	0.018	7.554e-20	986866	0.04763	4	----
rs13432340	2	170436157	SBP	G	A	0.5657	-0.1449	0.0244	2.734e-09	992494	0.1717	4	++++
rs151054210	2	172381487	PP	A	G	0.1807	0.1727	0.0222	8.013e-15	1000100	0.5757	4	++++
rs6758859	2	173965056	DBP	C	T	0.368	-0.107	0.0155	5.432e-12	1015400	0.2228	4	++++
rs11694601	2	174949358	SBP	G	A	0.4067	0.1524	0.0256	2.676e-09	928463	0.07399	4	----
rs72914576	2	175529967	PP	G	C	0.1907	0.1893	0.0219	5.739e-18	991860	0.04784	4	----
rs2437927	2	176309553	DBP	C	T	0.1646	0.0961	0.0204	2.447e-06	993733	0.9182	4	----
rs1374326	2	177058316	SBP	A	G	0.2926	0.1739	0.0265	5.744e-11	988879	0.0004715	4	++++
rs60148403	2	177989414	PP	A	T	0.1952	-0.1488	0.0218	9.566e-12	978250	0.3816	4	----
rs1837164	2	178716601	SBP	T	A	0.6277	-0.1431	0.025	1.021e-08	992584	0.1633	4	++++
rs151041685	2	179725237	DBP	T	G	0.0886	0.3219	0.0263	1.693e-34	1021030	0.2126	4	++++
rs1486236	2	180739450	PP	A	C	0.3706	-0.1409	0.0183	1.446e-14	939260	0.6602	4	----
rs10184839	2	181946115	DBP	T	A	0.7122	0.0963	0.0166	6.215e-09	1012700	2.04e-05	4	--+-
rs12693302	2	183211443	DBP	A	G	0.6512	-0.207	0.0156	4.892e-40	1024360	0.0006289	4	----
rs6739913	2	185033065	SBP	A	G	0.7145	-0.1634	0.0267	9.675e-10	993134	0.4132	4	----
rs28558491	2	187816321	SBP	T	C	0.7343	-0.1763	0.0274	1.283e-10	984651	0.3799	4	----
rs11901929	2	189643316	PP	G	A	0.6495	-0.1165	0.0182	1.63e-10	972888	0.6448	4	++++
rs2053163	2	190827023	DBP	G	A	0.7034	-0.0828	0.0165	5.459e-07	995351	0.2457	4	++++
rs7592578	2	191439591	DBP	G	T	0.8096	0.1871	0.0196	1.171e-21	969349	0.5845	4	----
rs296797	2	201102905	SBP	C	T	0.5954	-0.1529	0.0245	4.662e-10	995191	0.00765	4	++++
rs535040828	2	203865822	PP	C	G	0.5661	-0.1789	0.0173	4.991e-25	995342	0.1343	4	----
rs2162003	2	205077128	DBP	C	T	0.391	-0.1096	0.0164	2.693e-11	885659	0.02283	4	++-+
rs6740584	2	208429351	SBP	C	T	0.4568	0.2398	0.0244	8.467e-23	982003	0.02797	4	----
rs183927068	2	210288479	DBP	C	T	0.0173	0.0895	0.0753	0.2341	604688	0.7971	3	?---
rs1047891	2	211540507	SBP	A	C	0.3181	-0.2035	0.026	5.101e-15	982148	0.001297	4	----
rs12694277	2	213188795	SBP	C	T	0.7037	0.1724	0.0278	5.797e-10	910424	0.2651	3	---?
rs112905092	2	214012225	SBP	T	C	0.0156	0.5801	0.1052	3.528e-08	864509	0.2272	4	++++
rs1250259	2	216300482	PP	A	T	0.7382	-0.2777	0.0226	7.832e-35	778323	0.0005273	3	--?-
rs4674114	2	217659266	PP	G	A	0.7984	0.1803	0.0214	3.854e-17	991724	0.1059	4	----
rs2161967	2	218680529	DBP	G	T	0.5714	-0.157	0.0153	8.467e-25	995580	0.7722	4	++++
rs1996992	2	219651349	DBP	T	G	0.0521	-0.3001	0.0341	1.415e-18	992607	0.7401	4	----
rs12474050	2	220362557	DBP	T	C	0.3433	0.0958	0.0158	1.359e-09	1011400	0.2207	4	++++
rs10166552	2	224036537	PP	A	C	0.6747	0.0767	0.0183	2.759e-05	995301	0.2894	4	++++
rs79613098	2	225930867	SBP	T	C	0.0282	0.2302	0.0762	0.00253	938079	0.001892	4	-++-
rs2972146	2	227100698	SBP	T	G	0.6447	0.2692	0.025	4.777e-27	1006210	0.6237	4	++++
rs2229813	2	227892720	SBP	T	C	0.4237	-0.1352	0.0244	2.948e-08	992496	0.5592	4	----
rs1044822	2	230629138	SBP	T	C	0.1472	-0.2291	0.0343	2.29e-11	985601	0.873	4	----
rs12694861	2	231270165	SBP	A	G	0.6019	0.1415	0.0245	7.764e-09	1001580	0.177	4	++++
rs145586115	2	235604646	SBP	C	G	0.8901	-0.2262	0.0426	1.126e-07	825609	0.3474	4	----
rs12052878	2	238227594	PP	A	G	0.318	-0.1269	0.0184	5.424e-12	997641	0.08759	4	----
rs4507125	2	239864732	DBP	C	A	0.2137	0.1094	0.0182	2.054e-09	1019210	0.4605	4	----
rs79349366	2	242466277	SBP	T	C	0.0326	-0.5136	0.0714	6.212e-13	913778	0.6089	4	----
rs9865843	3	7489993	DBP	G	A	0.4824	0.0913	0.0152	1.99e-09	986283	0.03352	4	----
rs74621754	3	8496371	PP	A	G	0.0474	-0.2254	0.0434	2.09e-07	870712	0.4594	4	----
rs7624086	3	11412620	SBP	G	C	0.6158	0.3009	0.0261	1.159e-30	916688	0.5075	3	---?
rs1801282	3	12393125	PP	G	C	0.1223	-0.1955	0.0262	7.771e-14	999111	0.005763	4	++++
rs729639	3	13826854	PP	C	T	0.6522	0.1253	0.0182	5.143e-12	982891	0.09263	4	----
rs76554422	3	14892670	DBP	C	T	0.7288	-0.1841	0.0168	7.194e-28	1019090	0.03754	4	++++
rs4858758	3	20117233	SBP	T	C	0.3847	-0.1992	0.0248	9.799e-16	994550	0.5364	4	----
rs4634143	3	23163749	DBP	C	T	0.7021	-0.1081	0.0165	5.212e-11	1000620	0.2431	4	++++
rs2643826	3	27562988	SBP	T	C	0.4522	0.4177	0.0247	5.54e-64	962818	0.07307	4	++++
rs72851229	3	29374219	DBP	C	G	0.1739	-0.1174	0.0201	5.36e-09	977418	0.2909	4	---+
rs12638085	3	30405936	SBP	A	T	0.3496	0.2062	0.0261	2.802e-15	947371	0.6101	4	++++
rs75875736	3	36341106	SBP	A	G	0.1149	-0.183	0.0377	1.234e-06	1000930	0.8084	4	----
rs62241896	3	37368755	PP	A	T	0.3926	-0.1531	0.0175	1.927e-18	1005770	0.5684	4	----
rs6801957	3	38767315	PP	C	T	0.591	-0.1285	0.0174	1.472e-13	1005310	0.08238	4	++++
rs6788984	3	41107173	SBP	G	A	0.1452	-0.2489	0.0346	6.622e-13	977264	0.1616	4	++++
rs149240564	3	41867621	PP	A	C	0.1643	-0.5271	0.0232	5.29e-114	994823	1.353e-05	4	----
rs6792918	3	44857004	PP	C	A	0.0494	-0.2643	0.0401	4.189e-11	977251	0.7293	4	++++
rs34877991	3	45643648	SBP	C	G	0.4104	-0.1456	0.0251	6.857e-09	951874	0.8884	4	----
rs113134141	3	46861939	DBP	G	A	0.1019	0.1526	0.0249	8.738e-10	1008530	0.5736	4	----
rs6442105	3	48182326	DBP	G	A	0.6717	0.2323	0.016	8.65e-48	1009880	0.1049	4	----
rs36022378	3	49913705	DBP	C	T	0.2	0.1738	0.019	6.647e-20	986100	0.1573	4	----
rs77347777	3	52848207	PP	T	C	0.1182	-0.1949	0.0282	4.749e-12	892388	0.3285	4	---+
rs3821843	3	53558012	SBP	A	G	0.6828	0.3071	0.027	6.286e-30	920250	0.08316	4	++++
rs6445818	3	56748227	DBP	A	C	0.3147	-0.1675	0.0162	4.226e-25	1010160	0.2927	4	----
rs12486605	3	57706503	DBP	C	T	0.4293	0.1444	0.0152	2.443e-21	1002920	0.466	4	----
rs141962517	3	62514061	SBP	A	T	0.7969	-0.1291	0.0306	2.413e-05	968912	0.5551	4	----
rs3774729	3	63982082	DBP	A	G	0.3103	0.112	0.0161	3.251e-12	1027380	0.6957	4	++++
rs6795735	3	64705365	DBP	T	C	0.4116	-0.1473	0.0171	7.53e-18	798405	0.3504	3	--?-
rs7630745	3	66427029	PP	C	T	0.3412	-0.1528	0.018	2.436e-17	1000540	0.3766	4	++++
rs4499560	3	70920485	SBP	T	A	0.6794	0.1871	0.0262	8.859e-13	973235	0.2777	4	----
rs729448	3	73260545	PP	A	G	0.5443	-0.1138	0.0174	5.648e-11	980083	0.06634	4	----
rs9857362	3	74710462	SBP	C	A	0.4668	-0.1394	0.0244	1.08e-08	974886	0.2994	4	++++
rs1027829	3	78661129	SBP	T	G	0.6825	0.1226	0.0263	3.138e-06	972829	0.05773	4	+++-
rs9831410	3	83099986	DBP	T	C	0.1893	-0.0976	0.0215	5.629e-06	802266	0.0235	3	--?+
rs1449386	3	85619079	SBP	G	T	0.6296	0.2156	0.0249	4.694e-18	1000890	0.06309	4	---+
rs143802076	3	88646080	PP	A	G	0.032	-0.2423	0.0513	2.267e-06	921474	0.1391	4	----
rs56233205	3	99821679	PP	G	A	0.1846	-0.1769	0.0223	2.142e-15	982664	0.9563	4	++++
rs145072852	3	101476645	DBP	A	G	0.4059	0.1212	0.0152	1.719e-15	1020300	0.5799	4	++++
rs10933917	3	107567130	DBP	C	T	0.4834	0.0345	0.0151	0.02246	986340	0.01557	4	--++
rs28675079	3	111500002	DBP	A	G	0.1861	-0.1283	0.0192	2.482e-11	1021000	0.2752	4	---+
rs6438253	3	115115932	SBP	G	A	0.4978	-0.1682	0.0242	3.767e-12	983124	0.2848	4	++++
rs139600783	3	119109769	SBP	A	G	0.4266	0.116	0.0246	2.29e-06	985962	0.4505	4	++++
rs9882772	3	122110149	DBP	C	T	0.437	0.0814	0.015	6.309e-08	1023800	0.00167	4	--+-
rs6806529	3	123049938	PP	C	A	0.5696	-0.1285	0.0177	3.671e-13	960035	0.6502	4	++++
rs6438857	3	124557643	SBP	C	T	0.4252	-0.2145	0.0245	2.29e-18	986810	0.002485	4	++++
rs55914222	3	128202943	PP	C	G	0.0293	0.5228	0.0557	6.36e-21	853645	0.06724	4	++++
rs4854572	3	132801239	SBP	A	G	0.4557	-0.1664	0.0245	1.038e-11	975933	0.1986	4	----
rs75305034	3	133886705	DBP	G	T	0.5171	0.1846	0.0151	1.803e-34	1002590	0.7797	4	----
rs863930	3	135949737	SBP	G	T	0.5289	0.1565	0.024	7.029e-11	1004720	0.3146	4	----
rs6807945	3	138052754	DBP	T	C	0.836	-0.1643	0.0204	9.511e-16	992377	0.2111	4	----
rs116199364	3	139951198	PP	A	G	0.6763	0.0814	0.0186	1.162e-05	972269	0.5404	4	++++
rs55715288	3	141108338	DBP	T	C	0.0463	0.3819	0.0361	3.483e-26	1001420	0.7886	4	++++
rs62278541	3	142631909	PP	G	A	0.3494	-0.1549	0.018	8.626e-18	993002	0.3539	4	++++
rs6772704	3	149524692	PP	C	A	0.3156	0.1158	0.019	1.09e-09	948297	0.4426	4	----
rs62271373	3	150066540	SBP	A	T	0.0592	0.4389	0.0539	4.064e-16	908308	0.03763	4	++++
rs146975914	3	151975814	PP	C	T	0.0158	0.4719	0.0765	6.822e-10	847096	0.2247	4	----
rs357489	3	153884517	SBP	A	T	0.7424	-0.2229	0.0276	7.513e-16	992613	0.4677	4	----
rs79692989	3	154690339	DBP	T	C	0.1008	-0.2029	0.0252	7.315e-16	1000200	0.09544	4	----
rs900399	3	156798732	SBP	G	A	0.4025	-0.11	0.0245	7.23e-06	999468	0.2893	4	++++
rs9833313	3	157576791	PP	T	A	0.757	0.1162	0.0203	1.054e-08	972659	0.9289	4	----
rs78151625	3	158316726	DBP	C	T	0.1649	0.152	0.0203	6.101e-14	1011380	0.01753	4	----
rs2152425	3	160037904	PP	A	G	0.5465	-0.1384	0.0175	2.272e-15	976200	0.05019	4	----
rs16832246	3	161109916	SBP	A	G	0.3494	-0.1401	0.0253	3.092e-08	996761	0.02744	4	----
rs16833934	3	163737250	PP	G	A	0.2681	-0.0262	0.0194	0.1771	991576	0.8654	4	++++
rs419076	3	169100886	DBP	C	T	0.5262	-0.2439	0.0149	3.691e-60	1027510	0.001417	4	++++
rs4894535	3	171995605	PP	T	C	0.1586	0.178	0.0237	5.41e-14	980320	0.2611	4	++++
rs73171158	3	176927949	SBP	C	T	0.5314	0.1085	0.0253	1.798e-05	903332	0.002837	4	--+-
rs7611674	3	179169230	DBP	G	T	0.1963	-0.1319	0.0194	1.131e-11	961724	0.0368	4	++++
rs263017	3	183503017	SBP	G	A	0.508	-0.1907	0.0241	2.595e-15	996909	0.08932	4	++++
rs186525102	3	185539249	DBP	G	A	0.3434	0.162	0.0159	2.987e-24	996977	0.01356	4	---+
rs9872857	3	186207562	SBP	T	A	0.7974	0.1675	0.0301	2.753e-08	986448	0.09758	4	----
rs4687074	3	189334224	DBP	G	A	0.4724	-0.0821	0.0151	5.444e-08	1002440	0.2849	4	+++-
rs1706003	3	194299967	DBP	T	G	0.4645	0.1317	0.0156	2.973e-17	946767	0.7971	4	++++
rs6775484	3	196194484	DBP	A	C	0.6275	0.0893	0.0156	1.065e-08	994934	0.006701	4	++++
rs6777317	3	197070959	DBP	A	G	0.2934	0.1176	0.0167	2.137e-12	980230	0.4522	4	++++
rs1250129	4	1254930	PP	G	A	0.8848	0.1675	0.027	5.571e-10	990525	0.08821	4	----
rs55829085	4	2165493	DBP	C	A	0.045	0.2538	0.037	7.009e-12	988580	0.4819	4	----
rs231708	4	2694773	PP	C	G	0.691	-0.1715	0.0186	2.382e-20	998217	0.005433	4	----
rs2498323	4	3451109	PP	A	G	0.0985	0.2914	0.0291	1.217e-23	988918	0.02059	4	+++-
rs28734123	4	7888412	PP	A	G	0.5934	0.1123	0.0175	1.228e-10	995580	0.0008555	4	++++
rs3796822	4	10093651	PP	C	G	0.6972	0.1278	0.0187	8.575e-12	992838	0.855	4	++++
rs114619985	4	13599930	DBP	C	T	0.3927	0.0588	0.0161	0.0002671	922127	0.3079	4	----
rs13122790	4	15356795	PP	G	A	0.2658	-0.1248	0.0196	2.13e-10	977522	0.2657	4	++++
rs11730129	4	16032948	PP	C	T	0.782	0.126	0.0208	1.377e-09	994036	0.005668	4	----
rs2011603	4	18025484	SBP	A	G	0.7365	0.2464	0.0275	3.141e-19	987144	0.06522	4	++++
rs372822970	4	23918560	PP	T	C	0.2976	0.0879	0.0188	2.811e-06	995230	0.05619	4	++++
rs28667801	4	26785356	DBP	T	A	0.4067	0.1375	0.0156	1.101e-18	973096	0.01296	4	---+
rs11931572	4	30086104	PP	T	C	0.0162	-0.3001	0.0895	0.0008009	623010	0.703	3	?---
rs74458816	4	31363388	DBP	G	C	0.2346	-0.0752	0.0179	2.782e-05	993279	0.889	4	++++
rs1878825	4	36091370	DBP	G	C	0.3582	0.101	0.0158	1.827e-10	987047	0.8085	4	----
rs2291435	4	38387395	SBP	T	C	0.5342	-0.2321	0.0242	8.459e-22	994676	0.3775	4	----
rs58015370	4	39413650	SBP	T	A	0.312	0.1367	0.0265	2.37e-07	965511	0.8471	4	----
rs35529250	4	40428091	DBP	G	A	0.1058	0.1453	0.0245	3.058e-09	1009900	0.09009	4	----
rs12511987	4	46595623	SBP	G	T	0.178	0.207	0.0321	1.076e-10	969421	0.3348	4	----
4:47378386_G_A	4	47378386	DBP	T	G	0.0147	0.2795	0.0666	2.732e-05	899918	0.5812	4	++++
rs17471509	4	48301691	SBP	G	A	0.3909	-0.1205	0.0248	1.141e-06	992705	0.4373	4	+++-
rs13141838	4	48808989	PP	T	C	0.5195	0.1252	0.0174	6.527e-13	971851	0.06386	4	++++
rs11133239	4	53848506	DBP	C	T	0.1498	-0.081	0.0211	0.0001274	1005150	0.02005	4	++++
rs871606	4	54799245	PP	C	T	0.106	-0.4996	0.0285	9.129e-69	962573	0.002405	4	++++
rs693367	4	56260662	SBP	G	A	0.3303	0.1779	0.0257	4.865e-12	989180	0.05577	4	----
rs1718845	4	57943153	DBP	G	A	0.702	0.0888	0.0164	6.168e-08	1013210	0.4751	4	---+
rs6551716	4	63575696	DBP	A	T	0.8541	0.1061	0.0218	1.138e-06	968046	0.003096	4	++-+
rs6422324	4	69953103	SBP	T	A	0.4664	0.1018	0.0241	2.406e-05	996550	0.03255	4	----
rs788908	4	73414286	DBP	T	C	0.6227	-0.0815	0.0154	1.211e-07	1023160	0.3748	4	---+
rs7675258	4	77413179	SBP	A	G	0.53	-0.2034	0.024	2.411e-17	1005800	0.4142	4	----
rs13125101	4	81174592	DBP	A	G	0.2931	0.4524	0.0165	6.8e-165	1009910	8.573e-07	4	++++
rs6823199	4	83925895	PP	C	T	0.2567	-0.1442	0.02	5.297e-13	968666	0.07013	4	+++-
rs72976751	4	86725959	SBP	T	A	0.1375	0.4676	0.0353	4.053e-40	981441	0.04625	4	----
rs13106574	4	87769929	DBP	C	T	0.197	-0.086	0.0189	5.312e-06	1014910	0.3741	4	++++
rs57400569	4	89752276	SBP	A	G	0.2216	-0.2434	0.0291	6.009e-17	993235	0.1408	4	----
rs2452600	4	95496882	PP	T	C	0.315	-0.1387	0.0184	4.581e-14	1005160	0.5367	4	----
rs3821964	4	96040704	SBP	T	C	0.5949	-0.1756	0.0247	1.125e-12	987296	0.9311	4	----
rs1229984	4	100239319	PP	C	T	0.9607	0.5111	0.0607	3.628e-17	658541	1.809e-07	2	--??
rs17248480	4	102435265	DBP	A	G	0.0288	-0.49	0.0474	4.577e-25	928506	0.237	4	----
rs13107325	4	103188709	DBP	T	C	0.0759	-0.6118	0.0288	4.68e-100	1009990	0.001668	4	----
rs223361	4	103769304	DBP	C	T	0.3346	-0.1582	0.0161	6.525e-23	994093	0.1738	4	++++
rs4699165	4	106109381	PP	G	A	0.6474	-0.1004	0.018	2.566e-08	989273	0.01259	4	++++
rs56388530	4	106910958	SBP	T	C	0.7613	0.3744	0.0283	6.922e-40	989249	0.2807	4	++++
rs7668764	4	109067898	SBP	T	G	0.6313	-0.1944	0.025	8.129e-15	990686	0.9731	4	----
rs6533515	4	111337864	DBP	G	A	0.7917	-0.2076	0.0191	1.895e-27	946290	0.2918	4	++++
rs570984510	4	113743654	DBP	C	T	0.3318	-0.058	0.016	0.0002784	1009230	0.5207	4	++++
rs147077988	4	116550160	DBP	T	C	0.0325	0.169	0.0453	0.0001917	917238	0.5143	4	++++
rs4834735	4	119958809	DBP	C	T	0.8653	-0.1228	0.0221	2.78e-08	1006140	0.05724	4	++++
rs66887589	4	120509279	DBP	C	T	0.4783	0.1432	0.0151	2.71e-21	999650	0.01128	4	----
rs201223145	4	121706475	PP	T	A	0.6348	-0.0821	0.0179	4.821e-06	985435	0.1856	4	++++
rs3097937	4	124794644	SBP	T	A	0.1948	-0.1778	0.0309	8.743e-09	976283	0.02377	4	++++
rs147998309	4	133596832	PP	T	G	0.4215	0.0689	0.0175	8.357e-05	981446	0.08598	4	++++
rs9330353	4	138439630	SBP	A	T	0.4227	0.2414	0.0247	1.551e-22	975682	0.8607	4	++++
rs72719160	4	144051276	SBP	T	A	0.3199	0.2288	0.0258	8.536e-19	995907	0.3207	4	----
rs4292285	4	145271954	DBP	A	T	0.4005	-0.0971	0.0154	2.619e-10	1005080	0.6787	4	----
rs4835266	4	146821725	PP	C	T	0.4792	-0.155	0.0178	3.074e-18	931640	0.1811	4	++++
rs10305838	4	148400256	PP	C	T	0.1416	0.1993	0.0247	7.046e-16	990805	5.025e-05	4	---+
rs143057152	4	149075755	DBP	T	C	0.594	-0.0699	0.0154	5.68e-06	997571	0.002076	4	---+
rs6823767	4	151295085	SBP	C	T	0.2766	0.1663	0.0271	8.001e-10	990011	0.05783	4	----
rs4690974	4	156393641	PP	C	T	0.4713	0.2049	0.0173	2.547e-32	987293	0.0007471	4	----
rs60576102	4	157008851	SBP	T	C	0.3572	0.1386	0.0256	6.197e-08	968351	0.09106	4	++++
rs17035181	4	157678511	SBP	G	T	0.1456	-0.2949	0.0342	7.223e-18	991393	0.2607	4	++++
rs184145372	4	159150358	DBP	A	G	0.0362	0.21	0.0516	4.769e-05	630021	0.009877	3	?+++
rs869396	4	169688000	PP	A	C	0.4691	-0.2027	0.0174	2.961e-31	970457	0.03293	4	----
rs67846163	4	174656889	PP	G	A	0.2278	-0.1388	0.021	3.453e-11	955878	0.4416	4	++++
rs146622638	4	176524533	SBP	G	A	0.2052	0.1326	0.0306	1.479e-05	951995	0.2204	4	---+
rs4957026	5	361148	SBP	G	A	0.6596	-0.1438	0.0255	1.816e-08	986422	0.04618	4	++++
rs10069690	5	1279790	SBP	T	C	0.2585	0.2762	0.0286	4.426e-22	924968	0.2394	4	++++
rs72723039	5	2664169	DBP	G	A	0.0646	0.0519	0.0319	0.1039	931184	0.5485	4	----
rs954767	5	3706050	DBP	C	A	0.2595	0.1355	0.0171	2.062e-15	1016190	0.4925	4	----
rs185695143	5	10860486	PP	A	G	0.2561	0.0651	0.02	0.00111	970674	0.1021	4	++++
rs114053299	5	12780703	SBP	T	C	0.4736	-0.115	0.0315	0.0002577	685010	0.5386	2	--??
rs7707563	5	15695932	PP	C	T	0.7553	-0.1423	0.023	6.381e-10	780722	0.03053	3	++?-
rs185862045	5	23370958	PP	T	C	0.3996	0.064	0.018	0.0003887	944255	0.00922	4	-+++
rs1173727	5	32830521	SBP	C	T	0.5973	0.5451	0.0244	2.18e-110	1007510	1.041e-08	4	----
rs74774746	5	33411769	SBP	C	G	0.26	-0.1641	0.0281	5.216e-09	956945	0.07875	4	---+
rs115523707	5	35756623	SBP	G	C	0.0152	-0.5249	0.108	1.179e-06	872910	0.5175	4	++++
rs3805495	5	40755568	DBP	T	C	0.2514	0.0772	0.0174	9.239e-06	997720	0.5373	4	++++
rs7710854	5	43824677	PP	G	A	0.1171	-0.1726	0.0273	2.678e-10	959161	0.2481	4	+++-
rs6861649	5	50864788	SBP	C	T	0.6118	-0.185	0.0249	1.202e-13	982667	0.3924	4	++++
rs6867399	5	52135543	PP	A	C	0.261	0.1493	0.0209	8.682e-13	881670	0.4661	4	++++
rs1694068	5	53283630	SBP	A	T	0.6161	0.2463	0.0248	3.279e-23	997242	0.1458	4	++++
rs13179413	5	55868097	SBP	T	C	0.2801	0.218	0.028	6.322e-15	924801	0.05145	4	++++
rs111304266	5	56589542	DBP	G	C	0.0367	0.2795	0.0434	1.19e-10	888650	0.736	4	----
rs12515541	5	57095011	DBP	T	G	0.61	0.1073	0.0154	2.729e-12	1015610	0.3074	4	++++
rs1848510	5	57754005	DBP	A	G	0.3631	0.0994	0.0156	1.975e-10	1012090	0.00259	4	+++-
rs10062049	5	61553881	DBP	T	C	0.136	0.2115	0.0221	9.618e-22	994267	0.009615	4	++++
rs6875372	5	64079015	PP	A	T	0.5152	0.1095	0.0174	3.001e-10	974546	0.05054	4	+++-
rs3121685	5	65662133	SBP	T	C	0.4824	-0.1538	0.0242	2.251e-10	989866	0.5381	4	----
rs1159201	5	66311339	DBP	G	A	0.271	-0.12	0.0168	9.48e-13	1021270	0.1901	4	+++-
rs246978	5	68006046	SBP	G	T	0.2849	0.2256	0.0278	4.729e-16	930914	0.2769	4	----
rs72761109	5	71506529	PP	T	C	0.2982	0.1437	0.0189	3.077e-14	984344	0.5192	4	++++
rs4443403	5	72654304	PP	C	T	0.098	0.1938	0.029	2.505e-11	986152	0.6906	4	----
rs2307111	5	75003678	DBP	C	T	0.3972	0.1723	0.0154	3.406e-29	1009740	0.001044	4	----
rs10057188	5	77837789	PP	A	G	0.4554	-0.1703	0.0176	3.336e-22	955092	0.1795	4	----
rs66907226	5	79863455	PP	G	A	0.3352	0.0905	0.0188	1.456e-06	940040	0.961	4	----
rs55940342	5	87279375	SBP	C	G	0.189	-0.2118	0.031	7.82e-12	995425	0.0116	4	----
rs62380354	5	89484911	DBP	C	A	0.1088	-0.1503	0.0252	2.3e-09	934737	0.04582	4	++++
rs11744148	5	90229807	SBP	A	G	0.2259	0.1479	0.0289	3.018e-07	992497	0.01464	4	++++
rs1501922	5	91982717	DBP	G	A	0.6971	0.1108	0.0164	1.421e-11	1004290	0.1032	4	---+
rs709668	5	96174186	SBP	G	A	0.7968	0.2584	0.0302	1.083e-17	984090	0.3534	4	----
rs1871190	5	97953719	DBP	T	G	0.333	0.0911	0.0162	2.024e-08	974494	0.2304	4	++++
rs26030	5	99878032	DBP	C	T	0.5232	0.0633	0.015	2.605e-05	1011090	0.292	4	----
rs114175587	5	100994204	DBP	C	G	0.2528	-0.1056	0.0194	5.32e-08	809691	0.6757	4	----
rs1363098	5	103867339	SBP	A	G	0.4874	-0.0897	0.0242	0.000208	990047	0.511	4	----
rs286809	5	107458637	PP	A	G	0.1709	-0.1464	0.0229	1.529e-10	989093	0.8575	4	----
rs79409628	5	108113740	PP	T	G	0.0843	-0.3237	0.0309	1.194e-25	995554	0.6185	4	----
rs3797737	5	111090124	DBP	C	G	0.3338	-0.0598	0.0163	0.0002486	966964	0.002967	4	---+
rs4705752	5	112366678	SBP	G	A	0.5046	-0.1454	0.024	1.31e-09	1003810	0.03971	4	++++
rs548084303	5	114389652	SBP	A	C	0.4894	0.2515	0.0241	1.583e-25	998821	0.4689	4	++++
rs140543491	5	118923601	SBP	G	A	0.2728	-0.1547	0.0273	1.391e-08	983611	0.6743	4	++++
rs1432457	5	119781569	PP	G	A	0.2855	0.1178	0.019	5.458e-10	997478	0.923	4	----
rs9885577	5	121194226	SBP	T	C	0.3723	0.2069	0.0257	9.313e-16	938308	0.5524	4	++++
rs4308481	5	122652106	DBP	T	C	0.4696	0.218	0.018	9.633e-34	700163	0.001104	2	++??
rs62373688	5	127352807	SBP	A	T	0.1293	0.2571	0.0373	5.138e-12	943014	0.3969	4	++++
rs17677603	5	127857493	SBP	G	A	0.383	0.3128	0.0248	2.364e-36	991140	0.01399	4	----
rs12521868	5	131784393	DBP	T	G	0.4209	-0.1287	0.0152	2.484e-17	1010720	0.3264	4	----
rs55747751	5	132397351	DBP	A	G	0.0794	-0.2153	0.0287	6.105e-14	958668	0.431	4	----
rs33956817	5	137278682	SBP	C	T	0.0445	0.2483	0.0585	2.195e-05	1002170	0.01301	4	+---
rs3923059	5	138775173	SBP	C	T	0.7354	0.1433	0.0279	2.84e-07	964012	0.01739	4	----
rs778593	5	140027216	SBP	C	T	0.4195	0.1861	0.0244	2.605e-14	996038	0.1458	4	----
rs76271629	5	141727970	DBP	A	G	0.2231	-0.1231	0.0182	1.332e-11	993318	0.5512	4	----
rs114534	5	142533657	PP	A	G	0.6021	-0.1283	0.0175	2.341e-13	996679	0.9216	4	----
rs4913007	5	144226475	SBP	T	C	0.7524	-0.0913	0.0282	0.001222	978166	0.005676	4	+---
rs10043775	5	147805120	PP	C	T	0.2688	-0.1246	0.0193	1.054e-10	1002950	0.3714	4	++++
rs76444127	5	148366371	DBP	C	T	0.1903	-0.2125	0.0193	3.446e-28	1001260	0.2698	4	++++
rs280471	5	156025506	PP	T	C	0.1475	-0.1778	0.0242	1.912e-13	999857	0.04508	4	----
rs13178245	5	157817293	SBP	G	A	0.3811	-0.3998	0.0251	2.597e-57	981897	0.002791	4	++++
rs62385385	5	158367249	PP	A	T	0.3854	0.2142	0.0177	9.601e-34	991576	0.2945	4	++++
rs148871069	5	159404471	DBP	C	T	0.5734	0.0887	0.0154	8.86e-09	980230	0.5988	4	----
rs142385399	5	168166731	PP	G	A	0.2643	0.0859	0.0194	9.616e-06	997990	0.2096	4	----
rs255299	5	172586272	PP	T	C	0.5845	-0.1206	0.0176	6.49e-12	974781	0.679	4	----
rs72812818	5	173356752	DBP	C	G	0.3049	-0.1891	0.0162	2.134e-31	1019970	0.06999	4	----
rs28362590	5	176731452	DBP	T	G	0.7557	0.0946	0.0175	6.846e-08	1004740	0.03125	4	++-+
rs12153395	5	179411477	PP	A	G	0.1104	-0.205	0.0283	4.055e-13	946869	0.6799	4	----
rs2569882	6	1620147	SBP	C	T	0.4349	-0.1982	0.0251	2.663e-15	935771	0.6852	4	++++
rs2505675	6	2355675	PP	T	C	0.3138	0.0834	0.0185	6.473e-06	994687	0.006959	4	+++-
rs76052955	6	7213907	PP	C	A	0.1844	-0.1515	0.0221	7.711e-12	998431	0.02817	4	++++
rs9392172	6	7723962	PP	G	C	0.4608	0.1623	0.0172	3.238e-21	1002290	0.205	4	----
rs114275780	6	8224648	PP	A	T	0.0583	0.2334	0.0393	2.84e-09	879634	0.637	4	++++
rs148387718	6	9446000	DBP	T	C	0.0443	-0.0503	0.0373	0.1776	988392	0.2934	4	--+-
rs9394102	6	11472845	SBP	A	C	0.5337	0.1261	0.0244	2.4e-07	977219	0.1986	4	++++
rs1630736	6	12295987	PP	T	C	0.4626	-0.1294	0.0175	1.677e-13	959465	0.347	4	----
rs9349379	6	12903957	PP	G	A	0.4048	-0.2464	0.0176	2.033e-44	985627	0.003613	4	++++
rs179992	6	16324322	SBP	G	A	0.394	0.1235	0.0246	5.296e-07	1000910	0.0018	4	---+
rs12216497	6	19028623	PP	T	C	0.56	0.1221	0.0173	1.966e-12	989362	0.5434	4	++++
rs9368222	6	20686996	SBP	A	C	0.2676	0.2276	0.0271	4.117e-17	1007650	0.3635	4	++++
rs2744133	6	22392260	SBP	G	A	0.2742	-0.2621	0.0271	3.651e-22	992040	0.1063	4	++++
rs2274089	6	25488583	DBP	T	C	0.0933	0.1752	0.0258	1.051e-11	1024030	0.09923	4	++++
rs1799945	6	26091179	DBP	G	C	0.1494	0.3516	0.021	1.073e-62	1015980	0.02329	4	----
rs1050518	6	31324641	SBP	T	G	0.424	0.3651	0.0245	2.037e-50	988171	0.0002031	4	++++
rs2854275	6	32628428	DBP	A	C	0.1383	-0.3377	0.026	1.506e-38	727055	0.0004397	3	?--+
rs210156	6	33517362	DBP	G	A	0.6423	0.0909	0.0157	6.948e-09	1006730	0.4501	4	----
rs115245297	6	34244132	DBP	C	T	0.0437	0.2984	0.0382	5.68e-15	953036	0.5622	4	----
rs2395622	6	35388758	SBP	T	C	0.8158	-0.186	0.0311	2.218e-09	1002610	0.002198	4	----
rs3176336	6	36648816	PP	T	A	0.3949	-0.1592	0.0177	2.801e-19	974040	0.2551	4	++++
rs4714224	6	39186743	DBP	C	G	0.2767	-0.1347	0.0174	8.376e-15	948158	0.06463	4	----
rs649472	6	42673015	PP	C	T	0.2911	-0.0942	0.0189	6.572e-07	992006	0.2688	4	+++-
rs7764523	6	43349795	SBP	A	G	0.3339	0.3277	0.0257	2.869e-37	989964	0.05678	4	++++
rs6458374	6	44181315	DBP	T	C	0.7985	0.1458	0.0191	2.422e-14	975213	0.715	4	++++
rs78648104	6	50683009	SBP	C	T	0.089	0.3218	0.0432	9.647e-14	978535	0.00225	4	---+
rs9296668	6	51838263	DBP	G	A	0.4806	0.1676	0.0151	9.255e-29	1003130	0.0331	4	----
rs631441	6	53994626	PP	G	T	0.3055	0.1363	0.0186	2.232e-13	1002540	0.1995	4	----
rs12194055	6	55188855	PP	T	C	0.4796	-0.0696	0.0178	9.311e-05	929618	0.0003678	4	--++
rs115079907	6	55924005	PP	G	C	0.1473	0.3717	0.0243	5.676e-53	996100	0.003416	4	----
rs9476307	6	57749349	SBP	G	A	0.4137	-0.1125	0.029	0.0001078	711294	0.0003891	3	?+--
rs504691	6	72206620	DBP	A	C	0.4019	-0.1014	0.0154	4.175e-11	1000690	0.0723	4	---+
rs12195276	6	73657714	PP	T	C	0.7237	-0.1846	0.0194	2.06e-21	973656	0.9408	4	----
rs58806982	6	76688806	DBP	C	T	0.0411	-0.1621	0.0395	4.03e-05	936345	0.5386	4	+++-
rs10943605	6	79655477	DBP	A	G	0.4879	0.1706	0.0151	1.5e-29	998662	0.7456	4	++++
rs7753695	6	80818531	DBP	T	C	0.4383	0.0941	0.0152	5.593e-10	1008230	0.7813	4	++++
rs10943824	6	82335012	SBP	A	C	0.3149	0.1411	0.0261	6.115e-08	988647	0.0003291	4	++-+
rs60255247	6	85283253	PP	C	A	0.1111	-0.1997	0.0279	8.693e-13	956480	0.003155	4	++++
rs11153071	6	97039741	SBP	A	G	0.1886	0.3347	0.0318	5.947e-26	951917	0.4645	4	++++
rs9374896	6	98310484	SBP	T	C	0.456	-0.106	0.0244	1.447e-05	981033	0.004063	4	--+-
rs72613227	6	106320771	DBP	T	A	0.1276	0.1669	0.0241	4.366e-12	891605	0.107	4	----
rs9486916	6	109013930	PP	T	C	0.2001	0.1544	0.0222	3.404e-12	932618	0.1871	4	++++
rs2012071	6	112087768	SBP	A	G	0.4546	-0.1478	0.0243	1.268e-09	981563	0.4215	4	----
rs3822857	6	116313931	DBP	C	G	0.3663	-0.1189	0.0157	3.032e-14	1003250	0.8241	4	----
rs2693560	6	117523671	DBP	G	A	0.6342	0.1364	0.0158	4.993e-18	989850	0.02237	4	---+
rs2498586	6	118026126	SBP	T	C	0.1695	-0.1674	0.0329	3.584e-07	957516	0.04564	4	---+
rs9372498	6	118572486	DBP	A	T	0.0814	0.2346	0.0277	2.318e-17	1000700	0.01281	4	++++
rs9401090	6	119113317	SBP	C	T	0.2521	-0.1717	0.028	8.497e-10	979864	0.1269	4	++++
rs11752784	6	122193876	PP	G	A	0.1008	-0.3485	0.0292	7.708e-33	956086	0.005442	4	++++
rs10782230	6	126228512	SBP	A	G	0.4826	0.192	0.0243	2.561e-15	987117	0.116	4	++++
rs62436817	6	127172542	DBP	G	A	0.4412	0.2781	0.0151	3.391e-76	1021260	0.0004529	4	----
rs9885632	6	131311909	SBP	T	C	0.7317	0.2009	0.0274	2.331e-13	986222	0.3433	4	++++
rs76987554	6	134080855	SBP	A	G	0.2874	-0.1805	0.0268	1.7e-11	988444	0.5523	4	----
rs4896104	6	135119089	PP	T	C	0.5591	-0.129	0.0176	2.568e-13	963556	0.0146	4	----
rs9376273	6	137693167	SBP	A	G	0.3659	0.133	0.0259	2.798e-07	943036	0.03323	4	++++
rs668459	6	139835689	DBP	T	C	0.5866	-0.1217	0.0151	9.121e-16	1024510	0.3185	4	----
rs7763294	6	140383733	PP	G	T	0.6849	0.1304	0.0185	1.797e-12	994816	0.233	4	----
rs6941056	6	143591821	PP	G	C	0.4428	-0.1879	0.0174	2.69e-27	986218	0.01043	4	++++
rs2328813	6	147699123	SBP	A	C	0.5734	-0.1453	0.0244	2.667e-09	994254	0.05312	4	----
rs59155780	6	151008874	DBP	A	C	0.071	-0.4807	0.033	5.234e-48	791551	0.7408	3	--?-
rs36083386	6	152397912	PP	C	T	0.1087	0.4761	0.028	5.302e-65	983940	1.557e-06	4	----
rs9479509	6	153427265	DBP	A	G	0.2954	-0.0996	0.0164	1.352e-09	1014360	0.1581	4	----
rs598682	6	154418759	DBP	G	A	0.75	0.1116	0.0172	9.812e-11	1022280	0.4092	4	---+
rs112140754	6	157245233	PP	G	A	0.2482	0.1047	0.0201	1.945e-07	977159	0.07444	4	---+
rs2102244	6	159724297	PP	A	G	0.8627	-0.3256	0.0253	4.705e-38	977015	2.033e-06	4	----
rs555754	6	160769423	PP	A	G	0.4763	-0.1115	0.0171	7.17e-11	1005220	0.1076	4	----
rs9456648	6	161712235	DBP	T	C	0.319	-0.1003	0.0161	4.643e-10	1013060	0.1407	4	----
rs9365555	6	163757127	DBP	G	A	0.3255	-0.1006	0.0162	4.877e-10	994666	0.001735	4	+++-
rs59641479	6	166162205	DBP	T	C	0.0699	-0.2845	0.0299	2.013e-21	983815	0.4081	4	----
rs4342401	6	169016615	PP	T	A	0.4615	-0.101	0.0173	5.117e-09	990522	0.4789	4	++++
rs1322639	6	169587103	PP	A	G	0.7743	0.2915	0.0207	6.7e-45	978348	0.0003653	4	++++
rs9356632	6	170589803	SBP	A	G	0.1441	-0.212	0.0352	1.634e-09	959804	0.5811	4	----
rs73033340	7	1195692	DBP	G	A	0.0346	-0.4841	0.0472	1.014e-24	827718	0.2239	4	++++
rs6959688	7	1966831	SBP	G	A	0.4022	0.197	0.0249	2.8e-15	971411	0.1134	4	----
rs2969070	7	2512545	DBP	A	G	0.6301	-0.1666	0.0156	1.692e-26	998294	0.4238	4	----
rs73049928	7	4669949	SBP	G	A	0.1913	0.1949	0.0315	6.083e-10	953050	0.06644	4	---+
rs35761891	7	6438217	SBP	G	A	0.047	0.5631	0.0824	8.087e-12	523499	0.876	3	?---
rs1468520	7	7290732	DBP	G	A	0.1699	0.1371	0.0202	1.135e-11	995306	0.07213	4	----
rs200612978	7	11493906	DBP	T	C	0.0592	0.1465	0.0323	5.755e-06	998044	0.2213	4	++++
rs13240040	7	14375977	DBP	G	A	0.3148	-0.0829	0.0165	4.842e-07	972353	0.0009229	4	++-+
rs116196735	7	16710605	DBP	C	A	0.2129	0.0978	0.0183	9.033e-08	1012060	0.1737	4	---+
rs2107595	7	19049388	PP	A	G	0.1627	0.4547	0.0237	5.509e-82	967240	0.00279	4	++++
rs4507656	7	22156538	DBP	G	C	0.3041	0.1352	0.0171	2.587e-15	924994	0.1774	4	----
rs1800795	7	22766645	PP	G	C	0.5746	-0.1812	0.0201	2.15e-19	776268	0.4693	3	++?+
rs2529090	7	24662280	PP	G	C	0.1744	-0.1398	0.0227	7.807e-10	987016	0.4838	4	++++
rs896312	7	25935030	DBP	C	T	0.3321	-0.1259	0.0161	5.251e-15	993733	0.01178	4	+++-
rs3735533	7	27245893	SBP	C	T	0.9248	0.8091	0.0458	1.056e-69	995856	0.007896	4	----
rs10274928	7	28142088	SBP	G	A	0.515	-0.1645	0.0242	1.134e-11	984099	0.9758	4	++++
rs917275	7	28658522	PP	G	A	0.3853	0.1875	0.0179	1.228e-25	962161	0.7168	4	----
rs10233127	7	30933453	SBP	A	T	0.1098	0.2945	0.0403	2.82e-13	918666	0.4663	4	++++
rs342989	7	35467896	DBP	G	A	0.7727	-0.1392	0.0179	7.061e-15	1016080	0.02143	4	+++-
rs2052263	7	36225818	PP	A	G	0.117	0.1586	0.0279	1.371e-08	924753	0.06297	4	+++-
rs138890991	7	40804309	PP	T	C	0.105	-0.3893	0.0283	5.861e-43	979382	0.492	4	----
rs11760407	7	41720763	PP	T	C	0.792	-0.1301	0.0215	1.427e-09	972859	0.9191	4	----
rs1004558	7	44240407	PP	T	C	0.1797	0.186	0.0226	1.707e-16	979438	0.05808	4	++++
rs73105827	7	45036785	DBP	T	G	0.0905	-0.1676	0.0271	6.687e-10	947922	0.3966	4	----
rs11977526	7	46008110	PP	A	G	0.4046	-0.441	0.0176	4.74e-139	989189	3.87e-05	4	----
rs13227393	7	46550527	PP	C	T	0.0958	0.2156	0.0295	2.567e-13	978074	0.1539	4	----
rs12668436	7	47548893	PP	C	T	0.2463	0.149	0.02	8.346e-14	993446	0.2858	4	----
rs17454517	7	50915776	DBP	G	A	0.5069	-0.1072	0.015	9.48e-13	1008810	0.3084	4	++++
rs6593297	7	56122058	SBP	T	A	0.6985	-0.1474	0.027	4.532e-08	955858	0.2396	4	++++
rs530130707	7	57623507	PP	A	G	0.1635	-0.0643	0.0236	0.006466	968068	0.9036	4	----
rs2222544	7	69769369	DBP	C	T	0.2638	0.0971	0.0171	1.267e-08	1007360	0.1025	4	----
rs34594435	7	72977249	DBP	T	C	0.1922	-0.1394	0.019	2.091e-13	1021200	0.3865	4	----
rs1091811	7	73491212	PP	G	A	0.8325	0.1545	0.0232	2.764e-11	979853	0.2028	4	----
rs34324971	7	74107374	DBP	A	G	0.1858	0.1154	0.0199	6.771e-09	953996	0.4362	4	+++-
rs6963105	7	75097488	SBP	G	A	0.5662	0.1703	0.0262	7.72e-11	873775	0.282	4	---+
rs7796089	7	77512098	SBP	C	G	0.3387	-0.1981	0.0256	1.104e-14	988091	0.8898	4	----
rs3807095	7	80388433	DBP	C	T	0.1253	-0.1584	0.0227	2.68e-12	1016510	0.327	4	++++
rs11770630	7	89805241	PP	T	C	0.5329	0.156	0.0171	8.764e-20	1003130	0.2528	4	++++
rs10245696	7	90449362	PP	C	A	0.602	-0.1235	0.0175	1.904e-12	997715	0.02493	4	++++
rs560276033	7	91268940	PP	A	G	0.103	0.1475	0.0282	1.679e-07	1002150	0.01034	4	++++
rs42377	7	92243672	PP	A	G	0.3063	-0.3014	0.0187	1.984e-58	987294	4.769e-09	4	----
rs7792995	7	93569422	DBP	G	A	0.5516	0.0814	0.0152	7.688e-08	1003950	0.6082	4	----
rs1947228	7	96461649	DBP	C	T	0.5798	0.1408	0.0152	2.248e-20	1007330	0.3679	4	----
rs11771331	7	99605588	DBP	A	G	0.6688	-0.1445	0.016	1.827e-19	999430	0.1806	4	----
rs12705090	7	100467700	PP	T	C	0.1881	-0.2225	0.0219	3.681e-24	999655	0.001558	4	----
rs62481856	7	106412082	PP	A	G	0.1989	0.7957	0.0257	3.35e-210	727183	2.167e-07	3	?+++
rs115172170	7	107019947	PP	C	T	0.0565	0.2324	0.0374	5.301e-10	989340	0.7496	4	----
rs17423264	7	108090255	DBP	T	C	0.1144	-0.0896	0.0241	0.0002034	976048	0.2137	4	----
rs144867634	7	111580166	DBP	C	T	0.0248	-0.2491	0.0509	9.967e-07	924765	0.1603	4	++++
rs1997571	7	116198621	PP	A	G	0.5903	-0.1344	0.0174	1.18e-14	1001600	0.05788	4	---+
rs185903930	7	122882673	SBP	A	G	0.3011	-0.1475	0.0262	1.755e-08	1002500	0.1463	4	----
rs13246286	7	127540377	SBP	A	G	0.2855	-0.14	0.027	2.237e-07	981027	0.003508	4	----
rs4728142	7	128573967	SBP	A	G	0.4444	-0.168	0.0242	3.807e-12	1000130	0.488	4	----
rs11556924	7	129663496	DBP	T	C	0.3818	-0.1692	0.0156	1.793e-27	995320	0.1399	4	----
rs34072724	7	130432469	SBP	A	G	0.4869	-0.2302	0.0241	1.41e-21	992199	0.2605	4	----
rs35680304	7	130973495	SBP	T	C	0.5899	0.239	0.0248	5.863e-22	975720	0.004322	4	++++
rs1722886	7	134215259	DBP	T	A	0.4332	-0.1191	0.0152	5.164e-15	1001620	0.3163	4	++++
rs12530805	7	135278791	SBP	T	C	0.1705	-0.1686	0.0323	1.745e-07	986812	0.05831	4	----
rs10267979	7	136618188	PP	A	T	0.3254	-0.0992	0.0184	6.846e-08	990312	0.03014	4	---+
rs273957	7	137600690	PP	T	C	0.6124	0.0908	0.0175	2.216e-07	1008190	0.1067	4	++++
rs141212865	7	139404666	SBP	C	A	0.199	-0.2664	0.0307	4.366e-18	967347	0.1908	4	++++
rs12703989	7	140238048	DBP	A	G	0.4925	0.0994	0.0153	8.148e-11	971499	0.547	4	++++
rs73727605	7	149474622	PP	A	G	0.065	0.2526	0.0362	3.123e-12	939627	0.1993	4	++++
rs11771693	7	150050111	SBP	G	A	0.327	-0.1638	0.0261	3.718e-10	967780	0.7678	4	++++
rs3918226	7	150690176	DBP	T	C	0.0808	0.5519	0.0289	1.421e-81	927378	0.0006285	4	++++
rs6464165	7	151413124	SBP	C	T	0.2823	0.3508	0.0269	7.759e-39	983400	0.001609	4	----
rs190090939	7	152802243	SBP	C	T	0.427	-0.0852	0.0244	0.0004759	994267	0.05492	4	++++
rs1870735	7	155744303	SBP	G	C	0.5463	-0.172	0.0249	5.299e-12	941706	0.2152	4	++++
rs9638084	7	156311745	DBP	G	A	0.6024	-0.1094	0.0173	2.662e-10	789263	0.2816	3	++?-
rs111630016	7	158048396	DBP	T	C	0.0515	-0.0832	0.036	0.02085	910290	0.104	4	--+-
rs7822515	8	156504	SBP	A	G	0.2662	-0.2042	0.0372	4.026e-08	576700	0.5705	3	?---
rs4875958	8	1721090	SBP	A	G	0.7096	0.1843	0.0266	4.451e-12	988502	0.05033	4	++++
rs140994551	8	4449086	SBP	C	G	0.3865	0.1107	0.0251	1.056e-05	969759	0.2122	4	++++
rs2922895	8	6379932	DBP	C	G	0.4302	0.106	0.0152	3.553e-12	1001830	0.01318	4	+++-
rs7814142	8	10637552	SBP	A	G	0.5865	-0.329	0.0244	2.257e-41	1004150	0.01727	4	----
rs7834383	8	13273477	PP	T	G	0.3473	0.1074	0.0181	3.047e-09	989129	0.6509	4	++++
rs56335308	8	17419461	DBP	A	G	0.0253	0.338	0.0496	9.333e-12	973680	0.4544	4	++++
rs80073370	8	19833156	PP	T	A	0.0812	-0.1424	0.0317	7.308e-06	983267	0.4619	4	++++
rs1047030	8	22428708	DBP	G	A	0.1946	-0.1248	0.0204	9.178e-10	885396	0.2074	4	++++
rs62503324	8	23400615	DBP	T	C	0.2422	0.1876	0.0175	8.562e-27	1012260	0.0692	4	++++
rs73563812	8	25900405	SBP	T	G	0.2379	-0.3147	0.0283	8.122e-29	1000610	5.319e-06	4	----
rs17321041	8	26445194	DBP	T	C	0.0631	0.176	0.0316	2.62e-08	965498	0.0003062	4	++-+
rs2979470	8	30288272	SBP	C	T	0.5128	-0.1549	0.0247	3.549e-10	959234	0.0888	4	++++
rs11991469	8	32413280	PP	G	C	0.4586	0.1259	0.0172	2.481e-13	1000220	0.2097	4	----
rs6996562	8	33392023	PP	C	A	0.5502	-0.126	0.0174	4.394e-13	980932	0.5827	4	++++
rs1906672	8	38130025	SBP	A	G	0.2323	0.2515	0.0286	1.442e-18	994485	0.03124	4	+++-
rs2978456	8	42324765	PP	C	T	0.449	0.1821	0.0183	2.026e-23	905722	0.1176	4	----
rs560465544	8	51720126	SBP	T	C	0.1974	0.2789	0.0305	5.27e-20	990052	0.08834	4	++++
rs117942686	8	52550581	SBP	A	G	0.0315	0.3498	0.0712	9.091e-07	960044	0.1387	4	++++
rs551353004	8	53422442	DBP	T	C	0.2761	-0.0819	0.0169	1.187e-06	1004470	0.1965	4	----
rs6996733	8	60535824	SBP	C	T	0.1536	-0.1829	0.0337	5.742e-08	979273	0.6717	4	++++
rs2354862	8	64501744	SBP	C	A	0.3576	-0.1798	0.0253	1.087e-12	987631	0.0007104	4	+++-
rs2280870	8	65499192	PP	G	T	0.2823	0.1027	0.0196	1.6e-07	944908	0.348	4	----
rs13253358	8	68920135	SBP	T	C	0.301	0.1606	0.0262	9.377e-10	997112	0.06105	4	++++
rs6983239	8	72507296	DBP	T	G	0.2227	0.1136	0.0182	4.559e-10	989336	0.3285	4	++++
rs7837090	8	74221406	SBP	G	C	0.1939	-0.1805	0.0309	5.295e-09	975099	0.1141	4	++++
rs1350100	8	76054904	PP	G	A	0.5561	-0.1446	0.0175	1.483e-16	973572	0.07427	4	++++
rs1449544	8	76591880	PP	C	A	0.459	-0.2062	0.0172	6.283e-33	994114	0.06673	4	++++
rs7842138	8	77632017	PP	G	A	0.1569	-0.205	0.0239	1.02e-17	970343	0.01193	4	++++
8:79178179	8	79178179	PP	T	C	0.0602	-0.1925	0.0362	1.061e-07	1004120	0.4507	4	----
rs72688070	8	81393697	SBP	T	C	0.1721	-0.228	0.0322	1.332e-12	991337	0.01731	4	----
rs28823280	8	82777716	SBP	A	G	0.2518	-0.2213	0.0282	3.967e-15	973960	0.4259	4	----
rs2142141	8	90940205	DBP	C	G	0.5379	-0.0881	0.0157	1.961e-08	935955	0.1413	4	---+
rs7009170	8	92149429	PP	C	T	0.682	0.1795	0.0185	2.342e-22	996536	0.2946	4	----
rs62526122	8	92769569	SBP	A	G	0.2769	0.155	0.0284	4.986e-08	911022	0.02791	4	++++
rs138582164	8	95264265	PP	A	T	0.1246	0.2674	0.0262	2.092e-24	983690	0.5382	4	++++
rs481887	8	95967838	SBP	G	A	0.4034	0.1711	0.0247	3.894e-12	993184	0.4608	4	----
rs2978098	8	101676675	DBP	C	A	0.457	-0.1426	0.0151	4.338e-21	1005920	0.1125	4	++++
rs142449193	8	102750597	SBP	T	C	0.046	-0.3773	0.0604	4.09e-10	935790	0.3424	4	----
rs2513877	8	103883630	DBP	A	G	0.1928	-0.0981	0.0191	2.664e-07	1012240	0.03462	4	---+
rs35783704	8	105966258	SBP	A	G	0.1009	-0.4395	0.0417	6.065e-26	935398	0.2447	4	----
rs3110054	8	110091011	PP	T	C	0.6012	-0.1349	0.0175	1.265e-14	1002050	0.3264	4	----
rs2205260	8	116959837	PP	C	A	0.8324	-0.1714	0.0231	1.1e-13	991836	0.06671	4	++++
rs74701635	8	118758316	PP	T	C	0.0167	-0.0565	0.0768	0.4623	845839	0.7951	4	--++
rs181416549	8	120678125	PP	A	G	0.2196	0.4766	0.0207	1.53e-117	1005830	0.0001211	4	++++
rs112332671	8	122673983	PP	G	A	0.8278	0.1322	0.0227	6.18e-09	995139	0.1693	4	---+
rs56123029	8	124673630	SBP	C	T	0.1978	0.149	0.0302	7.769e-07	1002360	0.01052	4	---+
rs62523863	8	126520544	SBP	A	G	0.2236	0.2303	0.0292	3.406e-15	975137	0.3362	4	++++
rs7014841	8	129343199	SBP	A	C	0.3617	-0.1869	0.0254	1.762e-13	980304	0.4208	4	----
rs559128832	8	130748057	SBP	A	G	0.1066	0.1621	0.04	5.087e-05	959544	0.7576	4	++++
rs112892337	8	135614553	SBP	G	T	0.5004	0.2012	0.024	5.38e-17	1004440	0.1255	4	----
rs538845166	8	136382116	DBP	G	A	0.8045	0.0687	0.0191	0.0003173	998918	0.5473	4	----
rs4440615	8	141057641	PP	A	G	0.6302	-0.215	0.0178	9.845e-34	999092	0.01608	4	----
rs10087782	8	141858620	DBP	C	T	0.5536	-0.1156	0.015	1.591e-14	1019220	0.2328	4	++++
rs34591516	8	142367087	DBP	T	C	0.0492	0.3036	0.0397	2.081e-14	782723	0.5962	3	++?+
rs4129585	8	143312933	SBP	C	A	0.5598	-0.1646	0.0242	1.081e-11	996959	0.2956	4	++++
rs3802230	8	143992864	DBP	A	C	0.5448	-0.1524	0.015	3.45e-24	1019810	0.4253	4	----
rs56233017	8	144981488	DBP	A	G	0.0446	-0.2486	0.0386	1.184e-10	909566	0.01206	4	---+
rs520015	9	211762	DBP	G	C	0.4928	-0.0786	0.0151	2.131e-07	996736	0.1257	4	+++-
rs60191654	9	753648	SBP	G	A	0.1879	0.1588	0.0308	2.476e-07	1001250	0.002623	4	---+
rs12216886	9	2493751	DBP	G	T	0.1938	-0.1174	0.0191	7.637e-10	1006130	0.3707	4	++++
rs28558845	9	4334791	SBP	C	G	0.1556	-0.2006	0.0335	2.142e-09	989954	0.1526	4	----
rs76209156	9	7423109	PP	A	G	0.5069	0.0718	0.0171	2.647e-05	1008040	0.5319	4	++++
rs7041664	9	8010674	SBP	A	C	0.2977	0.1114	0.0271	3.846e-05	951224	0.7919	4	++++
rs1332813	9	9350706	SBP	C	T	0.6494	-0.2007	0.0255	3.912e-15	980307	0.3969	4	++++
rs35287509	9	10594635	DBP	C	T	0.3364	0.0906	0.0159	1.15e-08	1015500	0.2702	4	----
rs77548020	9	13480744	PP	A	C	0.7095	0.117	0.0193	1.301e-09	966489	0.7948	4	++++
rs11789875	9	16872323	PP	A	G	0.15	0.1553	0.0242	1.419e-10	989933	0.9921	4	++++
rs77574378	9	19105638	PP	C	T	0.1603	0.1671	0.0236	1.569e-12	984078	0.2246	4	----
rs2780841	9	20612516	SBP	T	C	0.2848	-0.1202	0.0269	8.14e-06	984000	0.6783	4	----
rs4977575	9	22124744	PP	G	C	0.4973	0.1571	0.0172	7.756e-20	993938	0.005317	4	----
rs9886665	9	22942770	SBP	C	T	0.7259	-0.1629	0.0275	3.355e-09	963190	0.1597	4	++++
rs4553000	9	34223553	PP	T	C	0.5128	-0.1129	0.0171	4.004e-11	1009890	0.01894	4	----
rs76452347	9	35906471	DBP	T	C	0.2054	-0.1914	0.0194	6.411e-23	929779	0.01115	4	----
rs7047650	9	38075488	PP	C	G	0.5429	-0.1038	0.0178	5.632e-09	939317	0.1731	4	---+
rs7042283	9	71518027	SBP	G	T	0.1437	0.1789	0.0343	1.824e-07	999102	0.864	4	----
rs7873409	9	73080367	PP	G	T	0.5811	-0.0818	0.0174	2.516e-06	1004380	0.05335	4	++++
rs55962158	9	77242679	SBP	C	G	0.2376	-0.1354	0.0288	2.679e-06	970193	0.006424	4	---+
rs11139596	9	85128518	PP	G	T	0.2226	0.1345	0.0211	1.979e-10	957394	0.4017	4	----
rs115795127	9	85993901	DBP	T	C	0.0171	0.3026	0.0636	1.958e-06	850396	0.7921	4	++++
rs11141731	9	89888472	DBP	T	C	0.2246	-0.1062	0.0181	4.535e-09	1003360	0.2655	4	----
rs192642798	9	91503987	DBP	A	C	0.3252	-0.0809	0.0161	5.268e-07	997868	0.6159	4	----
rs7045409	9	95201540	PP	A	T	0.3703	-0.1284	0.0179	8.192e-13	989188	0.5074	4	----
rs4744239	9	96166382	PP	T	C	0.5763	0.1131	0.0176	1.337e-10	978204	0.1453	4	++++
rs10988442	9	101739709	PP	G	A	0.3811	-0.1768	0.0178	2.427e-23	988280	0.1317	4	++++
rs7020564	9	109670016	DBP	T	A	0.3025	0.114	0.0168	1.21e-11	955824	0.3281	4	----
rs7043304	9	112358150	DBP	T	C	0.8561	0.1652	0.0219	4.523e-14	971134	0.09514	4	++++
rs10759426	9	113153647	SBP	C	T	0.1275	0.3446	0.0362	1.686e-21	998658	0.1345	4	----
rs111841972	9	116191205	PP	C	A	0.0571	-0.1764	0.0369	1.761e-06	1010850	0.08701	4	++++
rs13290326	9	116696625	PP	T	C	0.5021	-0.1431	0.0173	1.239e-16	988030	0.4545	4	----
rs10982910	9	118534500	PP	G	T	0.096	0.2074	0.0295	2.085e-12	985431	0.8849	4	----
rs811689	9	119410756	DBP	T	C	0.4484	-0.0881	0.015	4.718e-09	1020670	0.1026	4	----
rs1953126	9	123640500	PP	C	T	0.6484	-0.1446	0.0179	7.454e-16	1005380	0.5362	4	++++
rs10818775	9	125755571	PP	T	C	0.1204	-0.2616	0.0264	3.33e-23	1004790	0.7822	4	----
rs10818962	9	127182293	SBP	G	C	0.3759	-0.1685	0.0252	2.124e-11	979661	0.0122	4	+++-
rs72765265	9	127838223	PP	T	C	0.132	0.3364	0.0255	1.04e-39	995243	0.4178	4	++++
rs7023828	9	128498594	SBP	T	C	0.4165	-0.2538	0.0246	4.911e-25	990485	0.3975	4	----
rs1891730	9	130309028	SBP	C	T	0.385	0.1781	0.0252	1.639e-12	963372	0.8226	4	----
rs7869756	9	131210410	PP	G	A	0.1912	0.145	0.0224	1.042e-10	954278	0.9599	4	----
rs184457	9	131940019	SBP	A	G	0.3034	-0.1655	0.0268	6.466e-10	969131	0.3642	4	----
rs6271	9	136522274	DBP	T	C	0.0726	-0.3777	0.0304	2.219e-35	926672	0.01217	4	----
rs11145807	9	139520789	DBP	G	A	0.5909	-0.1255	0.0159	2.76e-15	936402	0.000115	4	++-+
rs821317	9	140488634	SBP	A	G	0.146	0.1131	0.0348	0.001155	967022	0.1615	4	++++
rs150155092	10	1769881	PP	A	G	0.414	0.0833	0.0175	1.871e-06	990066	0.3473	4	+++-
rs11252344	10	4143935	SBP	T	C	0.0773	-0.3248	0.0457	1.215e-12	989726	0.009873	4	----
rs78909240	10	5689150	PP	C	G	0.1199	-0.1782	0.028	2.053e-10	903751	0.3147	4	----
rs36006409	10	10876943	PP	G	T	0.2046	0.1634	0.0218	5.892e-14	959041	0.3515	4	----
rs57062879	10	12278525	SBP	G	A	0.5196	-0.1374	0.0241	1.131e-08	1001280	0.09831	4	++++
rs10906391	10	13523937	DBP	T	C	0.3187	0.1258	0.0163	1.152e-14	994413	0.9014	4	++++
rs691814	10	17971845	PP	G	A	0.5846	0.1685	0.0272	6.101e-10	525863	0.6256	3	?--+
rs12258967	10	18727959	SBP	G	C	0.2972	-0.5456	0.027	1.43e-90	956750	1.731e-05	4	++++
rs11010905	10	19934813	PP	T	A	0.5111	-0.1467	0.0174	2.963e-17	976757	0.3139	4	++++
rs72795925	10	20531420	PP	T	C	0.2196	0.1425	0.0207	6.192e-12	999379	0.2054	4	++++
rs10732433	10	21037294	PP	T	C	0.4236	0.1794	0.0174	8.002e-25	988121	0.442	4	++++
rs7100317	10	21764469	PP	A	C	0.5377	0.0978	0.0183	9.657e-08	888052	0.1102	4	++++
rs2230469	10	22839628	PP	C	T	0.3201	-0.1043	0.0183	1.209e-08	1006850	0.1533	4	++++
rs17506606	10	24669877	SBP	G	C	0.2475	0.1507	0.028	7.44e-08	993168	0.1554	4	---+
rs75872665	10	25388468	DBP	C	T	0.1716	0.0945	0.0203	3.375e-06	970493	0.3443	4	----
rs3802517	10	28233469	SBP	A	T	0.4629	0.1799	0.024	6.759e-14	1007080	0.000201	4	++++
rs1265842	10	28924901	DBP	C	T	0.5159	-0.0996	0.0152	4.956e-11	993184	0.2028	4	++++
rs9337951	10	30317073	PP	A	G	0.3391	0.2769	0.0193	1.082e-46	889444	0.08534	4	++++
rs11813059	10	31369709	PP	G	T	0.2853	-0.157	0.0191	1.864e-16	992310	0.001009	4	+++-
rs72786794	10	32105718	PP	C	T	0.2935	0.1336	0.019	2.274e-12	980271	0.005094	4	----
rs76726877	10	36313497	PP	T	C	0.0505	-0.0377	0.0402	0.348	965010	0.6469	4	-+--
rs537750491	10	42796712	DBP	T	A	0.0485	-0.1588	0.0453	0.0004613	620840	0.8867	3	?+++
rs143073646	10	43096881	PP	T	C	0.02	0.299	0.0635	2.529e-06	952148	0.6013	4	++++
rs4948643	10	45379759	DBP	C	T	0.7172	-0.1447	0.0167	4.827e-18	1005720	0.1133	4	++++
rs181718607	10	46216095	DBP	T	C	0.1917	0.1	0.0193	2.302e-07	986890	0.2438	4	++++
rs34130368	10	48411796	DBP	T	G	0.1172	-0.1821	0.0241	4.563e-14	952597	0.0415	4	----
rs1436206	10	52120612	PP	G	A	0.5084	0.0892	0.0172	2.171e-07	995938	0.09233	4	----
rs11000060	10	53668890	SBP	C	T	0.184	0.1448	0.0309	2.903e-06	1006160	0.007603	4	----
rs4245599	10	60365755	PP	G	A	0.5407	0.1205	0.0174	4.045e-12	981778	2.979e-06	4	---+
rs1177701	10	61624697	PP	G	A	0.4652	-0.1004	0.0175	9.019e-09	973635	0.005002	4	+++-
rs10761530	10	62390726	SBP	C	T	0.5017	-0.1643	0.0241	8.858e-12	998733	0.0543	4	++++
rs57541197	10	63511306	DBP	A	G	0.1408	-0.4301	0.0215	3.63e-89	1021770	6.462e-08	4	----
rs10995311	10	64564934	DBP	G	C	0.4389	-0.1842	0.0152	8.184e-34	1000750	0.004239	4	++++
rs7090758	10	65335315	DBP	C	T	0.4701	0.1393	0.015	2.106e-20	1010510	0.1311	4	----
rs533451950	10	69235092	PP	G	T	0.1044	0.2272	0.0284	1.362e-15	985564	0.3417	4	----
rs12773594	10	70332672	DBP	A	T	0.1584	0.1301	0.0207	3.442e-10	1007970	0.5975	4	++++
rs78249997	10	75422314	SBP	T	C	0.1439	0.4051	0.0345	9.336e-32	986355	0.4666	4	++++
rs34868542	10	75986157	PP	T	C	0.5782	-0.1495	0.0176	1.683e-17	973678	0.003012	4	----
rs10887914	10	82215288	SBP	C	T	0.538	-0.191	0.0241	2.207e-15	1000720	0.9378	4	++++
rs77413490	10	89681688	SBP	T	G	0.0414	0.4497	0.0619	3.672e-13	959014	0.4645	4	++++
rs6421389	10	90718527	PP	C	G	0.4729	-0.0936	0.0176	1.023e-07	951650	0.4862	4	----
rs11187142	10	94468685	PP	C	T	0.892	-0.1701	0.0279	1.15e-09	981822	0.1851	4	+++-
rs2274224	10	96039597	DBP	C	G	0.4355	-0.2508	0.015	1.752e-62	1025180	0.00109	4	----
rs12221125	10	97262541	PP	C	T	0.2134	0.1187	0.0215	3.483e-08	948225	0.1088	4	----
rs1983864	10	100017453	PP	G	T	0.3397	-0.1121	0.018	5.023e-10	1005480	0.03658	4	++++
rs11190709	10	102552663	SBP	A	G	0.8869	0.493	0.0383	5.586e-38	991101	4.662e-10	4	++++
rs72847884	10	103115345	DBP	G	A	0.0455	-0.2216	0.0372	2.635e-09	956024	0.04645	4	++++
rs11191156	10	103702763	PP	G	A	0.3505	0.1271	0.0181	2.156e-12	988742	0.01797	4	----
rs76752100	10	104794086	SBP	C	G	0.0818	-1.0058	0.0446	1.74e-112	980895	0.01284	4	----
rs5787501	10	105612643	SBP	C	T	0.2492	-0.2424	0.0281	5.818e-18	987540	0.1632	4	++++
rs142760284	10	106272601	DBP	T	C	0.0108	0.7456	0.0774	5.846e-22	899352	0.6197	3	+++?
rs111777102	10	111965826	DBP	T	C	0.0661	0.186	0.0307	1.437e-09	983355	0.3577	4	++++
rs34872471	10	114754071	PP	C	T	0.2938	0.2155	0.0189	4.094e-30	996362	0.1667	4	----
rs740746	10	115792787	DBP	A	G	0.7301	0.2843	0.0169	2.384e-63	1010100	0.00495	4	++++
rs11197813	10	118523933	SBP	G	A	0.2984	0.1833	0.0264	4.134e-12	989960	0.778	4	----
rs72842207	10	121433675	DBP	T	C	0.2132	-0.211	0.0183	6.762e-31	1021200	0.9979	4	----
rs11592107	10	122968964	SBP	A	G	0.3079	0.2384	0.0261	6.128e-20	997270	0.002859	4	++++
rs72834453	10	124235226	SBP	G	T	0.1237	0.2692	0.0378	9.999e-13	950707	0.0411	4	----
rs76497600	10	125119610	DBP	T	C	0.5907	-0.0764	0.0153	5.577e-07	1008980	0.5959	4	----
rs4411245	10	126712781	DBP	A	G	0.2943	0.0952	0.0164	6.891e-09	1016690	0.04349	4	+++-
rs7912283	10	133773019	SBP	A	G	0.6473	-0.2001	0.0256	5.88e-15	963527	0.8826	4	----
rs1133400	10	134459388	SBP	G	A	0.2132	0.2622	0.0298	1.236e-18	977072	0.3966	4	----
rs138429802	11	871030	PP	A	G	0.0959	-0.2328	0.0312	7.755e-14	887546	0.6619	4	----
rs569550	11	1887068	SBP	G	T	0.3964	0.4891	0.0253	2.012e-83	951842	1.525e-05	4	----
rs17224476	11	4673788	DBP	A	G	0.111	0.1459	0.0239	9.666e-10	1021760	0.3262	4	+++-
rs2929184	11	6289118	DBP	G	A	0.2289	-0.1042	0.0187	2.393e-08	924632	0.2847	4	+++-
rs2178152	11	8056799	DBP	A	G	0.7482	-0.1048	0.0173	1.265e-09	1016150	0.07781	4	---+
rs7925000	11	8708989	DBP	T	G	0.2461	0.121	0.0174	4.121e-12	1012250	0.009357	4	++++
rs360153	11	9762274	DBP	C	T	0.584	0.1938	0.0152	2.697e-37	1016850	0.0101	4	----
rs1470260	11	10275120	DBP	C	T	0.1865	0.2558	0.0192	1.857e-40	1021450	0.0004892	4	----
rs900145	11	13293905	DBP	T	C	0.7038	0.1395	0.0163	1.187e-17	1027390	0.4123	4	++++
rs11023147	11	14238781	DBP	A	G	0.1522	0.1425	0.0208	6.959e-12	1024440	0.3052	4	++++
rs150090666	11	14865399	DBP	G	A	0.4122	0.1031	0.0152	1.296e-11	1015570	0.001508	4	--+-
rs141413202	11	16483351	DBP	G	A	0.7973	-0.2869	0.0186	1.492e-53	1016140	0.2545	4	++++
rs381815	11	16902268	DBP	T	C	0.2755	0.1533	0.0167	5.385e-20	1026400	0.0784	4	++++
rs1557765	11	17403639	SBP	C	T	0.619	-0.3135	0.0247	9.063e-37	1000610	0.09821	4	++++
rs10766533	11	19224677	SBP	A	T	0.7086	0.1556	0.0268	6.263e-09	984817	0.03284	4	++++
rs11026586	11	22515533	DBP	A	G	0.0701	0.2633	0.0301	2.04e-18	975351	0.06518	4	++++
rs962369	11	27734420	DBP	C	T	0.3002	-0.1549	0.0164	2.957e-21	1012150	0.2031	4	++++
rs871004	11	28512458	SBP	A	G	0.348	0.2065	0.0255	5.603e-16	985184	0.2293	4	++++
rs544625	11	30516496	PP	G	A	0.2965	0.144	0.0187	1.473e-14	1000540	0.09584	4	----
rs919045	11	31111810	DBP	C	T	0.3693	-0.0958	0.0155	6.747e-10	1015550	0.01642	4	++++
rs61879810	11	31821467	DBP	G	A	0.8499	-0.1425	0.0211	1.481e-11	1003320	0.2586	4	++++
rs5030179	11	32448255	SBP	C	T	0.3643	0.1802	0.0253	1.117e-12	971616	0.1942	4	----
rs190194639	11	34068037	DBP	T	C	0.0752	0.1556	0.0289	7.217e-08	995059	0.4827	4	++++
rs74482535	11	44030783	PP	T	C	0.0891	-0.1976	0.0304	8.272e-11	993368	0.3843	4	----
rs148772934	11	45005681	PP	G	A	0.6965	0.2182	0.0189	5.759e-31	972964	0.5355	4	----
rs7107356	11	47676170	SBP	G	A	0.5041	0.3874	0.024	2.078e-58	1002320	1.951e-06	4	----
rs117287834	11	56063159	DBP	C	T	0.0471	-0.1321	0.0376	0.0004405	913155	0.05139	4	++-+
rs72915971	11	56925541	SBP	G	C	0.0396	0.3556	0.0651	4.599e-08	924160	0.08136	4	----
rs11607056	11	57496820	PP	T	C	0.3264	-0.167	0.0182	5.01e-20	1005170	0.01967	4	----
rs11229457	11	58207203	SBP	T	C	0.2127	-0.256	0.0294	2.791e-18	1005530	0.03283	4	----
rs751984	11	61278246	DBP	C	T	0.1181	-0.3398	0.0238	2.476e-46	974303	0.0008252	4	++++
rs4980515	11	63744609	PP	C	T	0.5044	-0.1434	0.0175	2.956e-16	959709	0.2092	4	++++
rs2306363	11	65405600	SBP	T	G	0.2013	-0.4046	0.0301	4.436e-41	991299	0.2909	4	----
rs36027301	11	67809268	DBP	T	C	0.0591	-0.2329	0.0326	9.632e-13	973229	0.9808	4	----
rs143082869	11	69006168	DBP	T	C	0.1075	-0.2524	0.0245	8.394e-25	987214	0.7375	4	----
rs72931748	11	69825414	PP	G	A	0.0945	-0.2472	0.0304	3.796e-16	971001	0.3144	4	++++
rs504217	11	72006086	DBP	T	C	0.0747	0.2114	0.0289	2.496e-13	995340	0.0007485	4	++-+
rs2298807	11	73068571	DBP	C	T	0.2149	-0.106	0.0182	6.099e-09	1016540	0.2988	4	++++
rs4420291	11	74374950	DBP	A	G	0.5057	0.0958	0.015	1.943e-10	1006140	0.3119	4	+++-
rs7927515	11	76125330	SBP	A	C	0.3432	0.1886	0.026	3.868e-13	957328	0.04948	4	++++
rs60143695	11	77637570	DBP	C	T	0.1078	0.1552	0.0245	2.478e-10	1003160	0.5543	4	----
rs74601585	11	80140007	SBP	C	T	0.3146	-0.1016	0.0261	9.934e-05	987896	0.227	4	+++-
rs2289125	11	89224453	PP	C	A	0.7786	0.3704	0.0217	1.412e-65	916229	0.01101	4	----
rs10830963	11	92708710	PP	G	C	0.2768	0.1434	0.0195	1.841e-13	973483	0.7615	4	----
rs11021221	11	95308854	DBP	A	T	0.165	-0.184	0.0202	7.385e-20	1015260	0.004769	4	----
rs187222839	11	97944152	SBP	T	A	0.0141	0.5395	0.1363	7.577e-05	704650	0.4524	3	--?-
rs67885470	11	99998431	SBP	T	C	0.2086	-0.1674	0.0312	7.66e-08	914943	0.04026	4	----
rs604723	11	100610546	SBP	C	T	0.7223	0.5377	0.0273	2.117e-86	974639	3.3e-11	4	----
rs12807220	11	102077200	PP	A	G	0.3577	-0.1605	0.0181	8.12e-19	974604	0.5095	4	----
rs974819	11	103660567	PP	C	T	0.7075	-0.0974	0.019	2.929e-07	985301	0.105	4	++++
rs61892077	11	104702860	PP	A	G	0.2117	-0.0866	0.0211	4.092e-05	988276	0.02662	4	---+
rs4754196	11	107096777	SBP	G	A	0.4758	0.2865	0.0242	2.147e-32	991275	8.02e-05	4	----
rs115381894	11	109019018	PP	T	C	0.3712	-0.0669	0.0179	0.0001863	982387	0.133	4	----
rs12362593	11	111586091	DBP	G	C	0.2699	0.1354	0.0194	2.797e-12	773752	0.1352	3	--?-
rs2186709	11	112843616	SBP	G	A	0.5971	0.1427	0.0249	9.364e-09	978327	0.008377	4	---+
rs17119370	11	116097136	SBP	A	T	0.6885	0.1594	0.0262	1.128e-09	986155	0.007032	4	+++-
rs573455	11	117267884	PP	G	A	0.5388	-0.2568	0.0172	2.053e-50	998758	0.001155	4	++++
rs78799967	11	118266523	PP	T	C	0.0251	-0.4126	0.0613	1.739e-11	837308	0.01349	4	----
rs896693	11	120067082	DBP	A	G	0.4294	-0.0853	0.0154	3.174e-08	975147	0.1952	4	----
rs12574332	11	122521123	DBP	T	C	0.1235	0.1748	0.0231	3.946e-14	987618	0.0779	4	++++
rs12295584	11	125841078	PP	C	T	0.2244	-0.1111	0.0209	1.017e-07	969966	0.5306	4	++++
rs11222084	11	130273230	PP	T	A	0.3612	0.4822	0.0181	7.23e-156	971279	5.667e-06	4	----
rs11222386	11	130779068	PP	C	G	0.1959	0.1592	0.0217	2.251e-13	990710	0.9632	4	++++
rs78103586	11	133893928	SBP	A	C	0.0831	-0.0752	0.0456	0.09912	922652	0.9072	4	----
rs78998485	12	434755	SBP	G	C	0.2527	0.1945	0.0277	2.075e-12	1000860	0.01644	4	----
rs11571376	12	1059556	SBP	G	C	0.2951	0.1985	0.0267	1.097e-13	976499	0.2966	4	----
rs55935819	12	2521579	DBP	A	G	0.3626	0.1098	0.0157	2.886e-12	998050	0.2474	4	++++
rs76895963	12	4384844	PP	G	T	0.0198	-0.8426	0.0861	1.227e-22	541565	0.5463	3	?+++
rs75507123	12	5417856	DBP	T	G	0.1286	-0.1416	0.0226	3.814e-10	997979	0.7433	4	----
rs75535814	12	6996683	DBP	A	G	0.0837	0.1361	0.0275	7.372e-07	997978	0.8116	4	++++
rs7132012	12	8832203	DBP	G	A	0.3243	-0.1457	0.016	7.996e-20	1019230	0.1844	4	++++
rs2024385	12	12888438	SBP	A	T	0.425	-0.2345	0.0252	1.262e-20	948343	0.347	4	----
rs28621435	12	13860990	PP	A	G	0.1135	-0.1374	0.0278	7.494e-07	967753	0.1568	4	----
rs7313556	12	15297359	PP	G	A	0.6492	0.1151	0.018	1.808e-10	995656	0.05003	4	----
rs189555401	12	18443065	DBP	T	C	0.6642	-0.0777	0.0167	3.199e-06	918362	0.1154	4	----
rs61912333	12	19554817	DBP	G	C	0.4996	-0.1025	0.0154	2.542e-11	965600	0.2768	4	++++
rs4306343	12	20190630	DBP	T	A	0.7204	0.2708	0.0166	1.266e-59	1026780	1.334e-05	4	----
rs73080726	12	20754154	PP	T	C	0.1011	-0.1591	0.0285	2.407e-08	1002040	3.212e-05	4	---+
rs704191	12	22015022	PP	C	T	0.5376	-0.1636	0.0174	4.922e-21	980770	0.8977	4	++++
rs7976167	12	24210599	SBP	C	T	0.3132	-0.1557	0.0263	3.056e-09	980385	0.4158	4	++++
rs34219605	12	24760456	PP	G	A	0.1503	0.1738	0.0241	5.012e-13	1002100	0.1144	4	----
rs10842709	12	26475243	DBP	G	T	0.3315	-0.1332	0.0159	6.643e-17	1010760	0.1347	4	+++-
rs11615755	12	27216561	SBP	G	T	0.4678	0.1563	0.0242	1.041e-10	993655	0.1008	4	----
rs571463591	12	27960443	PP	A	G	0.1982	-0.2329	0.0259	2.101e-19	721430	0.309	3	?---
rs10771962	12	32657473	DBP	T	G	0.3455	0.08	0.0158	4.192e-07	1012780	0.5977	4	++++
rs4587807	12	33510115	DBP	A	G	0.5114	-0.0901	0.0149	1.594e-09	1023300	0.1394	4	---+
rs7965392	12	42540280	DBP	A	G	0.386	0.0967	0.0155	4.149e-10	1008940	0.1732	4	+++-
rs1557848	12	48181374	DBP	G	A	0.1427	0.1603	0.0221	3.575e-13	957092	0.1487	4	---+
rs181325352	12	48523528	PP	G	A	0.2129	0.2116	0.0211	1.064e-23	994854	0.3575	4	----
rs1126930	12	49399132	SBP	C	G	0.0347	0.6234	0.0673	1.99e-20	955051	0.2848	4	++++
rs7977389	12	49981722	PP	C	T	0.1075	-0.1683	0.0278	1.501e-09	997194	0.03377	4	++++
rs7302981	12	50537815	DBP	G	A	0.6228	-0.2455	0.0153	1.178e-57	1028420	0.05247	4	++++
rs186600986	12	53769106	SBP	A	G	0.0822	0.4392	0.045	1.547e-22	961720	0.5582	4	++++
rs10876531	12	54443718	SBP	C	A	0.294	-0.3653	0.0268	3.585e-42	973522	0.05197	4	++++
rs143118162	12	56154968	DBP	A	G	0.3369	-0.0965	0.0159	1.21e-09	1013250	0.8156	4	----
rs7137749	12	57098040	DBP	C	T	0.6304	-0.1351	0.0156	6.088e-18	1001570	0.6262	4	++++
rs10437954	12	58003922	SBP	A	G	0.9035	-0.348	0.0419	9.441e-17	953084	0.1964	4	----
rs186331780	12	61710810	SBP	T	A	0.3864	-0.1095	0.0246	8.437e-06	1007490	0.1836	4	++++
rs146924684	12	63437286	SBP	C	T	0.0207	-0.3331	0.0943	0.0004139	824417	0.4485	4	++++
rs9669278	12	66374587	PP	C	T	0.522	0.1669	0.0173	6.087e-22	984441	0.1437	4	----
rs4143175	12	67782397	SBP	C	T	0.757	-0.1794	0.0282	2.098e-10	989693	0.0397	4	++++
rs521033	12	69951428	DBP	G	A	0.1358	0.1654	0.0221	6.48e-14	1000260	0.4314	4	----
rs17043233	12	77648216	SBP	A	G	0.3762	-0.103	0.0255	5.315e-05	958030	0.9056	4	----
rs8176822	12	80048478	PP	T	C	0.6708	-0.1569	0.0192	2.784e-16	917915	0.4468	4	----
rs188911122	12	90430676	SBP	A	T	0.1679	-0.7405	0.0325	2.94e-115	991516	4.485e-05	4	----
rs10859568	12	94130967	PP	A	T	0.4417	0.1331	0.0174	1.947e-14	988756	0.3291	4	++++
rs114697502	12	94677559	PP	T	C	0.0788	-0.404	0.0321	2.404e-36	994812	0.02007	4	----
rs7977311	12	95487226	PP	T	C	0.1171	-0.1879	0.027	3.311e-12	986838	0.2676	4	---+
rs11108209	12	96109855	DBP	C	T	0.0925	0.1506	0.026	7.363e-09	1004320	0.05999	4	----
rs7134060	12	96717095	DBP	A	G	0.4462	-0.0967	0.015	1.3e-10	1019420	0.7221	4	----
rs5742643	12	102837863	SBP	C	T	0.7509	0.2071	0.0331	3.75e-10	781389	0.2277	3	--?-
rs11112548	12	105871914	SBP	T	A	0.0438	-0.4494	0.0626	7.149e-13	898729	0.4346	4	++++
rs7312132	12	110352509	SBP	C	G	0.0671	-0.3669	0.0479	1.969e-14	1008280	0.004547	4	---+
rs12184466	12	111281636	DBP	T	C	0.1984	0.2141	0.022	2.591e-22	737698	0.004964	4	+++-
rs7137828	12	111932800	DBP	T	C	0.5172	-0.4348	0.0151	7.03e-182	997423	7.52e-14	4	----
rs35444	12	115552437	DBP	G	A	0.3857	-0.2549	0.0154	1.594e-61	1013130	0.08989	4	++++
rs11067763	12	116198341	DBP	G	A	0.1038	-0.1974	0.0251	3.8e-15	971003	0.07988	4	++++
rs11615689	12	116699675	PP	C	T	0.1778	0.1429	0.0227	3.244e-10	983674	0.4539	4	----
rs3898618	12	120813921	DBP	C	T	0.0543	0.2425	0.0334	3.581e-13	1002150	0.1326	4	---+
rs77929563	12	121399502	SBP	T	C	0.4506	0.1516	0.0251	1.445e-09	940960	0.8108	4	++++
rs28498002	12	122599796	DBP	T	C	0.4753	-0.1549	0.0173	3.493e-19	764698	0.401	3	--?-
rs190870203	12	123997554	DBP	G	T	0.8023	0.1787	0.0191	8.439e-21	988663	0.1661	4	----
rs1271309	12	124820705	DBP	G	A	0.8387	0.1728	0.0208	8.298e-17	983420	0.054	4	---+
rs530280439	12	127031062	DBP	T	C	0.0646	-0.143	0.0317	6.593e-06	941184	0.6488	4	----
rs117206641	12	133086888	SBP	T	C	0.1108	0.3121	0.0473	3.988e-11	742581	0.9302	3	++?+
rs2480171	13	21559858	SBP	C	T	0.88	-0.2084	0.0373	2.253e-08	992691	0.006991	4	++++
rs9506725	13	22314146	SBP	C	T	0.3659	-0.2303	0.0248	1.602e-20	1012920	0.00845	4	++++
rs55641580	13	25257917	DBP	T	C	0.1258	0.1499	0.0229	5.315e-11	996294	0.1341	4	++++
rs1331012	13	27115424	SBP	T	G	0.2671	0.1519	0.0271	2.112e-08	1008570	0.03343	4	++++
rs10507380	13	27879526	SBP	G	A	0.1193	-0.23	0.0371	5.648e-10	1007240	0.03312	4	++++
rs1933437	13	28624294	SBP	A	G	0.6143	0.1189	0.0246	1.326e-06	1006950	0.1018	4	++++
rs541261920	13	30571753	SBP	T	C	0.7555	-0.3111	0.0281	1.598e-28	994386	0.07084	4	----
rs9532243	13	32191408	SBP	C	A	0.5185	-0.2679	0.024	5.577e-29	1005690	0.0278	4	++++
rs9565436	13	36213631	PP	C	A	0.1341	0.0288	0.0256	0.2614	973745	0.5391	4	--++
rs9549297	13	41397482	DBP	G	A	0.1796	0.147	0.0223	4.172e-11	783190	0.8737	3	--?-
rs4274337	13	41967193	SBP	G	A	0.828	0.212	0.0322	4.776e-11	986008	0.006098	4	----
rs73187288	13	42738672	SBP	C	A	0.1071	0.2414	0.0394	9.14e-10	986436	0.2453	4	---+
rs912434	13	47189928	SBP	T	G	0.7603	0.2033	0.0282	5.747e-13	1000490	0.4602	4	++++
rs12583637	13	50564490	DBP	G	C	0.1319	0.1767	0.0224	3.395e-15	995431	0.2062	4	----
rs3118905	13	51105334	DBP	A	G	0.2786	0.1173	0.0166	1.819e-12	1027410	0.1989	4	++++
rs1807797	13	55073057	SBP	A	G	0.3962	-0.1322	0.0249	1.044e-07	985962	0.1681	4	----
rs75961402	13	56398286	SBP	A	G	0.1541	0.1833	0.0332	3.474e-08	1007010	0.006302	4	++++
rs9563529	13	58316637	DBP	T	G	0.2046	0.1198	0.0188	1.742e-10	998154	0.9231	4	++++
rs73212161	13	61261485	SBP	C	T	0.0263	-0.0394	0.0945	0.6763	649216	0.8627	3	?+--
rs3861113	13	72364382	DBP	A	C	0.0836	0.1783	0.0276	1.003e-10	998415	0.07832	4	++++
rs17245822	13	73131694	SBP	C	A	0.3685	0.1456	0.0254	1.041e-08	969741	0.008686	4	---+
rs78474310	13	73826901	SBP	G	A	0.0435	0.4824	0.0593	4.184e-16	998786	0.6455	4	----
rs4304924	13	79238925	PP	A	G	0.5697	-0.1156	0.0174	2.926e-11	1000270	0.9278	4	----
rs7988232	13	79808655	SBP	A	G	0.4155	0.144	0.0247	5.19e-09	982129	0.6146	4	++++
rs1215469	13	80707408	DBP	C	A	0.7713	0.1163	0.0183	2.009e-10	971598	0.1943	4	----
rs7996639	13	97019090	SBP	A	G	0.4593	-0.1058	0.0241	1.123e-05	1002220	0.003315	4	---+
rs55684003	13	97988689	DBP	G	A	0.302	-0.1201	0.0163	1.976e-13	1018250	0.997	4	++++
rs2000660	13	110788441	DBP	A	G	0.0945	-0.1871	0.0265	1.802e-12	956677	0.003371	4	----
rs3742182	13	111375132	PP	T	C	0.8113	-0.1664	0.0219	2.796e-14	1007090	0.07054	4	---+
rs9549328	13	113636156	PP	T	C	0.2312	0.2103	0.0206	1.764e-24	983279	0.3679	4	++++
rs36144346	13	114445124	DBP	G	A	0.5085	0.1106	0.0155	1.095e-12	945332	0.1011	4	----
rs7331680	13	115000650	SBP	T	G	0.15	0.3761	0.0338	1.031e-28	995936	0.1702	4	++++
rs17880989	14	23313633	DBP	A	G	0.0252	0.3578	0.0508	1.812e-12	926687	0.4026	4	++++
rs365990	14	23861811	PP	G	A	0.368	-0.2669	0.0177	3.607e-51	1007340	2.164e-06	4	++++
rs1950500	14	24830850	DBP	C	T	0.709	-0.1278	0.0164	7.254e-15	1026710	0.3825	4	++++
rs17115145	14	30122409	SBP	T	C	0.396	0.144	0.0247	5.924e-09	991541	0.06954	4	+++-
rs2273171	14	31381351	DBP	C	T	0.4736	0.0854	0.0149	1.1e-08	1027300	0.516	4	----
rs4424827	14	35110857	DBP	T	C	0.5669	-0.0944	0.0151	4.197e-10	1018170	0.947	4	----
rs8904	14	35871217	PP	A	G	0.3695	0.2058	0.0178	6.608e-31	999296	0.9781	4	++++
rs34983854	14	39858442	PP	G	A	0.3913	0.1148	0.0175	5.949e-11	1007880	0.2702	4	----
rs72683923	14	50735947	SBP	C	T	0.0202	-0.9677	0.0912	2.569e-26	907765	0.5224	4	++++
rs35413927	14	53420358	SBP	G	A	0.3043	0.2462	0.0266	2.101e-20	976073	0.01661	4	----
rs210314	14	54122401	PP	T	C	0.5692	-0.1506	0.0174	4.364e-18	997545	0.1839	4	----
rs7144602	14	55285588	PP	G	T	0.3519	0.11	0.0183	1.938e-09	970331	0.9282	4	----
rs11628933	14	60700903	DBP	C	G	0.2334	-0.1359	0.0178	2.178e-14	1013820	0.5999	4	----
rs8016306	14	63928546	SBP	G	A	0.2073	-0.1472	0.0295	5.858e-07	1010840	0.1551	4	++++
rs9323466	14	66278992	PP	A	T	0.4291	-0.0862	0.0174	6.826e-07	1000510	0.02136	4	---+
rs731681	14	68010224	DBP	C	G	0.5556	-0.0888	0.0151	4.161e-09	1013200	0.1011	4	---+
rs57786342	14	69260028	DBP	A	G	0.206	0.1123	0.0187	1.784e-09	1005650	0.02342	4	++++
rs227426	14	70456664	DBP	T	G	0.5607	0.0877	0.0152	8.181e-09	1003290	0.002865	4	++++
rs1009017	14	72466285	SBP	C	T	0.744	0.2061	0.0275	6.637e-14	1004500	0.4576	4	----
rs4903064	14	73279420	PP	C	T	0.2369	0.1693	0.0202	5.807e-17	999907	0.1435	4	----
rs45508195	14	74128945	PP	G	A	0.3363	-0.0986	0.0182	6.094e-08	1001270	0.08371	4	+++-
rs2165197	14	75079704	PP	C	T	0.4886	0.1373	0.0172	1.674e-15	994626	0.6687	4	----
rs11622562	14	77517148	SBP	T	C	0.3304	-0.1572	0.0256	7.713e-10	1001750	0.2491	4	----
rs11627326	14	85785251	PP	C	G	0.2843	0.1496	0.0192	5.987e-15	992974	0.05156	4	++++
rs4904503	14	89565130	PP	T	C	0.2946	0.1265	0.019	2.71e-11	987259	0.1716	4	++++
rs8023114	14	92391955	PP	A	G	0.3551	-0.1757	0.0184	1.572e-21	952890	0.06628	4	----
rs10498635	14	93103309	PP	T	C	0.1807	-0.1322	0.0223	3.076e-09	1006430	0.4516	4	----
rs8013933	14	94465789	PP	C	T	0.3055	-0.1385	0.0188	1.812e-13	984538	0.1213	4	++++
rs187852559	14	95794914	PP	T	C	0.2476	-0.1087	0.0202	7.339e-08	971618	0.08164	4	----
rs10147464	14	98588735	PP	T	A	0.3881	0.171	0.0178	7.165e-22	986923	0.006078	4	----
rs17562391	14	100133250	PP	T	C	0.4178	0.1827	0.0174	1.061e-25	998582	0.06021	4	++++
rs28470843	14	100742658	PP	C	T	0.4032	-0.1284	0.0177	4.094e-13	984242	0.2413	4	++++
rs11626434	14	101998443	PP	C	G	0.3617	-0.1143	0.0182	3.228e-10	972860	0.4008	4	----
rs17679259	14	103895302	SBP	G	A	0.1331	-0.3583	0.0356	7.167e-24	997357	0.5263	4	++++
rs34161718	14	104620193	DBP	T	C	0.237	-0.1244	0.019	5.538e-11	887932	0.8553	4	----
rs7170637	15	22969232	PP	A	G	0.1649	0.1102	0.0239	3.868e-06	940032	0.4767	4	+++-
rs10873612	15	26105602	DBP	T	C	0.5912	-0.0807	0.0154	1.555e-07	1000210	0.01756	4	---+
rs11070245	15	40317792	DBP	G	T	0.5315	0.1264	0.0151	5.405e-17	1004620	0.03193	4	----
rs2925345	15	41311799	DBP	C	T	0.5283	-0.1604	0.0151	1.96e-26	1007870	0.006493	4	++++
rs4924570	15	41974660	DBP	C	T	0.3699	0.1617	0.0159	2.904e-24	969523	0.07979	4	----
rs35654783	15	44018656	DBP	C	T	0.7192	-0.1397	0.017	1.906e-16	982202	0.03356	4	++++
rs4775769	15	48939888	PP	G	T	0.905	0.5118	0.0295	2.747e-67	990860	0.2341	4	----
rs8027524	15	50277619	PP	T	C	0.3006	0.1007	0.0187	7.382e-08	1005740	0.03322	4	+++-
rs3098186	15	50810621	PP	T	C	0.5171	-0.1486	0.0174	1.425e-17	977506	0.009655	4	---+
rs3191402	15	59429160	PP	A	G	0.4036	-0.1154	0.0181	1.884e-10	943864	0.0007186	4	----
rs956006	15	62808539	PP	T	C	0.3285	-0.1669	0.0189	1.168e-18	943124	0.042	4	----
rs1027647	15	63374825	PP	G	A	0.5098	-0.1393	0.0172	6.062e-16	996143	0.3349	4	++++
rs832890	15	65166309	PP	T	C	0.463	0.126	0.0173	2.838e-13	998534	0.6843	4	++++
rs1440371	15	66941084	SBP	A	G	0.288	0.2106	0.0265	2.135e-15	1005600	0.1731	4	++++
rs2289261	15	67457485	PP	C	G	0.6536	-0.1539	0.0183	3.614e-17	979468	0.2283	4	----
rs62004794	15	68454523	DBP	G	A	0.5591	0.0857	0.0151	1.371e-08	1015090	0.1551	4	---+
rs117638970	15	69675605	DBP	G	A	0.0243	-0.7235	0.0666	1.871e-27	576744	0.2228	3	?+++
rs71393476	15	70342341	DBP	C	T	0.0338	-0.2477	0.0573	1.514e-05	551044	0.2692	3	?+++
rs11853359	15	71621524	DBP	A	G	0.333	-0.1588	0.0159	1.428e-23	1019670	0.5096	4	----
rs11636952	15	75114322	DBP	C	T	0.683	-0.3414	0.0163	1.06e-97	993791	2.336e-08	4	++++
rs11634028	15	76276150	SBP	A	T	0.2079	0.2236	0.0312	7.376e-13	926740	0.2596	4	++++
rs62011052	15	79156983	PP	C	T	0.1498	0.2468	0.0241	1.172e-24	1002500	0.04098	4	----
rs2627316	15	81042816	SBP	G	A	0.4684	0.3106	0.0241	5.527e-38	996914	0.3484	4	----
rs150843673	15	81624929	DBP	T	G	0.0223	0.367	0.0608	1.574e-09	727208	0.1258	3	?+++
rs4480763	15	83949470	DBP	T	C	0.2026	-0.1261	0.0188	2.116e-11	997690	0.8541	4	----
rs66990951	15	84572456	PP	T	A	0.3363	0.1069	0.021	3.463e-07	784341	0.2689	3	--?-
rs7180952	15	85162551	DBP	T	C	0.5405	-0.108	0.0152	1.17e-12	998754	0.06862	4	----
rs3743157	15	85680532	SBP	A	C	0.1675	0.2673	0.0321	9.109e-17	999544	0.2016	4	++++
rs12909648	15	86224570	SBP	A	G	0.4821	0.2115	0.0241	1.713e-18	995087	0.7798	4	++++
rs734780	15	89564958	PP	C	T	0.0857	-0.2505	0.0378	3.649e-11	733110	0.1161	3	++?+
rs28611491	15	90641809	PP	T	C	0.0866	0.2286	0.0323	1.485e-12	917595	0.2093	4	+++-
rs8027450	15	91418394	SBP	T	C	0.299	0.5709	0.0288	2.61e-87	895634	0.0001994	4	++++
rs873122	15	92702020	DBP	C	G	0.7206	0.1141	0.017	1.695e-11	993739	0.7162	4	++++
rs11074093	15	93222897	SBP	T	C	0.5869	-0.1978	0.0246	9.422e-16	985858	0.9652	4	----
rs12906962	15	95312071	DBP	C	T	0.325	0.2057	0.0163	1.211e-36	985698	0.0002942	4	---+
rs4984496	15	96635898	DBP	G	T	0.6664	-0.1661	0.0162	1.098e-24	983440	0.0244	4	++++
rs902621	15	98345063	SBP	C	T	0.3059	0.1291	0.0262	8.461e-07	996228	0.001699	4	---+
rs78265647	15	99247941	SBP	A	G	0.5816	0.1167	0.0249	2.901e-06	965441	0.7349	4	++++
rs4965529	15	100145224	SBP	A	C	0.1694	-0.2519	0.0323	5.885e-15	992450	0.3789	4	----
rs9932866	16	706067	DBP	A	G	0.3641	0.1084	0.0157	5.487e-12	998040	0.3445	4	+++-
rs11641374	16	1347717	PP	A	C	0.5978	-0.1345	0.0178	4.442e-14	969634	0.417	4	----
rs28590346	16	2080653	DBP	T	A	0.3406	0.1823	0.0163	4.466e-29	964796	0.1481	4	----
rs72762705	16	4020732	DBP	T	C	0.2004	-0.1633	0.0193	2.932e-17	956227	0.8256	4	----
rs11076856	16	4949815	SBP	C	T	0.5697	0.2706	0.0243	1.034e-28	994896	0.1548	4	----
rs35450617	16	6889675	SBP	G	T	0.2988	0.1485	0.0266	2.473e-08	973483	0.1195	4	---+
rs7194617	16	7468352	SBP	A	T	0.6022	-0.0997	0.0249	6.19e-05	974839	0.003857	4	---+
rs11642631	16	11198835	PP	C	T	0.4409	0.1052	0.0173	1.241e-09	997618	0.9638	4	----
rs1126889	16	12061910	DBP	G	C	0.3394	0.1011	0.0159	2.015e-10	1010480	0.2935	4	----
rs57327054	16	14487036	DBP	T	C	0.3086	-0.0903	0.0165	4.401e-08	990146	0.03284	4	----
rs3915425	16	15912544	PP	C	T	0.3208	-0.1686	0.0185	8.729e-20	989638	0.2206	4	++++
rs59333122	16	19149996	DBP	A	C	0.2781	0.1074	0.0173	5.957e-10	958959	0.407	4	++++
rs77924615	16	20392332	DBP	A	G	0.1988	-0.2551	0.0194	2.446e-39	952100	4.463e-09	4	----
rs9937801	16	21088130	DBP	C	T	0.4302	-0.1277	0.0151	2.151e-17	1023820	0.004092	4	++++
rs6497759	16	24801737	SBP	A	G	0.1927	-0.3311	0.0304	1.112e-27	1008900	0.239	4	----
rs61739285	16	27480797	DBP	T	C	0.0342	0.2035	0.0429	2.046e-06	973063	0.1528	4	+++-
rs6565174	16	30111904	DBP	C	A	0.8889	0.1821	0.0242	4.937e-14	991952	0.5548	4	----
rs148753960	16	31047822	DBP	A	G	0.2722	0.1426	0.0169	2.832e-17	1012620	0.5242	4	++++
rs10468291	16	49768046	SBP	A	C	0.5695	-0.164	0.0245	2.306e-11	984342	0.1016	4	----
rs34941092	16	50550137	SBP	A	G	0.1507	-0.2373	0.0338	2.14e-12	995243	0.004405	4	----
rs9932220	16	51758116	DBP	A	G	0.2171	-0.1336	0.0182	2.157e-13	1014360	0.08992	4	----
rs145181522	16	52490106	SBP	T	C	0.2284	0.1681	0.0293	1.008e-08	966357	0.2908	4	++++
rs7185735	16	53788739	PP	G	A	0.3991	0.1082	0.0174	5.476e-10	1010630	0.0704	4	----
rs56143613	16	56328811	PP	T	C	0.3272	0.1017	0.0185	4.127e-08	977452	0.0003585	4	++-+
rs37060	16	58566304	PP	A	G	0.2482	0.1506	0.0198	2.434e-14	1012290	0.688	4	++++
rs182346790	16	60508751	SBP	A	G	0.3054	-0.1705	0.0262	7.502e-11	997153	0.004218	4	----
rs56249585	16	65265702	PP	T	G	0.5689	0.181	0.0172	8.575e-26	1011670	0.005715	4	++++
rs45474499	16	66914492	DBP	T	C	0.0472	0.3425	0.0359	1.344e-21	1002340	0.5437	4	++++
rs3817030	16	69350035	DBP	C	A	0.2579	-0.1362	0.0171	1.744e-15	1022200	0.3258	4	++++
rs77870048	16	69965021	PP	T	C	0.0499	0.9359	0.0478	2.44e-85	712577	2.997e-06	3	?+++
rs35745897	16	72214999	PP	A	G	0.074	-0.2574	0.0339	3.193e-14	946443	0.01326	4	---+
rs825702	16	73600572	DBP	G	A	0.6487	-0.0499	0.0159	0.001739	989412	0.2654	4	+++-
rs1012089	16	74171973	DBP	G	C	0.5225	0.0842	0.0151	2.478e-08	1003030	0.1286	4	----
rs4888411	16	75443183	SBP	A	T	0.5893	0.3223	0.0244	6.039e-40	1006030	0.03301	4	++++
rs114511313	16	77706251	SBP	G	A	0.3157	-0.1278	0.0257	6.74e-07	1013420	0.2512	4	+++-
rs56844452	16	80864776	PP	T	C	0.071	-0.2832	0.0338	5.51e-17	987520	0.179	4	----
rs12929303	16	81602264	DBP	A	G	0.5289	0.1386	0.015	3.08e-20	1011580	0.1379	4	++++
rs7500448	16	83045790	PP	G	A	0.2523	-0.3522	0.0203	1.636e-67	955300	0.0237	4	++++
rs7187540	16	85318302	SBP	A	C	0.3346	-0.1621	0.0271	2.177e-09	897914	0.3783	4	----
rs11862847	16	86172857	SBP	A	G	0.4767	-0.1424	0.0241	3.273e-09	1003320	0.3701	4	----
rs6540125	16	87993889	SBP	G	T	0.6543	-0.1629	0.026	3.529e-10	965870	0.134	4	++++
rs1126464	16	89704365	DBP	C	G	0.24	0.2134	0.0179	6.39e-33	985264	0.8691	4	++++
rs12941318	17	1333598	PP	C	T	0.5028	0.1703	0.0176	3.459e-22	963224	0.08695	4	----
rs4480845	17	1958609	PP	C	T	0.6319	-0.1996	0.0182	5.498e-28	964704	0.03225	4	++++
rs7212450	17	2591940	DBP	C	G	0.6178	0.0462	0.0159	0.003657	960426	0.04688	4	-+++
rs7215084	17	3880148	DBP	T	C	0.5145	0.1167	0.015	7.395e-15	1014410	0.02165	4	++++
rs138973557	17	5699720	DBP	C	T	0.033	0.0086	0.0435	0.8425	955074	0.5074	4	-+--
rs7226020	17	6473828	PP	C	T	0.414	0.2416	0.018	4.388e-41	945624	0.07491	4	----
rs5418	17	7185092	SBP	A	G	0.5744	0.3008	0.025	1.939e-33	960405	0.2854	4	++++
rs74439044	17	7781019	DBP	C	T	0.0979	0.3399	0.0254	1.05e-40	1008640	0.9283	4	----
rs9893005	17	16225506	DBP	G	C	0.4636	0.1044	0.0152	6.645e-12	995908	0.1536	4	----
rs4925159	17	18185510	SBP	A	G	0.4252	0.2184	0.0243	2.706e-19	1000550	0.25	4	++++
rs12938803	17	19204432	DBP	C	A	0.801	0.1456	0.0196	9.864e-14	936811	0.4527	4	----
rs166840	17	19799698	SBP	A	G	0.4042	0.1418	0.0256	3.18e-08	927518	0.004189	4	+++-
rs17720594	17	27003521	PP	A	G	0.0419	-0.3649	0.0455	1.106e-15	908207	0.2137	4	----
rs3760318	17	29247715	DBP	A	G	0.3761	-0.1075	0.0154	3.115e-12	1024370	0.00489	4	----
rs1551355	17	30032420	DBP	T	C	0.2331	0.1207	0.0178	1.205e-11	1008640	0.5548	4	++++
rs9899540	17	30777924	SBP	T	A	0.5969	-0.1699	0.0253	1.824e-11	948020	0.1232	4	++++
rs3135967	17	33313729	PP	G	A	0.4727	-0.112	0.0172	8.283e-11	998829	0.6413	4	++++
rs758976	17	36921651	SBP	C	G	0.0567	0.303	0.0531	1.14e-08	973860	0.0098	4	++++
rs535647021	17	39962479	PP	A	G	0.076	0.3367	0.0339	2.914e-23	940210	0.6337	4	++++
rs66838809	17	41798621	PP	A	G	0.0796	0.1907	0.0341	2.317e-08	880223	0.1699	4	++++
rs2301597	17	43173273	SBP	C	T	0.5691	-0.2975	0.0242	1.171e-34	1007860	5.099e-06	4	++++
rs417968	17	43728376	SBP	A	G	0.737	0.1711	0.0289	3.067e-09	905615	0.003983	4	++++
rs17608766	17	45013271	PP	C	T	0.1409	0.4785	0.0248	1.05e-82	991936	0.001679	4	----
rs12940887	17	47402807	DBP	T	C	0.367	0.2099	0.0155	1.27e-41	1020590	0.1365	4	++++
rs183716729	17	53739608	SBP	G	A	0.3138	-0.131	0.0259	4.207e-07	1002140	0.1991	4	+++-
rs12325702	17	55446364	PP	T	A	0.5557	-0.1403	0.0178	3.568e-15	946791	0.6522	4	++++
rs2611774	17	56732304	SBP	A	G	0.3371	0.2147	0.0257	6.448e-17	986516	0.9657	4	++++
rs79771286	17	58971731	SBP	T	A	0.1467	0.2401	0.0345	3.298e-12	990133	0.7773	4	----
rs2286526	17	59472057	SBP	T	C	0.7105	0.3706	0.0277	7.532e-41	928944	0.02905	4	++++
rs56288724	17	60767135	PP	G	A	0.4165	0.2392	0.0176	6.523e-42	979828	0.018	4	----
rs8077276	17	61547562	DBP	A	G	0.6206	-0.1568	0.0156	1.216e-23	993815	0.05399	4	----
rs6504213	17	62381714	SBP	C	T	0.5844	0.2417	0.0251	6.253e-22	951860	0.006564	4	----
rs112260610	17	64252393	SBP	T	C	0.1405	0.2193	0.0349	3.23e-10	988439	0.1739	4	++++
rs3744009	17	73839366	SBP	T	C	0.2561	-0.2353	0.0279	3.145e-17	980742	0.8232	4	----
rs35504735	17	74686809	PP	G	A	0.4419	-0.1187	0.0172	5.163e-12	1011840	0.2152	4	++++
rs1436138	17	75316880	DBP	G	A	0.3659	-0.1611	0.0157	1.034e-24	995908	0.0006201	4	++++
rs2306526	17	76798362	SBP	T	C	0.528	-0.2023	0.024	3.055e-17	1010500	0.1659	4	----
rs112280096	17	79367409	DBP	A	C	0.3607	-0.1115	0.0164	9.153e-12	928354	0.2248	4	----
rs12955644	18	771047	SBP	G	C	0.1792	-0.3147	0.0324	2.593e-22	952751	0.344	4	++++
rs4468717	18	3457606	SBP	T	C	0.0792	-0.2255	0.0523	1.641e-05	726402	0.01777	3	?---
rs11665020	18	10879503	DBP	C	G	0.32	-0.1334	0.0163	2.389e-16	991402	0.6462	4	----
rs963920	18	12711052	PP	G	T	0.3226	0.1264	0.0185	8.468e-12	988986	0.7931	4	----
rs177992	18	20063204	PP	A	G	0.3544	-0.1402	0.0179	4.234e-15	1010160	0.0381	4	----
rs62082230	18	22676071	SBP	A	T	0.2779	-0.1656	0.0277	2.376e-09	945964	0.6521	4	----
rs1154214	18	24546824	SBP	G	T	0.6052	0.1535	0.0247	5.435e-10	996655	0.007514	4	----
rs356926	18	26329054	PP	A	G	0.1621	-0.1436	0.0235	1.024e-09	987014	0.4563	4	----
rs10164193	18	31161426	DBP	G	T	0.0787	0.2	0.0281	1.118e-12	1006300	0.01139	4	----
rs61735998	18	34289285	PP	T	G	0.0241	0.4377	0.0579	3.967e-14	961600	0.1352	4	++++
rs9961783	18	38154859	SBP	T	G	0.2135	-0.1272	0.0294	1.491e-05	996862	0.08255	4	----
rs75129914	18	40267945	DBP	T	C	0.0193	-0.2618	0.0573	4.862e-06	959892	0.5268	4	----
rs11082394	18	42071225	PP	T	C	0.3268	-0.233	0.0183	2.7e-37	1007230	0.7951	4	----
rs11874040	18	42595996	SBP	G	A	0.2961	0.2419	0.0263	4.058e-20	1003380	0.08798	4	----
rs7236548	18	43097750	PP	A	C	0.1855	0.3572	0.0221	1.459e-58	998551	0.000342	4	++++
rs9965695	18	47261614	PP	G	T	0.2176	-0.0837	0.021	6.674e-05	986609	0.1543	4	+++-
rs57091267	18	48170771	DBP	A	G	0.2014	-0.1689	0.0192	1.42e-18	965795	0.6562	4	----
rs11876341	18	48799991	SBP	G	A	0.3092	0.2181	0.0267	3.471e-16	953756	0.9945	4	----
rs34163044	18	51851616	DBP	A	C	0.4191	0.1418	0.0156	8.736e-20	968588	0.1098	4	+++-
rs72930904	18	52607301	DBP	T	C	0.1599	-0.1172	0.0204	9.703e-09	1022110	0.2483	4	----
rs12605156	18	53498114	DBP	T	A	0.1918	-0.1215	0.0192	2.499e-10	1002200	0.2846	4	++++
rs10048404	18	54578482	SBP	T	C	0.3661	-0.2161	0.0266	4.634e-16	908584	0.02001	4	----
rs513563	18	55874441	DBP	T	C	0.6474	-0.095	0.0157	1.628e-09	1009730	0.3648	4	----
rs6567160	18	57829135	PP	C	T	0.2337	-0.1106	0.0204	5.919e-08	992855	0.007601	4	+++-
rs183335240	18	59096824	DBP	C	G	0.3072	0.0683	0.0163	2.831e-05	1012390	0.8475	4	++++
rs12172847	18	60223017	PP	A	G	0.3241	-0.1092	0.0184	3.018e-09	995380	0.007422	4	---+
rs12454712	18	60845884	SBP	C	T	0.3751	-0.1999	0.026	1.351e-14	925822	0.975	4	++++
rs1898165	18	73040376	SBP	A	G	0.5247	-0.1939	0.0241	8.216e-16	999539	0.1961	4	----
rs1047922	18	74070562	PP	C	T	0.1501	0.1841	0.0247	8.554e-14	957814	0.2935	4	----
rs7250835	19	670234	PP	C	T	0.8346	-0.1965	0.0246	1.216e-15	893390	0.7949	4	++++
rs3760994	19	1435771	PP	A	G	0.4897	-0.1206	0.018	2.267e-11	919596	0.1053	4	---+
rs8102624	19	2161443	PP	A	G	0.0788	0.5617	0.0328	1.2e-65	961604	0.3115	4	++++
rs2629103	19	3115526	SBP	C	G	0.5513	-0.1302	0.0244	9.583e-08	986665	0.07579	4	----
rs56356382	19	4064057	PP	C	T	0.1921	-0.1614	0.0223	5.128e-13	963145	0.2646	4	++++
rs2613765	19	5066330	SBP	A	G	0.4698	-0.2228	0.0241	2.019e-20	1005400	0.2305	4	----
rs1812397	19	6745138	PP	A	G	0.4308	0.1392	0.0209	2.723e-11	718069	0.6085	3	?+++
rs12978472	19	7257990	DBP	G	C	0.1238	-0.4373	0.0241	1.348e-73	922896	0.03479	4	++++
rs2009733	19	8398714	DBP	G	A	0.4986	-0.1035	0.0152	9.355e-12	991189	0.1452	4	++++
rs10409243	19	10332988	SBP	T	C	0.5866	-0.2457	0.0253	2.338e-22	945269	0.001215	4	----
rs1529744	19	10841472	PP	C	T	0.6833	0.1106	0.0185	2.265e-09	996850	0.1717	4	---+
rs167479	19	11526765	DBP	T	G	0.4751	-0.3458	0.0161	1.86e-102	887613	0.05231	4	----
rs7408868	19	15285679	PP	C	G	0.8965	0.2821	0.0284	3.242e-23	988629	0.0006537	4	++++
rs3745318	19	16436262	DBP	C	T	0.7515	-0.1272	0.0177	6.721e-13	975865	0.4524	4	++++
rs7246865	19	17219105	DBP	A	G	0.2677	0.1888	0.0173	7.274e-28	979302	0.3757	4	++++
rs8111708	19	18558876	PP	G	A	0.3472	-0.1363	0.018	4.149e-14	1001810	0.3231	4	++++
rs73001065	19	19460541	DBP	C	G	0.0693	0.2628	0.03	2.148e-18	991058	0.4914	4	++++
rs10405764	19	22598479	SBP	C	G	0.2949	0.1861	0.0267	2.948e-12	984393	0.6324	4	++++
rs997669	19	30304483	DBP	C	T	0.3982	0.1768	0.0155	3.165e-30	995440	0.5202	4	----
rs8100367	19	31864980	SBP	G	T	0.3953	0.2219	0.0245	1.423e-19	1003240	0.01523	4	----
rs1821295	19	32590773	DBP	T	C	0.6991	-0.142	0.0164	4.832e-18	1008740	0.3324	4	----
rs731839	19	33899065	SBP	A	G	0.6644	-0.1554	0.0254	8.833e-10	1010120	0.2073	4	----
rs379862	19	34844563	PP	G	T	0.3591	0.1119	0.0182	8.58e-10	966538	0.09708	4	----
rs256741	19	37855839	PP	A	C	0.407	0.0602	0.0174	0.0005556	1005980	0.005654	4	++--
rs12983238	19	39438532	DBP	G	A	0.6946	0.1152	0.0176	6.066e-11	870452	0.4052	4	----
rs8102847	19	41048588	PP	G	T	0.354	0.2042	0.0185	1.872e-28	954122	0.02189	4	----
rs1800470	19	41858921	PP	A	G	0.6182	-0.1374	0.0178	1.086e-14	989060	0.05847	4	----
rs7412	19	45412079	PP	T	C	0.0812	-0.3839	0.0324	1.86e-32	966510	0.006861	4	----
rs10423928	19	46182304	PP	A	T	0.2013	0.1745	0.0216	5.675e-16	993980	0.1442	4	++++
rs3810291	19	47569003	DBP	A	G	0.6706	-0.0774	0.0165	2.637e-06	955507	0.001788	4	---+
rs10411910	19	48677994	PP	T	C	0.1246	0.1063	0.0259	3.994e-05	1010320	0.1626	4	++++
rs73046792	19	49605705	SBP	A	G	0.1528	-0.2912	0.0352	1.324e-16	925515	0.006899	4	----
rs138877676	19	50935809	SBP	T	G	0.0191	-0.6691	0.1025	6.64e-11	778424	0.8945	4	----
rs113809930	20	1711768	PP	T	A	0.0347	0.047	0.0477	0.3238	985589	0.5403	4	--++
rs2143635	20	2793063	PP	C	T	0.1001	0.1863	0.0296	3.225e-10	938954	0.09597	4	----
rs1764975	20	4101290	SBP	A	T	0.7992	0.2353	0.0303	8.705e-15	982403	0.1091	4	++++
rs11087740	20	6657554	PP	C	T	0.489	0.1556	0.0173	2.101e-19	988506	0.56	4	----
rs6039211	20	8616588	DBP	G	A	0.3652	-0.1478	0.0156	3.38e-21	1007400	0.002243	4	++++
rs2206815	20	10669188	PP	A	C	0.4988	-0.3391	0.0175	1.299e-83	967597	6.688e-05	4	----
rs6040427	20	11185966	SBP	C	T	0.6575	0.1774	0.0253	2.348e-12	1005760	0.9098	4	----
rs1232482	20	11886643	DBP	T	C	0.3995	-0.1202	0.0153	3.801e-15	1016770	0.3504	4	----
rs2618647	20	17882452	DBP	G	A	0.4949	0.098	0.0151	9.007e-11	1001200	0.04944	4	----
rs6035355	20	19465089	PP	A	T	0.278	0.2854	0.0192	7.536e-50	997889	0.03996	4	++++
rs369386096	20	23502129	PP	T	C	0.106	0.1145	0.0285	5.851e-05	963625	0.5996	4	+++-
rs149972827	20	30413439	DBP	C	A	0.1636	-0.1748	0.0204	1.198e-17	1003590	0.657	4	++++
rs6141766	20	31222769	SBP	G	A	0.1626	0.2919	0.0335	2.916e-18	959686	0.1431	4	----
rs13042148	20	32298286	DBP	T	C	0.1519	-0.1574	0.0213	1.663e-13	979688	0.4517	4	----
rs6141479	20	33121942	PP	C	G	0.1983	0.1426	0.0225	2.507e-10	925193	0.552	4	++++
rs6142381	20	34008623	PP	A	G	0.6207	-0.1513	0.0177	1.298e-17	999946	0.3286	4	----
rs3746471	20	36841914	PP	A	G	0.4603	0.1153	0.0172	1.778e-11	1012090	0.03535	4	++++
rs4810332	20	40268334	DBP	A	T	0.3802	-0.1567	0.0158	2.716e-23	976391	0.4605	4	----
rs6017281	20	42804026	SBP	G	A	0.135	0.3804	0.035	1.501e-27	1013710	0.2276	4	----
rs80346118	20	47411149	DBP	A	G	0.1467	-0.2024	0.0214	3.766e-21	996177	0.006318	4	----
rs237485	20	48004238	DBP	G	A	0.3049	-0.0895	0.0164	4.528e-08	1006290	0.0623	4	++++
rs6021247	20	50108980	SBP	A	G	0.5326	0.2046	0.024	1.395e-17	1010330	0.08096	4	++++
rs2801008	20	51788718	SBP	G	T	0.3191	0.1757	0.0262	2.005e-11	975337	0.6096	4	----
rs115893283	20	55404165	DBP	T	C	0.0566	-0.0599	0.0349	0.08655	903631	0.8075	4	----
rs74729242	20	57718690	DBP	C	T	0.1127	0.4471	0.0239	6.63e-78	1005450	2.994e-06	4	----
rs200383755	20	61050522	DBP	G	C	0.559	-0.0934	0.0158	3.734e-09	922623	0.05878	4	++++
rs6062533	20	62429101	SBP	A	G	0.2359	-0.2968	0.0287	5.288e-25	976888	0.1798	4	----
rs2823139	21	16576783	SBP	A	G	0.3386	0.2282	0.0259	1.333e-18	973066	0.1882	4	++++
rs191146367	21	23709882	DBP	A	G	0.4867	0.0543	0.0151	0.0003166	1004900	0.6542	4	++++
rs11909120	21	30131872	PP	T	A	0.1427	0.2117	0.0245	5.503e-18	1010890	0.001422	4	----
rs11701033	21	33788341	SBP	G	C	0.1826	0.1941	0.0316	8.191e-10	977841	0.649	4	----
rs2834253	21	35093213	DBP	C	T	0.3701	0.0865	0.0156	2.791e-08	1014530	0.01836	4	----
rs28451064	21	35593827	PP	A	G	0.1295	-0.2167	0.0266	3.397e-16	936121	0.03744	4	----
rs62229372	21	37692507	DBP	T	C	0.1249	0.1385	0.024	7.749e-09	919017	0.232	4	++++
rs117870289	21	39983448	PP	T	C	0.014	1.0212	0.0969	5.852e-26	619264	0.03233	3	?+++
rs2277788	21	40817702	PP	G	C	0.895	-0.1702	0.028	1.181e-09	1007250	0.7896	4	++++
rs220249	21	43472148	SBP	A	G	0.4475	0.1599	0.0243	4.474e-11	997541	0.9327	4	++++
rs200533753	21	45064182	DBP	G	C	0.2881	0.1874	0.0171	7.914e-28	952284	0.01188	4	----
rs71336107	21	47423509	PP	C	T	0.8539	0.188	0.0248	3.539e-14	970581	0.2576	4	----
rs11701512	21	47962811	PP	G	A	0.819	-0.1467	0.0225	7.133e-11	990406	0.5387	4	++++
rs8139817	22	18468369	DBP	C	A	0.2919	0.1387	0.0165	4.089e-17	1015310	0.01415	4	----
rs1034565	22	19984211	PP	T	C	0.285	0.237	0.0193	1.423e-34	976775	0.3148	4	++++
rs4821112	22	21964761	PP	A	G	0.1983	-0.1054	0.0215	9.208e-07	1010120	0.005413	4	---+
rs134041	22	28056338	DBP	C	T	0.5649	-0.1139	0.0153	8.489e-14	999766	0.2807	4	++++
rs9608690	22	28921347	SBP	A	G	0.0661	-0.2873	0.0495	6.61e-09	975643	0.07023	4	----
rs12321	22	29453193	DBP	C	G	0.4326	-0.1328	0.0152	1.845e-18	1014160	0.06775	4	---+
rs737721	22	30172254	PP	G	C	0.0525	0.2589	0.0388	2.571e-11	1003000	0.5312	4	----
rs5753103	22	30768777	PP	A	G	0.4508	0.1089	0.0173	3.164e-10	996658	0.06254	4	+++-
rs2006771	22	31998612	DBP	A	G	0.4595	0.0863	0.015	9.555e-09	1019420	0.5204	4	++++
rs9609429	22	32517431	DBP	C	T	0.2734	-0.108	0.0172	3.265e-10	978257	0.437	4	++++
rs5750482	22	38117943	PP	C	T	0.6176	-0.1205	0.0177	1.002e-11	1001440	0.8505	4	++++
rs139919	22	40726183	PP	C	T	0.182	0.2414	0.0226	1.213e-26	974812	0.0156	4	----
rs115089782	22	42329632	PP	T	C	0.0986	0.2632	0.0304	4.322e-18	915773	0.1272	4	++++
rs73169175	22	42721374	PP	G	T	0.1266	0.0783	0.0274	0.004294	907977	0.04518	4	+---
rs6007594	22	45728370	PP	A	G	0.2621	0.1481	0.0226	5.652e-11	777887	0.02752	3	++?+
rs77692990	22	50219952	PP	T	C	0.0807	-0.1973	0.032	6.994e-10	984135	0.6446	4	----
rs28578714	22	50727921	SBP	C	T	0.3918	-0.1844	0.0255	4.711e-13	934663	0.2165	4	++++
SNP = Single Nucleotide Polymorphism; LD = Linkage Disequilibrium; SBP = systolic blood pressure; DBP = diastolic BP; PP = pulse pressure; kb = kilo-base pairs for position of SNP on chromosome in NCBI build 37
CHR = chromosome; POS = position as NCBI build 37; EAF = Effect Allele Frequency; P-value = p-values from the inverse variance-weighted meta-analysis of BP traits; P-het = heterogeneity p-value; SE = standard error of the Effect estimate; N-eff = N-effective = total N sample size * imputation quality; N-study = number of studies of the 4 sub-datasets within the meta-analysis; Trait = most signifi…

## Sheet: ST4
Supplementary Table 4. Pairwise-independent SNPs with trait-specific effects used in percent variance explained analyses
rsID	CHR	POS	Type	Effect allele	Other allele	EffectSBP	SESBP	P-valueSBP	EffectDBP	SEDBP	P-valueDBP	EffectPP	SEPP	P-valuePP
rs307359	1	1280014	known	G	A	0.2613	0.0507	2.53e-07	0.0264	0.0314	0.4015	0.2674	0.0364	1.9e-13
rs28451771	1	1567089	known	C	T	0.1072	0.0493	0.02969	-0.0889	0.0308	0.003906	0.2036	0.0356	1.04e-08
rs4648606	1	1584192	known	A	G	0.1367	0.0315	1.38e-05	-0.0715	0.02	0.0003399	0.2178	0.0229	1.87e-21
rs7796	1	1684169	known	G	C	-0.3146	0.0297	3.68e-26	-0.1192	0.0175	8.42e-12	-0.199	0.0206	4.7e-22
rs262695	1	2144788	known	G	A	0.1728	0.0272	2.12e-10	0.0688	0.0168	4.35e-05	0.1061	0.0194	4.21e-08
rs12081179	1	2251119	known	G	A	0.1398	0.0299	2.92e-06	0.0651	0.0186	0.000454	0.0744	0.0214	0.000499
rs2500281	1	3220382	Secondary	A	G	0.1086	0.028	0.0001072	0.1067	0.0174	9.6e-10	0.01	0.02	0.6175
rs2493292	1	3328659	known	T	C	0.3186	0.0345	2.46e-20	0.215	0.0215	1.75e-23	0.1421	0.0246	7.66e-09
rs12135881	1	4781922	known	G	C	-0.0059	0.0987	0.9521	-0.0033	0.0609	0.9571	-0.0033	0.07	0.9621
rs11121483	1	6263792	known	G	A	-0.1068	0.026	3.92e-05	0.0271	0.0161	0.09237	-0.1336	0.0185	5.7e-13
rs846110	1	6282950	known	G	T	0.2495	0.1216	0.04016	-0.1054	0.0731	0.1495	0.3626	0.0861	2.55e-05
rs9661802	1	6678864	known	C	A	-0.1737	0.0256	1.26e-11	-0.0704	0.0159	1e-05	-0.1083	0.0183	3.02e-09
rs4908678	1	7739250	known	C	T	0.0809	0.0253	0.001365	0.0904	0.0157	8.08e-09	0.0051	0.018	0.7756
rs1763839	1	8473336	known	A	G	0.1831	0.0255	6.99e-13	0.1061	0.0158	2.15e-11	0.0894	0.0182	8.7e-07
rs17393144	1	9210262	known	A	G	0.079	0.0258	0.002223	-0.0754	0.0161	2.7e-06	0.1529	0.0184	1.1e-16
rs9662255	1	9441949	known	A	C	-0.2254	0.0249	1.26e-19	0.0042	0.0154	0.7876	-0.2263	0.0177	2.1e-37
rs729104	1	10703628	known	T	C	-0.2385	0.0547	1.29e-05	-0.0245	0.0337	0.4681	-0.2126	0.0389	4.66e-08
rs17035646	1	10796547	known	A	G	0.4588	0.0256	8.18e-72	0.2596	0.0159	1.14e-59	0.204	0.0183	6.08e-29
rs2982373	1	11377114	known	A	G	-0.127	0.028	5.56e-06	-0.0436	0.0172	0.01148	-0.0934	0.0198	2.49e-06
rs41394446	1	11851927	known	T	C	0.5979	0.0878	9.76e-12	0.2752	0.0515	9.17e-08	0.3266	0.0613	1.02e-07
rs55857306	1	11895795	known	A	G	-0.7957	0.0328	4.55e-130	-0.4744	0.0204	8e-120	-0.3444	0.0233	2.94e-49
rs3013105	1	13802325	known	C	T	-0.0877	0.0245	0.0003456	-0.083	0.0153	5.28e-08	-0.016	0.0175	0.3612
rs7553381	1	15480494	Secondary	A	C	-0.1642	0.0285	8.14e-09	-0.0802	0.0177	5.73e-06	-0.0915	0.0203	6.49e-06
rs78873257	1	15973745	known	C	T	-0.2593	0.0267	2.35e-22	-0.0969	0.0166	5.28e-09	-0.1767	0.019	1.37e-20
rs1048238	1	16341649	known	T	C	0.1906	0.0249	1.86e-14	0.1263	0.0154	2.61e-16	0.0739	0.0177	2.98e-05
rs2284746	1	17306675	known	G	C	0.0093	0.0241	0.7008	0.0581	0.015	0.0001073	-0.0388	0.0172	0.02385
rs2320590	1	21155195	novel	T	C	0.1007	0.0241	3e-05	0.0851	0.015	1.38e-08	0.026	0.0172	0.13
rs2807337	1	22577371	known	C	T	-0.1718	0.0249	4.91e-12	-0.0868	0.0155	2.12e-08	-0.0831	0.0177	2.8e-06
rs150266910	1	23442265	known	T	C	0.0898	0.0315	0.004407	-0.0678	0.0196	0.0005393	0.1595	0.0225	1.22e-12
rs12140788	1	23659214	Secondary	A	C	0.0814	0.0324	0.01208	-0.0189	0.0201	0.346	0.0976	0.0231	2.42e-05
rs10917420	1	24062987	known	T	C	0.106	0.0244	1.43e-05	0.047	0.0151	0.001887	0.0747	0.0174	1.74e-05
rs6686889	1	25030470	known	T	C	0.1897	0.0279	1.01e-11	0.1726	0.0173	1.9e-23	0.0236	0.0198	0.2334
rs4320727	1	25351581	known	A	G	0.1804	0.0253	9.55e-13	0.1244	0.0157	1.95e-15	0.0705	0.018	8.81e-05
rs311462	1	25419396	Secondary	C	G	0.1035	0.0261	7.29e-05	0.0809	0.0161	5.38e-07	0.037	0.0185	0.04576
rs79598313	1	27284913	known	T	C	0.6038	0.0803	5.44e-14	0.2912	0.0497	4.6e-09	0.3133	0.0572	4.24e-08
rs2504776	1	27770482	known	T	C	-0.2865	0.0424	1.46e-11	-0.1344	0.0265	3.75e-07	-0.1661	0.0303	4.09e-08
rs61748637	1	28793149	known	G	C	0.3953	0.0499	2.39e-15	0.0884	0.0308	0.004158	0.3122	0.0356	1.6e-18
rs2853736	1	28838198	known	G	T	-0.1777	0.0264	1.68e-11	-0.0483	0.0164	0.003213	-0.1413	0.0188	5.71e-14
rs1565716	1	29549216	known	A	G	0.2543	0.0477	9.63e-08	0.1957	0.0296	3.81e-11	0.089	0.0339	0.008692
rs4652875	1	33868469	known	G	C	-0.1227	0.0247	7.03e-07	-0.0163	0.0153	0.2867	-0.113	0.0176	1.37e-10
rs4360494	1	38455891	known	C	G	0.1846	0.0248	8.99e-14	-0.0782	0.0154	3.9e-07	0.2648	0.0177	1.57e-50
rs72665470	1	38797237	known	C	T	-0.2179	0.0659	0.0009418	-0.1853	0.0393	2.42e-06	-0.0185	0.046	0.6871
rs4660293	1	40028180	known	G	A	0.1192	0.0281	2.24e-05	0.1111	0.0175	2.32e-10	0.0007	0.02	0.9707
rs12134085	1	40763095	novel	T	C	-0.1138	0.0328	0.000531	0.0115	0.0202	0.57	-0.133	0.0233	1.05e-08
rs1138293	1	41486245	known	T	C	-0.1834	0.0305	1.77e-09	-0.1373	0.019	4.52e-13	-0.046	0.0218	0.03438
rs11210029	1	41865293	known	G	A	0.1341	0.0251	8.92e-08	0.0844	0.0156	6.11e-08	0.0672	0.0178	0.000168
rs34538877	1	42383670	known	T	C	-0.2803	0.0248	1.01e-29	-0.1078	0.0154	2.2e-12	-0.174	0.0176	4.62e-23
rs1139978	1	42657196	known	G	T	-0.1618	0.0349	3.56e-06	-0.1001	0.0217	4.03e-06	-0.0798	0.0249	0.001348
rs72659998	1	43037556	known	T	C	-0.1567	0.0337	3.27e-06	0.0445	0.021	0.03393	-0.2048	0.024	1.55e-17
rs839755	1	43856410	known	C	A	0.222	0.0248	3.39e-19	0.1262	0.0154	2.33e-16	0.1089	0.0176	6.77e-10
rs512083	1	46027355	known	C	T	0.1171	0.0243	1.37e-06	-0.0212	0.015	0.1596	0.1357	0.0173	3.72e-15
rs12142296	1	46541679	known	G	T	0.115	0.0358	0.001306	0.1652	0.0221	8.72e-14	-0.0442	0.0254	0.08197
rs688540	1	48002447	Secondary	A	G	0.2249	0.0365	6.96e-10	0.1324	0.0226	4.72e-09	0.0857	0.0259	0.0009596
rs4926923	1	48109225	known	C	T	-0.2525	0.0432	5.13e-09	-0.159	0.0268	2.96e-09	-0.118	0.0307	0.0001244
rs11579440	1	49052423	known	C	T	-0.2186	0.0342	1.68e-10	-0.0985	0.0212	3.35e-06	-0.1354	0.0243	2.57e-08
rs147696085	1	51021867	known	A	G	-0.0931	0.0424	0.02805	0.1652	0.0263	3.4e-10	-0.2458	0.0302	3.67e-16
rs116287796	1	51457442	known	T	C	-0.3351	0.0926	0.0002946	-0.4257	0.0574	1.24e-13	0.0773	0.0658	0.2401
rs78651450	1	52060644	known	A	G	0.1975	0.0742	0.0078	-0.0205	0.0419	0.6244	0.2658	0.0536	6.93e-07
rs2819470	1	56167503	known	C	T	-0.0058	0.0291	0.8427	-0.0695	0.0181	0.0001243	0.0592	0.0208	0.004355
rs778124	1	56606206	known	A	G	0.2513	0.0248	4.65e-24	0.0632	0.0154	4.17e-05	0.2005	0.0177	9.55e-30
rs55869368	1	56986633	known	T	C	-0.2942	0.0422	2.99e-12	-0.0245	0.0261	0.349	-0.2657	0.03	7.99e-19
rs60199046	1	59663341	known	G	A	-0.2312	0.0267	4.14e-18	0.0874	0.0165	1.21e-07	-0.3171	0.019	8.98e-63
rs6700125	1	59702797	Secondary	C	T	0.0985	0.0256	0.0001187	0.0058	0.0159	0.7175	0.096	0.0182	1.39e-07
rs11207431	1	59711429	known	C	T	-0.0901	0.0251	0.0003281	-0.0411	0.0156	0.008315	-0.0609	0.0179	0.0006569
rs835445	1	59879372	known	C	A	-0.0759	0.0263	0.003876	0.0032	0.0162	0.8451	-0.082	0.0186	1.07e-05
rs2092867	1	61877445	novel	A	C	0.1452	0.0251	7.4e-09	0.0476	0.0156	0.00231	0.096	0.0179	7.99e-08
rs20354	1	67071356	known	T	G	0.2057	0.0353	5.87e-09	0.0045	0.022	0.8375	0.1951	0.0252	8.64e-15
rs1886686	1	67390468	known	G	C	0.1207	0.0272	9.05e-06	0.0531	0.0169	0.001688	0.0672	0.0194	0.0005214
rs10889711	1	68143195	novel	C	T	-0.0391	0.0251	0.12	-0.0905	0.0156	6.57e-09	0.0468	0.0179	0.00883
rs12084868	1	72229240	novel	A	G	0.3471	0.0784	9.61e-06	0.0272	0.0479	0.57	0.3021	0.0553	4.67e-08
rs750720	1	78421785	Secondary	A	G	-0.1561	0.0444	0.0004392	0.0659	0.0277	0.01737	-0.1942	0.0317	9.28e-10
rs34517439	1	78450517	known	A	C	-0.1604	0.0399	5.94e-05	-0.2297	0.0246	9.01e-21	0.0421	0.0284	0.1379
rs2275902	1	79357360	known	C	G	-0.0376	0.0262	0.1509	-0.0899	0.0163	3.49e-08	0.0371	0.0187	0.04692
rs6683704	1	81666041	known	C	T	-0.096	0.0251	0.0001301	-0.0383	0.0156	0.01432	-0.0626	0.0179	0.000458
rs12034319	1	86040107	known	A	G	0.0991	0.0294	0.0007315	-0.0168	0.0182	0.3568	0.1265	0.0209	1.43e-09
rs9658584	1	86047311	known	C	G	-0.101	0.0302	0.0008193	0.0387	0.0188	0.0394	-0.1321	0.0215	7.4e-10
rs385437	1	86822231	known	G	A	-0.1762	0.0347	3.79e-07	-0.018	0.0216	0.4058	-0.1605	0.0248	8.89e-11
rs61771715	1	87928669	known	A	G	0.221	0.0433	3.38e-07	0.0928	0.0269	0.0005622	0.1344	0.0308	1.29e-05
rs10923038	1	88651771	known	A	C	0.1719	0.0253	1.03e-11	0.0685	0.0157	1.19e-05	0.1122	0.018	4.24e-10
rs12035750	1	89332099	known	C	T	0.2483	0.0252	6.88e-23	0.1014	0.0156	8.52e-11	0.16	0.0179	4.54e-19
rs113563325	1	90128389	known	A	T	-0.1753	0.0374	2.77e-06	-0.1136	0.0231	8.67e-07	-0.0661	0.0266	0.01298
rs12032393	1	90179532	Secondary	G	A	-0.1388	0.0341	4.81e-05	-0.1156	0.0212	5.08e-08	-0.0267	0.0243	0.2724
rs2065152	1	90228519	known	T	C	0.0965	0.0251	0.0001217	0.0828	0.0156	1.08e-07	0.0279	0.0179	0.1191
rs17516329	1	92319781	known	T	A	-0.073	0.0262	0.005318	0.0388	0.0163	0.01715	-0.1211	0.0186	8.23e-11
rs12145044	1	93524045	novel	G	T	-0.328	0.0598	4.1e-08	-0.1852	0.0366	4.22e-07	-0.1307	0.0422	0.00197
rs7514579	1	94051350	known	C	A	-0.1917	0.0289	3.07e-11	-0.0953	0.0179	1.06e-07	-0.0969	0.0206	2.4e-06
rs17396055	1	94730954	known	A	G	-0.1712	0.026	4.48e-11	-0.1049	0.0161	7.07e-11	-0.0739	0.0185	6.35e-05
rs36209093	1	110229787	novel	T	C	0.1391	0.0351	7.33e-05	0.1703	0.022	9.94e-15	-0.0391	0.0254	0.124
rs565522	1	112261533	novel	C	T	-0.0916	0.0247	0.000206	-0.0861	0.0153	1.74e-08	-0.0048	0.0176	0.786
rs10776752	1	113044328	known	T	G	0.7251	0.046	7.28e-56	0.4241	0.0286	9e-50	0.3305	0.0328	7.76e-24
rs2279499	1	113247563	known	A	G	0.3344	0.0303	2.28e-28	0.2639	0.0187	3.37e-45	0.093	0.0215	1.52e-05
rs6537762	1	113434443	known	C	A	0.1573	0.0246	1.75e-10	0.1217	0.0153	1.59e-15	0.0545	0.0175	0.001907
rs71664847	1	115019239	novel	T	A	0.1014	0.0308	0.000977	-0.0162	0.0191	0.396	0.1256	0.0219	9.99e-09
rs145339349	1	115831202	known	A	G	0.7735	0.0939	1.7e-16	0.5791	0.0584	3.26e-23	0.2523	0.0668	0.0001573
rs568032	1	115976048	Secondary	G	A	0.3775	0.0538	2.19e-12	0.2194	0.0335	5.56e-11	0.2	0.0384	1.84e-07
rs4073778	1	116297758	Secondary	A	C	-0.0998	0.0243	4.09e-05	0.0367	0.0151	0.01519	-0.126	0.0173	3.47e-13
rs6660103	1	116863416	Secondary	G	A	-0.1672	0.0283	3.62e-09	-0.0947	0.0175	6.12e-08	-0.0682	0.0201	0.0007005
rs12078697	1	117015118	known	C	G	-0.1316	0.0296	9.09e-06	-0.1058	0.0184	9.03e-09	-0.0279	0.0211	0.1862
rs6669446	1	118223275	novel	C	T	-0.101	0.0244	3.44e-05	-0.0889	0.0151	4.29e-09	-0.0111	0.0174	0.524
rs1886914	1	119541452	known	G	C	0.0909	0.0245	0.0002102	0.1087	0.0152	9.68e-13	-0.0179	0.0175	0.3063
rs72704264	1	145713305	known	C	G	0.086	0.0303	0.004576	0.1213	0.0187	8.35e-11	-0.0278	0.0215	0.1975
rs11580946	1	150551327	known	A	G	-0.466	0.1007	3.68e-06	-0.1599	0.0622	0.01019	-0.3136	0.0715	1.16e-05
rs11585169	1	150572037	known	A	T	0.141	0.0246	9.66e-09	0.0153	0.0153	0.3176	0.1359	0.0175	8.13e-15
rs35479618	1	153662423	known	A	G	0.9244	0.1153	1.08e-15	0.5692	0.0715	1.68e-15	0.4413	0.0826	9.08e-08
rs12030242	1	153753079	known	C	T	0.0917	0.0325	0.004769	0.0296	0.0201	0.1422	0.0743	0.0231	0.001336
rs11264871	1	153990890	known	C	A	-0.1089	0.0263	3.47e-05	-0.1105	0.0164	1.49e-11	-0.0149	0.0187	0.4252
rs13796	1	154245917	known	C	T	0.0044	0.0355	0.9022	0.1446	0.0221	5.98e-11	-0.1301	0.0254	2.91e-07
rs4474240	1	154457855	Secondary	C	A	0.1591	0.0326	1.09e-06	0.1115	0.0203	3.91e-08	0.0532	0.0232	0.02196
rs74677851	1	155017432	Secondary	A	G	-0.1024	0.0408	0.01214	0.0785	0.025	0.001673	-0.1597	0.0289	3.46e-08
rs2990220	1	155190254	known	A	T	-0.0154	0.0241	0.5216	-0.0156	0.015	0.2962	-0.0084	0.0172	0.623
rs76719272	1	156129796	known	T	C	-0.2314	0.0371	4.4e-10	-0.1101	0.023	1.61e-06	-0.1409	0.0264	9.47e-08
rs1185700	1	156450719	Secondary	A	G	0.1573	0.0283	2.78e-08	0.0422	0.0176	0.01626	0.1251	0.0202	5.61e-10
rs2171690	1	164740099	known	C	T	-0.1352	0.0243	2.66e-08	-0.1074	0.0151	1.19e-12	-0.0339	0.0173	0.05025
rs4573493	1	166023209	novel	C	T	-0.1381	0.0243	1.42e-08	-0.0601	0.0151	7e-05	-0.0819	0.0173	2.29e-06
rs7524019	1	167367193	known	T	C	0.0964	0.0254	0.0001513	0.0998	0.0156	1.49e-10	0.006	0.0181	0.7404
rs553721	1	168692244	Secondary	T	C	-0.1371	0.0271	4.24e-07	-0.0168	0.0168	0.3183	-0.1146	0.0193	2.78e-09
rs12731646	1	169090660	known	T	C	-0.2073	0.0248	6.63e-17	-0.0057	0.0154	0.7129	-0.1966	0.0177	8.28e-29
rs10919070	1	169099037	known	C	A	0.2306	0.036	1.46e-10	0.0631	0.0224	0.004842	0.1699	0.0256	3.5e-11
rs10489290	1	172223403	known	A	C	0.166	0.0293	1.43e-08	0.125	0.0182	6.9e-12	0.0564	0.0209	0.006921
rs12405515	1	172357441	known	T	G	-0.1229	0.0243	4.23e-07	-0.1451	0.0151	7.36e-22	0.0114	0.0173	0.5092
rs80263861	1	174725607	known	T	A	-0.0796	0.0447	0.07525	-0.0799	0.0276	0.003771	-0.0093	0.0317	0.7681
rs3766694	1	175143207	known	C	T	-0.0533	0.0245	0.02959	-0.0964	0.0152	2.42e-10	0.035	0.0174	0.04464
rs12118102	1	176634724	known	G	A	-0.2158	0.0541	6.64e-05	0.1312	0.0336	9.39e-05	-0.3223	0.0385	6.05e-17
rs72707229	1	178868454	Secondary	A	C	-0.0704	0.0428	0.09976	0.0993	0.0266	0.0001866	-0.1569	0.0305	2.7e-07
rs150816167	1	179571862	known	C	T	0.1709	0.0622	0.005974	0.2629	0.0385	9.03e-12	-0.0523	0.0443	0.2378
rs10913934	1	180131640	known	T	G	0.095	0.0249	0.0001314	-0.029	0.0154	0.05994	0.1233	0.0177	3.08e-12
rs1043069	1	180859368	known	G	T	-0.1817	0.0252	5.56e-13	-0.0911	0.0156	4.98e-09	-0.1059	0.0179	3.29e-09
rs41475048	1	183058452	known	G	A	0.0672	0.0286	0.0189	0.0954	0.0177	6.77e-08	-0.0116	0.0204	0.5698
rs649614	1	183320192	Secondary	T	C	0.0571	0.0244	0.01942	0.0824	0.0152	5.67e-08	-0.0253	0.0174	0.1462
rs4651224	1	184585182	known	T	C	0.1914	0.0247	9.25e-15	0.1142	0.0153	8.28e-14	0.0734	0.0176	2.94e-05
rs1586059	1	188515145	known	T	C	0.1018	0.0244	2.94e-05	0.0369	0.0151	0.01454	0.085	0.0173	9.1e-07
rs817140	1	193271526	novel	C	T	0.1608	0.027	2.52e-09	0.0886	0.0167	1.2e-07	0.0759	0.0192	7.81e-05
rs10429910	1	197141253	known	C	A	0.2218	0.0347	1.69e-10	0.0684	0.0216	0.001541	0.1502	0.0248	1.34e-09
rs12042924	1	197297417	known	C	T	0.1658	0.0245	1.19e-11	0.0494	0.0152	0.001113	0.1133	0.0174	7.19e-11
rs146021508	1	197838112	known	G	A	-0.3258	0.1428	0.02246	-0.1311	0.0884	0.138	-0.2477	0.1028	0.01596
rs55833332	1	198222215	known	G	C	0.3891	0.1712	0.02305	0.0747	0.1128	0.5078	0.2426	0.126	0.05414
rs650720	1	201749156	known	T	G	0.0505	0.0246	0.03983	-0.1321	0.0153	5.09e-18	0.1753	0.0175	1.48e-23
rs33996239	1	203109801	known	T	C	-0.3175	0.0548	7.09e-09	-0.2259	0.0336	1.72e-11	-0.1176	0.0388	0.002436
rs35386537	1	203703639	Secondary	A	T	0.0733	0.0249	0.003266	0.0897	0.0155	6.47e-09	-0.01	0.0178	0.5747
rs16852778	1	204051441	known	T	C	0.1658	0.0338	9.24e-07	0.1334	0.021	2.09e-10	0.0504	0.0241	0.03641
rs72749713	1	204145578	known	A	G	-0.4281	0.0677	2.62e-10	-0.2597	0.0421	6.92e-10	-0.1717	0.0483	0.0003764
rs2169137	1	204497913	known	C	G	0.077	0.0271	0.004534	0.1617	0.0168	7.98e-22	-0.075	0.0193	0.0001031
rs2629665	1	207220800	known	A	C	-0.1464	0.0246	2.64e-09	-0.1005	0.0153	4.82e-11	-0.0567	0.0175	0.0012
rs6660557	1	207454596	known	C	G	0.0273	0.0273	0.3188	-0.0093	0.017	0.5828	0.0375	0.0195	0.05431
rs1204706	1	208021060	known	T	G	-0.1752	0.0247	1.34e-12	0.0004	0.0153	0.9811	-0.1834	0.0176	1.82e-25
rs642961	1	209989270	known	G	A	0.2091	0.0304	5.79e-12	0.0964	0.0189	3.37e-07	0.1146	0.0216	1.19e-07
rs2494184	1	210386892	known	C	T	0.1681	0.0245	6.5e-12	0.0787	0.0152	2.17e-07	0.0857	0.0174	8.74e-07
rs11117781	1	217334839	known	G	A	-0.1544	0.0254	1.28e-09	-0.0941	0.0158	2.63e-09	-0.0685	0.0181	0.0001549
rs11117882	1	217736417	known	G	A	0.2333	0.0285	2.44e-16	0.1824	0.0177	5.64e-25	0.0573	0.0203	0.004759
rs17047574	1	218460644	known	G	A	-0.2616	0.0661	7.53e-05	-0.0558	0.041	0.1739	-0.2047	0.0469	1.28e-05
rs35981664	1	218549354	known	T	A	0.1685	0.0268	3.29e-10	0.1603	0.0166	3.72e-22	0.0108	0.0191	0.5702
rs61821643	1	219268532	Secondary	C	T	0.2949	0.1005	0.003335	-0.1803	0.0538	0.0008014	0.4563	0.0723	2.8e-10
rs2820444	1	219741820	known	A	G	-0.1789	0.0264	1.21e-11	0.0142	0.0164	0.3845	-0.1825	0.0188	2.79e-22
rs9431431	1	221358796	known	A	G	-0.1573	0.0265	2.81e-09	-0.1127	0.0164	7.44e-12	-0.0586	0.0189	0.001881
rs57244721	1	227220626	known	T	C	0.1362	0.0273	6.03e-07	0.1284	0.0169	3.34e-14	0.0152	0.0194	0.4341
rs6701850	1	228025098	Secondary	A	T	-0.1469	0.0268	4.42e-08	-0.043	0.0166	0.009791	-0.1064	0.0191	2.54e-08
rs2760061	1	228191075	known	A	T	0.1879	0.0247	2.72e-14	0.15	0.0153	1.21e-22	0.0566	0.0176	0.001298
rs11587661	1	230671208	known	A	T	-0.0021	0.0543	0.9686	-0.0616	0.0337	0.06765	0.0383	0.0387	0.3228
rs699	1	230845794	known	G	A	0.327	0.0244	8.01e-41	0.2164	0.0152	7.06e-46	0.1186	0.0174	1e-11
rs9431911	1	231081606	known	C	T	-0.0649	0.0262	0.01342	-0.0006	0.0163	0.9728	-0.0619	0.0187	0.00091
rs10158347	1	232529744	known	G	A	-0.1069	0.0271	7.9e-05	-0.0768	0.0168	4.74e-06	-0.0315	0.0193	0.1025
rs1285672	1	232715237	Secondary	T	A	-0.0941	0.025	0.0001672	-0.087	0.0155	2.09e-08	-0.0078	0.0178	0.6603
rs744487	1	234726012	known	C	A	-0.078	0.0257	0.002442	-0.0148	0.016	0.3547	-0.0734	0.0183	6.25e-05
rs6428947	1	236326005	known	G	C	-0.1664	0.0325	2.98e-07	-0.1144	0.0202	1.36e-08	-0.0476	0.0232	0.03982
rs4149909	1	242023898	known	G	A	0.3011	0.071	2.23e-05	0.1673	0.0444	0.0001635	0.1462	0.0507	0.00393
rs10926987	1	243471949	known	A	C	0.1034	0.0262	7.86e-05	0.2386	0.0163	1.03e-48	-0.1115	0.0186	2.23e-09
rs4926499	1	249155909	known	C	G	0.2955	0.0368	9.46e-16	0.1724	0.0223	1.21e-14	0.1343	0.0261	2.6e-07
rs300753	2	209622	novel	T	C	0.0708	0.0245	0.00382	-0.0385	0.0152	0.0112	0.1063	0.0174	1.06e-09
rs75247762	2	1893133	known	T	C	0.1095	0.0557	0.04921	0.0429	0.0345	0.2144	0.0617	0.0396	0.1191
rs56236159	2	3636478	known	G	T	-0.123	0.0428	0.004084	-0.13	0.0251	2.24e-07	-0.0026	0.0297	0.9304
rs9308788	2	4711095	known	A	T	0.0038	0.0496	0.9397	0.0224	0.0309	0.4685	-0.0117	0.0354	0.7402
rs2175337	2	9298590	known	A	C	0.1294	0.0249	2.07e-07	-0.0386	0.0155	0.01258	0.1687	0.0177	1.67e-21
rs35836426	2	9581660	Secondary	T	C	-0.0829	0.0264	0.001721	0.0484	0.0164	0.003154	-0.1345	0.0188	8.73e-13
rs57503539	2	9803203	novel	A	G	-0.1323	0.0303	1.27e-05	-0.1182	0.0188	3.42e-10	-0.023	0.0216	0.287
rs6723772	2	12994692	novel	T	C	-0.2272	0.0402	1.55e-08	-0.1181	0.0248	1.97e-06	-0.1036	0.0286	0.000287
rs67720684	2	18975439	known	A	C	0.1915	0.0286	2.19e-11	0.0951	0.0177	7.99e-08	0.1144	0.0203	1.82e-08
rs77209931	2	19492681	known	G	T	0.0052	0.0309	0.8668	0.1068	0.0192	2.72e-08	-0.0889	0.022	5.41e-05
rs4531890	2	19737299	known	G	A	0.1858	0.0242	1.68e-14	-0.0579	0.0151	0.0001224	0.2608	0.0173	1.43e-51
rs1851406	2	19745296	Secondary	G	A	-0.1083	0.0461	0.01874	0.008	0.0289	0.7818	-0.1313	0.0329	6.47e-05
rs11693249	2	19780898	known	A	G	-0.0489	0.0302	0.1057	0.0321	0.0187	0.08676	-0.092	0.0215	1.87e-05
rs2123537	2	19945532	known	T	C	-0.0953	0.0251	0.0001453	0.019	0.0156	0.2237	-0.1152	0.0179	1.08e-10
rs342130	2	20715656	known	G	A	-0.1447	0.025	7.04e-09	-0.0946	0.0155	1e-09	-0.0633	0.0178	0.00037
rs77731361	2	20785492	Secondary	T	C	-0.3075	0.0842	0.0002589	0.0159	0.0518	0.7581	-0.2963	0.0596	6.7e-07
rs7255	2	20878820	known	C	T	0.1895	0.0242	5.18e-15	-0.0316	0.0151	0.03596	0.215	0.0173	1.44e-35
rs66774912	2	21423532	known	A	G	-0.0904	0.0353	0.01041	0.0441	0.022	0.04465	-0.1464	0.0251	5.81e-09
rs10779936	2	23950200	known	A	G	-0.1062	0.0269	7.93e-05	0.0193	0.0167	0.2477	-0.1357	0.0191	1.37e-12
rs73920612	2	25147289	known	G	A	-0.2332	0.0302	1.16e-14	-0.1794	0.0187	7.85e-22	-0.0542	0.0215	0.01166
rs11126339	2	26253223	Secondary	C	T	0.0879	0.0273	0.001313	0.0776	0.017	4.99e-06	0.0122	0.0195	0.5328
rs1554902	2	26835397	known	A	C	0.1234	0.0251	9.23e-07	0.0209	0.0155	0.1786	0.1048	0.0179	4.6e-09
rs1275988	2	26914364	known	T	C	-0.5161	0.0245	3.34e-98	-0.2867	0.0153	9.22e-79	-0.2385	0.0175	2.2e-42
rs11692692	2	27861707	known	A	G	-0.1617	0.0245	3.93e-11	-0.0754	0.0152	6.88e-07	-0.0972	0.0174	2.39e-08
rs7562	2	28635740	known	C	T	-0.211	0.0243	4.28e-18	-0.0888	0.0151	4.27e-09	-0.1267	0.0173	2.64e-13
rs10172510	2	32620888	novel	A	G	0.1342	0.0242	2.85e-08	0.0702	0.015	3.02e-06	0.0686	0.0172	6.84e-05
rs6714546	2	33361425	known	G	A	0.1038	0.0267	9.91e-05	0.0059	0.0166	0.7237	0.0913	0.019	1.51e-06
rs1607644	2	34679626	known	A	G	-0.1283	0.0249	2.57e-07	-0.0931	0.0155	1.86e-09	-0.0365	0.0178	0.04015
rs4670548	2	36605585	Secondary	G	A	-0.0806	0.0257	0.001697	-0.101	0.016	2.49e-10	0.0159	0.0183	0.3835
rs848534	2	36690242	known	T	C	0.0094	0.0273	0.7322	-0.0857	0.017	4.82e-07	0.1022	0.0195	1.56e-07
rs13408514	2	37203006	Secondary	C	A	0.1753	0.0258	1.13e-11	0.0945	0.016	3.52e-09	0.0714	0.0184	0.0001007
rs13419498	2	37559743	known	A	G	-0.3187	0.0348	4.89e-20	-0.1501	0.0205	2.28e-13	-0.1678	0.0241	3.17e-12
rs3731851	2	37880919	known	T	A	0.1198	0.0309	0.0001046	0.1163	0.0193	1.53e-09	0.0169	0.022	0.4442
rs630901	2	37984970	known	A	T	0.1833	0.0274	2.43e-11	0.0886	0.0171	2.22e-07	0.096	0.0196	9.73e-07
rs2707238	2	38094149	known	G	C	-0.0797	0.0271	0.003253	-0.1006	0.0168	1.96e-09	0.0194	0.0192	0.314
rs56350535	2	39061959	novel	A	G	-0.2071	0.0377	3.85e-08	-0.0746	0.0233	0.0014	-0.128	0.0268	1.8e-06
rs10165271	2	40587983	known	C	G	0.2039	0.0245	8.62e-17	0.1286	0.0152	2.67e-17	0.0827	0.0174	2.12e-06
rs10490257	2	40783301	Secondary	C	G	0.1587	0.0263	1.63e-09	0.0745	0.0162	4.38e-06	0.0819	0.0187	1.19e-05
rs11681462	2	42352567	known	C	A	0.1243	0.03	3.32e-05	0.104	0.0186	2.18e-08	0.0274	0.0213	0.1995
rs895505	2	43157447	known	C	T	-0.1945	0.0268	4.3e-13	-0.1552	0.0167	1.22e-20	-0.052	0.0191	0.006418
rs76326501	2	43167878	known	C	A	-0.5594	0.0432	2.4e-38	-0.3637	0.0267	3.25e-42	-0.1968	0.0307	1.47e-10
rs2374457	2	43282808	known	C	T	-0.1472	0.0283	2.02e-07	-0.1357	0.0176	1.2e-14	-0.0203	0.0202	0.3143
rs12464602	2	43397614	known	A	G	-0.2135	0.0256	7.28e-17	-0.1809	0.0158	2.61e-30	-0.0422	0.0182	0.0202
rs6708660	2	43752382	known	C	T	-0.205	0.0249	1.7e-16	-0.1096	0.0154	1.12e-12	-0.0957	0.0177	6.24e-08
rs687914	2	45878760	known	T	G	0.2323	0.0284	3.12e-16	0.1564	0.0176	6.75e-19	0.0883	0.0202	1.23e-05
rs10495928	2	46353166	known	G	A	0.0639	0.0253	0.0116	-0.1185	0.0157	5.19e-14	0.1688	0.0181	8.73e-21
rs11690961	2	46363336	known	C	A	-0.1411	0.0377	0.0001796	0.1717	0.0234	2.01e-13	-0.314	0.0268	1.18e-31
rs2121266	2	46535924	Secondary	A	C	0.1037	0.0248	3.01e-05	0.0825	0.0154	8.36e-08	0.0281	0.0177	0.1114
rs72802464	2	46974538	Secondary	T	A	-0.1693	0.0379	8.02e-06	-0.0003	0.0235	0.9915	-0.1448	0.027	7.89e-08
rs6545155	2	50429861	known	C	T	-0.1602	0.029	3.37e-08	-0.0792	0.0181	1.17e-05	-0.0922	0.0207	8.25e-06
rs10189186	2	53025757	known	G	A	-0.1364	0.0247	3.35e-08	-0.0784	0.0153	2.82e-07	-0.0681	0.0175	0.0001021
rs2287345	2	54035508	known	C	G	0.1899	0.0478	6.97e-05	-0.009	0.0298	0.7616	0.2042	0.0341	2.09e-09
rs55635437	2	54496244	Secondary	A	G	0.1701	0.034	5.73e-07	0.1122	0.0211	1.03e-07	0.0675	0.0242	0.005245
rs75243511	2	54738168	novel	C	T	0.3382	0.0596	1.42e-08	0.1828	0.0368	6.64e-07	0.1684	0.0424	7.12e-05
rs2920899	2	55279681	known	T	G	0.1686	0.0301	2.18e-08	0.0689	0.0186	0.0002156	0.1133	0.0214	1.23e-07
rs1975487	2	55809054	known	G	A	0.1643	0.0244	1.76e-11	0.124	0.0152	3.23e-16	0.0495	0.0174	0.004444
rs1802575	2	56093204	known	C	G	-0.1082	0.0368	0.003266	0.1413	0.0227	4.76e-10	-0.2391	0.0261	5.6e-20
rs1897478	2	56201773	known	T	C	-0.1584	0.0247	1.52e-10	-0.0104	0.0154	0.5012	-0.148	0.0176	4.52e-17
rs2192697	2	59064459	known	G	C	0.1263	0.0282	7.62e-06	0.068	0.0176	0.0001075	0.0639	0.0201	0.001471
rs6730325	2	59315828	known	A	G	-0.1291	0.0247	1.67e-07	-0.0161	0.0153	0.2919	-0.1172	0.0176	2.53e-11
rs66723505	2	60063763	known	G	A	-0.1966	0.0269	2.63e-13	-0.0935	0.0167	2.14e-08	-0.0951	0.0191	6.81e-07
rs925484	2	60611437	known	G	C	0.1272	0.0245	2.14e-07	0.0277	0.0152	0.06902	0.106	0.0175	1.26e-09
rs11125883	2	61710573	known	C	A	-0.1502	0.0249	1.68e-09	-0.1047	0.0155	1.41e-11	-0.0536	0.0178	0.002556
rs6545977	2	63301164	known	A	G	0.1147	0.024	1.72e-06	0.0731	0.0149	9.57e-07	0.0482	0.0171	0.004831
rs13014371	2	64217786	known	C	T	0.1289	0.0246	1.61e-07	0.0974	0.0152	1.65e-10	0.0461	0.0175	0.008414
rs34287081	2	64937818	Secondary	T	G	0.1652	0.0282	4.7e-09	0.1163	0.0177	5.14e-11	0.0462	0.0201	0.02143
rs2723065	2	65279414	known	G	A	-0.2598	0.0249	1.6e-25	-0.0355	0.0154	0.02134	-0.2262	0.0177	2.35e-37
rs10116	2	65496729	known	A	G	0.1362	0.0332	4.03e-05	0.0189	0.0206	0.3588	0.1349	0.0236	1.17e-08
rs11694714	2	65663936	Secondary	T	C	0.0713	0.0254	0.004975	0.0865	0.0158	4.24e-08	-0.011	0.0181	0.5418
rs2631669	2	66104881	known	C	T	-0.03	0.0241	0.2137	0.0592	0.015	8e-05	-0.0953	0.0172	3.01e-08
rs2300481	2	66782467	known	T	C	0.1924	0.0248	8.16e-15	0.0829	0.0154	7.21e-08	0.1061	0.0176	1.8e-09
rs6731373	2	68503044	known	A	G	0.1816	0.0263	4.64e-12	0.0638	0.0162	8.39e-05	0.1308	0.0187	2.43e-12
rs12052761	2	69065841	known	A	G	-0.1304	0.0247	1.26e-07	-0.1001	0.0153	6.82e-11	-0.0337	0.0176	0.05507
rs4453725	2	69659126	known	T	A	-0.1185	0.0242	9.96e-07	-0.058	0.0151	0.0001175	-0.0637	0.0173	0.0002238
rs3771371	2	71627539	known	T	C	-0.1307	0.0242	6.83e-08	-0.0038	0.0151	0.8032	-0.1282	0.0172	1.07e-13
rs10193543	2	72483329	known	G	T	-0.1546	0.0326	2.19e-06	-0.122	0.0204	2.07e-09	-0.0455	0.0232	0.05039
rs1876490	2	73052351	known	A	G	0.1292	0.0268	1.45e-06	0.1133	0.0166	1.01e-11	0.0326	0.0191	0.0882
rs6752507	2	73385158	known	G	C	0.1331	0.0241	3.4e-08	0.106	0.015	1.58e-12	0.0369	0.0172	0.03199
rs7560272	2	73561485	known	T	A	0.0883	0.027	0.001084	0.1102	0.0167	4.03e-11	-0.0174	0.0192	0.3641
rs11689667	2	85491365	known	C	T	-0.1628	0.0243	2.03e-11	0.0169	0.0151	0.2633	-0.1777	0.0173	9.59e-25
rs116728233	2	85599270	known	C	T	0.0544	0.0417	0.1925	0.1288	0.0259	6.72e-07	-0.062	0.0297	0.03723
rs34844676	2	85953126	known	C	T	0.1004	0.0252	6.58e-05	0.0709	0.0156	5.42e-06	0.0431	0.0179	0.01602
rs2003931	2	86456836	known	A	G	-0.2124	0.0254	5.68e-17	-0.1126	0.0157	8.58e-13	-0.113	0.0181	3.83e-10
rs2692894	2	96784934	known	G	T	-0.0065	0.0257	0.7992	-0.1784	0.016	5.24e-29	0.159	0.0183	3.47e-18
rs71427097	2	97526963	known	T	C	0.3733	0.0792	2.47e-06	0.0969	0.0486	0.04622	0.2841	0.0563	4.55e-07
rs4851462	2	98357163	known	C	T	0.0539	0.0253	0.03325	0.115	0.0157	2.62e-13	-0.054	0.018	0.002726
rs6747874	2	101578489	known	A	G	0.1506	0.0295	3.17e-07	0.0121	0.0182	0.5054	0.1488	0.0209	1.2e-12
rs6729623	2	105205551	novel	G	A	-0.141	0.0242	5.88e-09	-0.0674	0.015	7.43e-06	-0.0709	0.0173	3.96e-05
rs6747242	2	106127457	known	A	G	-0.2408	0.0411	4.71e-09	-0.0529	0.0257	0.03922	-0.1933	0.0293	4.23e-11
rs6722745	2	108875244	known	C	T	0.1045	0.0269	0.0001013	0.0722	0.0168	1.67e-05	0.0379	0.0192	0.04813
rs72948328	2	111881810	Secondary	T	C	0.2901	0.0523	3e-08	0.1832	0.0324	1.53e-08	0.1077	0.0372	0.003802
rs57874285	2	112012672	known	A	C	0.1225	0.0254	1.36e-06	0.0574	0.0157	0.0002613	0.0723	0.0181	6.3e-05
rs28377357	2	112769721	known	A	G	-0.197	0.0265	1.06e-13	-0.101	0.0165	8.69e-10	-0.1047	0.0189	2.96e-08
rs62158170	2	114082175	known	G	A	-0.1933	0.0295	6.11e-11	-0.1289	0.0183	2.13e-12	-0.0788	0.021	0.0001814
rs13020428	2	114432643	known	G	T	-0.1541	0.0309	6.1e-07	-0.0853	0.0192	8.72e-06	-0.0896	0.022	4.66e-05
rs11688682	2	121347612	known	C	G	-0.2104	0.0311	1.41e-11	-0.0709	0.019	0.0001916	-0.1342	0.022	1.02e-09
rs10864859	2	121440218	known	T	G	0.2613	0.0453	7.72e-09	0.1804	0.0281	1.41e-10	0.1022	0.0322	0.001531
rs6723509	2	122000745	known	C	T	-0.2563	0.0346	1.37e-13	-0.1147	0.0216	1.1e-07	-0.1354	0.0247	4.19e-08
rs3923097	2	124020790	known	A	T	-0.0959	0.0507	0.05882	-0.0258	0.0317	0.4145	-0.0682	0.0362	0.05967
rs11123059	2	125429006	novel	A	G	0.1342	0.0243	3.47e-08	0.047	0.0151	0.00187	0.0836	0.0173	1.4e-06
rs13001283	2	127183454	known	A	G	0.1499	0.0331	5.84e-06	0.1428	0.0206	4.03e-12	0.0219	0.0236	0.3535
rs11690153	2	127839534	novel	C	T	0.1735	0.0317	4.48e-08	0.0755	0.0196	0.000119	0.0874	0.0225	0.000105
rs13022015	2	128822702	novel	C	A	-0.173	0.0312	3.08e-08	-0.0997	0.0194	2.97e-07	-0.0765	0.0223	0.000592
rs4954192	2	135632981	known	T	C	-0.1797	0.0312	8.66e-09	-0.1225	0.0179	8.23e-12	-0.0609	0.0211	0.003956
rs7601101	2	138394599	known	C	A	0.1624	0.0269	1.62e-09	0.0696	0.0167	3.21e-05	0.0985	0.0192	2.86e-07
rs7606205	2	144146311	known	C	A	0.1712	0.0267	1.35e-10	0.1193	0.0166	5.87e-13	0.0529	0.019	0.005397
rs13403907	2	145222038	known	G	A	0.176	0.0377	3.04e-06	0.0346	0.0234	0.1395	0.1412	0.0269	1.46e-07
rs72854462	2	145720139	known	G	A	0.2206	0.028	3.27e-15	0.2217	0.0174	2.38e-37	0.0083	0.0199	0.6788
rs34570306	2	146272860	known	T	C	-0.1506	0.0248	1.17e-09	-0.1149	0.0153	6.83e-14	-0.0463	0.0176	0.00861
rs62169544	2	146950908	known	A	G	-0.1241	0.0244	3.47e-07	-0.0922	0.0151	1.11e-09	-0.047	0.0173	0.006759
rs17741978	2	148617380	known	G	C	-0.1742	0.03	6.8e-09	-0.1433	0.0187	1.69e-14	-0.0425	0.0214	0.04688
rs4664080	2	152978341	known	A	G	-0.1222	0.0248	8.22e-07	-0.0031	0.0154	0.839	-0.1265	0.0176	7.33e-13
rs3175	2	153618773	known	A	G	0.1162	0.0261	8.71e-06	0.0117	0.0162	0.4707	0.1152	0.0186	5.49e-10
rs1220128	2	158499902	known	C	G	0.2115	0.034	4.81e-10	0.1762	0.0211	8.01e-17	0.0377	0.0242	0.12
rs76591930	2	159540995	known	T	C	-0.1162	0.0315	0.0002218	-0.0833	0.0196	2.16e-05	-0.055	0.0224	0.01423
rs79523138	2	161368213	known	G	A	0.2713	0.039	3.3e-12	0.1169	0.0239	1.04e-06	0.1453	0.0276	1.42e-07
rs112689899	2	161547817	Secondary	A	G	-0.1883	0.0289	7.64e-11	-0.0618	0.018	0.0005886	-0.1214	0.0206	3.8e-09
rs55732192	2	162278233	known	T	G	-0.245	0.042	5.19e-09	-0.1266	0.026	1.15e-06	-0.1462	0.0298	9.53e-07
rs4668424	2	164454604	known	T	C	0.2458	0.0399	7.22e-10	0.1525	0.0249	8.92e-10	0.1126	0.0285	7.54e-05
rs73029563	2	165008166	known	G	C	0.4536	0.0244	2.72e-77	0.2451	0.0151	5.52e-59	0.2152	0.0173	2.39e-35
rs10195252	2	165513091	known	C	T	-0.2003	0.0244	2.15e-16	-0.1107	0.0152	3.27e-13	-0.0997	0.0174	1e-08
rs2390258	2	166250129	known	A	G	-0.1092	0.026	2.71e-05	-0.0933	0.0162	8.3e-09	-0.0151	0.0185	0.4153
rs6749447	2	169041386	known	G	T	0.0568	0.0272	0.03666	0.0125	0.017	0.4625	0.0431	0.0194	0.02616
rs552976	2	169791438	known	G	A	0.1415	0.0253	2.18e-08	-0.0314	0.0157	0.04534	0.1642	0.018	7.55e-20
rs13432340	2	170436157	known	G	A	-0.1449	0.0244	2.73e-09	-0.0682	0.0151	6.7e-06	-0.0773	0.0173	8.28e-06
rs78843689	2	170603253	Secondary	T	A	-0.2065	0.0459	6.95e-06	-0.1632	0.0286	1.12e-08	-0.0569	0.0327	0.08207
rs151054210	2	172381487	known	A	G	0.1625	0.0313	2.01e-07	-0.0061	0.0194	0.753	0.1727	0.0222	8.01e-15
rs6758859	2	173965056	known	C	T	-0.0734	0.025	0.003299	-0.107	0.0155	5.43e-12	0.0322	0.0178	0.07066
rs13414400	2	174141956	Secondary	A	G	0.0975	0.0378	0.009834	0.1362	0.0234	5.95e-09	-0.0406	0.0269	0.1307
rs930313	2	174219118	Secondary	G	C	0.1189	0.0332	0.0003434	-0.0188	0.0205	0.3605	0.15	0.0236	2.01e-10
rs11694601	2	174949358	known	G	A	0.1524	0.0256	2.68e-09	0.0828	0.0158	1.48e-07	0.0748	0.0182	3.83e-05
rs72914576	2	175529967	known	G	C	0.2513	0.0307	2.91e-16	0.0527	0.0192	0.005954	0.1893	0.0219	5.74e-18
rs2437927	2	176309553	known	C	T	0.1287	0.0326	8.07e-05	0.0961	0.0204	2.45e-06	0.0445	0.0233	0.05612
rs112729575	2	177033144	known	G	A	-0.3102	0.0561	3.26e-08	-0.1536	0.0344	8.18e-06	-0.1716	0.0398	1.65e-05
rs1374326	2	177058316	known	A	G	0.1739	0.0265	5.74e-11	0.0815	0.0165	8.02e-07	0.1058	0.0189	2.21e-08
rs13403148	2	177349591	known	G	A	0.1089	0.028	0.0001022	0.0143	0.0174	0.4121	0.0995	0.02	6.42e-07
rs10199487	2	177509009	known	A	T	0.1493	0.0245	1.17e-09	0.0814	0.0152	8.93e-08	0.0765	0.0175	1.18e-05
rs1814826	2	177696542	Secondary	G	T	0.1227	0.0246	6.21e-07	0.0882	0.0153	8.33e-09	0.0249	0.0175	0.155
rs60148403	2	177989414	known	A	T	-0.158	0.0307	2.56e-07	-0.0197	0.0191	0.3005	-0.1488	0.0218	9.57e-12
rs2706110	2	178092162	known	C	T	-0.0411	0.0308	0.1825	0.0635	0.0192	0.0009384	-0.1151	0.022	1.6e-07
rs56726187	2	178186894	known	A	G	0.088	0.0304	0.003856	0.0022	0.019	0.9096	0.0818	0.0217	0.0001627
rs1837164	2	178716601	known	T	A	-0.1431	0.025	1.02e-08	-0.0683	0.0155	1.06e-05	-0.0868	0.0178	1.05e-06
rs151041685	2	179725237	known	T	G	0.0643	0.0422	0.1277	0.3219	0.0263	1.69e-34	-0.2531	0.0301	4.14e-17
rs13031826	2	179756602	known	T	A	-0.103	0.0349	0.003158	0.0116	0.0217	0.5911	-0.1163	0.0248	2.82e-06
rs10497529	2	179839888	known	A	G	-0.1072	0.0657	0.1027	0.2448	0.041	2.39e-09	-0.3679	0.047	4.85e-15
rs1486236	2	180739450	known	A	C	-0.1907	0.0257	1.2e-13	-0.0521	0.016	0.001087	-0.1409	0.0183	1.45e-14
rs10184839	2	181946115	known	T	A	0.1259	0.0267	2.52e-06	0.0963	0.0166	6.22e-09	0.0416	0.019	0.02865
rs6732308	2	182996188	known	G	A	-0.2877	0.0302	1.81e-21	-0.117	0.0188	4.52e-10	-0.1739	0.0215	6.34e-16
rs115966519	2	183189669	known	G	C	0.4002	0.0859	3.14e-06	0.3393	0.0528	1.3e-10	0.0894	0.0609	0.1422
rs12693302	2	183211443	known	A	G	-0.1697	0.0251	1.39e-11	-0.207	0.0156	4.89e-40	0.0189	0.0179	0.2924
rs6739913	2	185033065	known	A	G	-0.1634	0.0267	9.68e-10	-0.0792	0.0166	1.84e-06	-0.0938	0.019	8.14e-07
rs28558491	2	187816321	known	T	C	-0.1763	0.0274	1.28e-10	-0.0899	0.017	1.3e-07	-0.0884	0.0195	5.96e-06
rs11901929	2	189643316	known	G	A	-0.0985	0.0256	0.0001202	0.0284	0.0159	0.07348	-0.1165	0.0182	1.63e-10
rs2053163	2	190827023	known	G	A	-0.1152	0.0265	1.39e-05	-0.0828	0.0165	5.46e-07	-0.0504	0.0189	0.007757
rs7592578	2	191439591	known	G	T	0.2554	0.0316	6.74e-16	0.1871	0.0196	1.17e-21	0.0803	0.0225	0.000349
rs6434404	2	191494411	known	G	A	-0.2082	0.0269	9.93e-15	-0.0768	0.0166	3.53e-06	-0.1391	0.0191	2.91e-13
rs10208493	2	196590414	novel	T	C	-0.0752	0.0245	0.00214	0.0228	0.0152	0.133	-0.099	0.0174	1.36e-08
rs296797	2	201102905	known	C	T	-0.1529	0.0245	4.66e-10	-0.0652	0.0153	1.95e-05	-0.0923	0.0175	1.31e-07
rs1469760	2	204125426	known	C	T	0.2152	0.0246	2.11e-18	0.0493	0.0153	0.001241	0.1766	0.0175	6.32e-24
rs2162003	2	205077128	known	C	T	-0.1623	0.0269	1.62e-09	-0.1096	0.0164	2.69e-11	-0.0746	0.019	8.85e-05
rs1263671	2	207996447	known	C	T	0.1115	0.0335	0.000861	0.123	0.0207	3.05e-09	0.0025	0.0238	0.9146
rs146871321	2	208044414	known	T	C	-0.2529	0.0794	0.001454	-0.0627	0.0489	0.2003	-0.2108	0.0564	0.0001845
rs59601432	2	208051419	known	C	A	0.1019	0.0283	0.0003203	-0.0038	0.0175	0.8279	0.1013	0.0201	4.77e-07
rs6740584	2	208429351	known	C	T	0.2398	0.0244	8.47e-23	0.1252	0.0151	1.22e-16	0.1284	0.0174	1.43e-13
rs55780018	2	208526140	known	C	T	0.2391	0.0249	7.02e-22	0.1158	0.0154	5.67e-14	0.138	0.0177	6.63e-15
rs183927068	2	210288479	known	C	T	0.0438	0.1229	0.7214	0.0895	0.0753	0.2341	-0.0534	0.088	0.5436
rs1047891	2	211540507	known	A	C	-0.2035	0.026	5.1e-15	-0.1124	0.0162	3.98e-12	-0.1084	0.0186	5.15e-09
rs12694277	2	213188795	known	C	T	0.1724	0.0278	5.8e-10	0.0773	0.017	5.5e-06	0.1006	0.0196	2.83e-07
rs10210330	2	213798995	known	T	A	-0.1114	0.0245	5.35e-06	-0.0583	0.0152	0.0001271	-0.0565	0.0174	0.001194
rs112905092	2	214012225	known	T	C	0.5801	0.1052	3.53e-08	0.3552	0.0645	3.74e-08	0.2823	0.0747	0.0001569
rs34923683	2	216245694	known	A	C	0.2524	0.0862	0.003424	-0.0779	0.0526	0.1391	0.356	0.0611	5.55e-09
rs1250259	2	216300482	known	A	T	-0.3031	0.0326	1.32e-20	-0.0302	0.0192	0.1148	-0.2777	0.0226	7.83e-35
rs6435942	2	217425937	known	G	T	-0.041	0.0252	0.104	0.0525	0.0157	0.0007909	-0.0958	0.0179	9.36e-08
rs11575194	2	217543728	Secondary	A	G	0.3123	0.0696	7.13e-06	-0.0089	0.0395	0.8223	0.3164	0.0506	4.01e-10
rs4674114	2	217659266	known	G	A	0.1586	0.0301	1.31e-07	-0.0131	0.0187	0.4824	0.1803	0.0214	3.85e-17
rs79582717	2	218264138	known	A	G	-0.0536	0.0415	0.1957	0.08	0.0256	0.001793	-0.1469	0.0295	6.18e-07
rs2161967	2	218680529	known	G	T	-0.25	0.0246	2.89e-24	-0.157	0.0153	8.47e-25	-0.1014	0.0175	7.29e-09
rs918948	2	218778972	Secondary	T	C	-0.2006	0.0252	1.59e-15	-0.1017	0.0156	8.12e-11	-0.0951	0.018	1.18e-07
rs3828278	2	218806161	known	G	T	0.1378	0.0274	5.12e-07	0.0848	0.0171	6.87e-07	0.0594	0.0196	0.00239
rs1870123	2	219187698	known	A	G	-0.1717	0.0249	5.41e-12	-0.0534	0.0155	0.0005516	-0.1195	0.0177	1.58e-11
rs1996992	2	219651349	known	T	G	-0.149	0.055	0.006712	-0.3001	0.0341	1.42e-18	0.1374	0.0391	0.0004425
rs78058190	2	219699999	Secondary	A	G	0.4503	0.0796	1.57e-08	0.353	0.0493	7.88e-13	0.1128	0.0573	0.04923
rs12474050	2	220362557	known	T	C	0.0436	0.0255	0.08677	0.0958	0.0158	1.36e-09	-0.0406	0.0181	0.02508
rs79613098	2	225930867	known	T	C	0.2302	0.0762	0.00253	0.1053	0.0468	0.02451	0.1552	0.0541	0.004115
rs2972146	2	227100698	known	T	G	0.2692	0.025	4.78e-27	0.1321	0.0156	2.06e-17	0.1327	0.0178	8.95e-14
rs2229813	2	227892720	known	T	C	-0.1352	0.0244	2.95e-08	-0.0662	0.0152	1.28e-05	-0.0698	0.0174	5.8e-05
rs4332919	2	228292467	Secondary	T	G	0.1293	0.0268	1.38e-06	0.0093	0.0167	0.5769	0.1202	0.0191	2.95e-10
rs1044822	2	230629138	known	T	C	-0.2291	0.0343	2.29e-11	-0.1292	0.0212	1.13e-09	-0.0913	0.0244	0.0001786
rs12694861	2	231270165	known	A	G	0.1415	0.0245	7.76e-09	0.0525	0.0152	0.000578	0.0947	0.0175	5.72e-08
rs2059752	2	235793752	known	T	C	-0.2212	0.0447	7.47e-07	-0.1231	0.0274	6.89e-06	-0.1252	0.0317	7.62e-05
rs12052878	2	238227594	known	A	G	-0.09	0.0258	0.0004862	0.0293	0.0161	0.06797	-0.1269	0.0184	5.42e-12
rs869434	2	238638531	known	G	A	-0.0469	0.0292	0.1084	0.041	0.0181	0.02348	-0.0941	0.0208	6.05e-06
rs4507125	2	239864732	known	C	A	0.1143	0.0294	9.91e-05	0.1094	0.0182	2.05e-09	0.0157	0.0209	0.4539
rs68080737	2	240251291	Secondary	A	G	0.2963	0.0489	1.42e-09	0.1344	0.0305	1.07e-05	0.1608	0.0349	4.05e-06
rs1995496	2	242445336	known	G	A	0.1637	0.0247	3.24e-11	0.0457	0.0153	0.002754	0.1179	0.0175	1.76e-11
rs79349366	2	242466277	known	T	C	-0.5136	0.0714	6.21e-13	-0.2612	0.0443	3.74e-09	-0.2503	0.051	9.22e-07
rs9865843	3	7489993	known	G	A	0.1267	0.0244	2.17e-07	0.0913	0.0152	1.99e-09	0.0372	0.0174	0.03275
rs74621754	3	8496371	known	A	G	-0.0913	0.061	0.1345	0.1389	0.0378	0.0002378	-0.2254	0.0434	2.09e-07
rs7624086	3	11412620	known	G	C	0.3009	0.0261	1.16e-30	0.1452	0.016	1.05e-19	0.1574	0.0184	1.11e-17
rs11128561	3	11677427	known	T	A	-0.2353	0.035	1.67e-11	-0.1265	0.0217	5.86e-09	-0.1227	0.0249	8.59e-07
rs1801282	3	12393125	known	G	C	-0.1865	0.0367	3.78e-07	0.018	0.0229	0.431	-0.1955	0.0262	7.77e-14
rs9849171	3	12622623	known	C	G	-0.141	0.025	1.81e-08	-0.075	0.0156	1.47e-06	-0.0794	0.0178	8.59e-06
rs2290195	3	13538079	known	G	C	-0.0872	0.0299	0.003524	0.0018	0.0185	0.9203	-0.0803	0.0213	0.0001581
rs729639	3	13826854	known	C	T	0.0923	0.0255	0.0002933	-0.0311	0.0158	0.04981	0.1253	0.0182	5.14e-12
rs6766740	3	14176446	Secondary	A	G	0.1119	0.0265	2.42e-05	0.0004	0.0165	0.983	0.1133	0.0189	2.01e-09
rs6442457	3	14482677	known	C	G	-0.133	0.0293	5.6e-06	-0.0518	0.0181	0.004254	-0.0998	0.0208	1.69e-06
rs34991912	3	14926351	known	C	T	-0.2677	0.0246	1.31e-27	-0.1309	0.0153	1.02e-17	-0.1488	0.0175	1.8e-17
rs13060082	3	14966995	known	C	T	-0.2058	0.0302	9.89e-12	-0.1039	0.0188	3.22e-08	-0.1044	0.0215	1.24e-06
rs538180	3	16363689	novel	A	T	-0.1506	0.0245	8.47e-10	-0.0867	0.0152	1.24e-08	-0.0643	0.0175	0.000232
rs73033042	3	16624767	Secondary	G	A	0.1783	0.0364	9.35e-07	0.1294	0.0225	9.54e-09	0.0528	0.0259	0.04125
rs189267552	3	20073193	known	A	T	-0.7772	0.115	1.38e-11	-0.1359	0.0707	0.05473	-0.6343	0.0813	6.11e-15
rs4858758	3	20117233	known	T	C	-0.1992	0.0248	9.8e-16	-0.085	0.0154	3.33e-08	-0.1009	0.0176	1.07e-08
rs4634143	3	23163749	known	C	T	-0.1123	0.0266	2.39e-05	-0.1081	0.0165	5.21e-11	-0.011	0.0189	0.5605
rs2306623	3	25424929	novel	C	T	0.1289	0.0256	4.83e-07	0.0929	0.0159	5.22e-09	0.0278	0.0182	0.128
rs9848210	3	27470734	known	T	C	0.4677	0.0599	5.97e-15	0.2038	0.037	3.68e-08	0.2832	0.0426	3.06e-11
rs2643826	3	27562988	known	T	C	0.4177	0.0247	5.54e-64	0.1866	0.0153	3.47e-34	0.2348	0.0176	1.05e-40
rs78011777	3	27660581	known	T	C	-0.0703	0.0255	0.005855	0.0279	0.0158	0.07789	-0.0908	0.0182	5.62e-07
rs72851229	3	29374219	known	C	G	-0.1426	0.0324	1.09e-05	-0.1174	0.0201	5.36e-09	-0.0347	0.0231	0.1325
rs12638085	3	30405936	known	A	T	0.2062	0.0261	2.8e-15	0.0982	0.0161	1.05e-09	0.1064	0.0185	8.65e-09
rs62241896	3	37368755	known	A	T	-0.0948	0.0245	0.0001108	0.0617	0.0153	5.26e-05	-0.1531	0.0175	1.93e-18
rs267540	3	37581843	known	A	G	-0.1991	0.0245	5.01e-16	-0.0818	0.0152	8.01e-08	-0.1297	0.0175	1.18e-13
rs55742514	3	38687740	Secondary	C	T	0.1273	0.0309	3.72e-05	-0.0315	0.0192	0.1001	0.1482	0.022	1.54e-11
rs6801957	3	38767315	known	C	T	-0.0756	0.0244	0.001916	0.0555	0.0152	0.0002529	-0.1285	0.0174	1.47e-13
rs6788984	3	41107173	known	G	A	-0.2489	0.0346	6.62e-13	-0.0952	0.0215	9.57e-06	-0.1689	0.0246	7.31e-12
rs1722850	3	41198050	known	C	T	-0.1707	0.0244	2.67e-12	-0.0798	0.0151	1.37e-07	-0.1012	0.0174	5.7e-09
rs9815354	3	41912651	known	A	G	-0.2297	0.0327	2.22e-12	0.3077	0.0204	1.83e-51	-0.5254	0.0233	3e-112
rs9877020	3	43992455	novel	T	C	0.184	0.033	2.57e-08	0.1018	0.0205	6.68e-07	0.0862	0.0235	0.000243
rs6792918	3	44857004	known	C	A	-0.2657	0.0562	2.3e-06	-0.0052	0.035	0.8827	-0.2643	0.0401	4.19e-11
rs34877991	3	45643648	known	C	G	-0.1456	0.0251	6.86e-09	-0.0437	0.0156	0.00516	-0.0952	0.0179	9.67e-08
rs113134141	3	46861939	known	G	A	0.2223	0.04	2.76e-08	0.1526	0.0249	8.74e-10	0.0785	0.0285	0.005917
rs6442105	3	48182326	known	G	A	0.2848	0.0258	2.05e-28	0.2323	0.016	8.65e-48	0.0647	0.0183	0.0004169
rs73074830	3	49577017	known	C	A	-0.2056	0.0358	9.33e-09	-0.1144	0.0222	2.67e-07	-0.0975	0.0255	0.000136
rs36022378	3	49913705	known	C	T	0.179	0.0307	5.27e-09	0.1738	0.019	6.65e-20	0.0254	0.0218	0.2442
rs13303	3	52558008	known	C	T	0.1031	0.0243	2.26e-05	-0.0228	0.0151	0.1326	0.1176	0.0173	1.15e-11
rs77347777	3	52848207	known	T	C	-0.2484	0.0395	3.35e-10	-0.0498	0.0245	0.04218	-0.1949	0.0282	4.75e-12
rs3821843	3	53558012	known	A	G	0.3071	0.027	6.29e-30	0.1652	0.0167	5.1e-23	0.1504	0.0192	4.92e-15
rs2612016	3	53734453	known	C	G	0.205	0.0261	3.91e-15	0.166	0.0162	9.38e-25	0.057	0.0185	0.002117
rs11707607	3	54022398	known	T	C	0.0664	0.025	0.007802	0.0286	0.0155	0.06571	0.0452	0.0178	0.01109
rs6445818	3	56748227	known	A	C	-0.2475	0.0261	2.17e-21	-0.1675	0.0162	4.23e-25	-0.0865	0.0186	3.1e-06
rs12486605	3	57706503	known	C	T	0.0621	0.0245	0.01126	0.1444	0.0152	2.44e-21	-0.0651	0.0174	0.0001877
rs3774729	3	63982082	known	A	G	0.031	0.0259	0.2303	0.112	0.0161	3.25e-12	-0.0879	0.0184	1.87e-06
rs35667547	3	64547477	Secondary	C	G	0.1951	0.0428	5.23e-06	0.1504	0.0258	5.76e-09	0.0469	0.0301	0.119
rs74923473	3	64595506	known	C	T	-0.2545	0.0379	1.93e-11	-0.1287	0.0235	4.35e-08	-0.1284	0.027	1.92e-06
rs6795735	3	64705365	known	T	C	-0.0917	0.0291	0.001598	-0.1473	0.0171	7.53e-18	0.0697	0.0201	0.0005206
rs7630745	3	66427029	known	C	T	-0.1547	0.0253	1.02e-09	-0.0056	0.0157	0.7238	-0.1528	0.018	2.44e-17
rs62253186	3	69919744	novel	G	C	0.2104	0.0527	6.48e-05	0.023	0.0325	0.479	0.2168	0.0375	7.14e-09
rs9868203	3	70037813	Secondary	C	G	-0.0819	0.0244	0.0008032	0.0108	0.0152	0.4771	-0.0985	0.0174	1.47e-08
rs1491606	3	70586528	Secondary	A	T	0.138	0.0257	8.17e-08	0.0245	0.016	0.1242	0.1095	0.0183	2.24e-09
rs4499560	3	70920485	known	T	A	0.1871	0.0262	8.86e-13	0.0989	0.0163	1.17e-09	0.1024	0.0186	3.87e-08
rs844218	3	71607861	novel	G	A	-0.1434	0.0261	4.03e-08	-0.0589	0.0162	0.000289	-0.0745	0.0186	6.19e-05
rs729448	3	73260545	known	A	G	-0.1051	0.0244	1.64e-05	0.0087	0.0151	0.5662	-0.1138	0.0174	5.65e-11
rs9857362	3	74710462	known	C	A	-0.1394	0.0244	1.08e-08	-0.0686	0.0152	5.9e-06	-0.0843	0.0173	1.17e-06
rs1027829	3	78661129	known	T	G	0.1226	0.0263	3.14e-06	0.0619	0.0163	0.000145	0.0683	0.0187	0.0002558
rs9831410	3	83099986	known	T	C	-0.1613	0.0365	9.65e-06	-0.0976	0.0215	5.63e-06	-0.0743	0.0253	0.003254
rs1449386	3	85619079	known	G	T	0.2156	0.0249	4.69e-18	0.0923	0.0155	2.57e-09	0.1302	0.0177	2.09e-13
rs56233205	3	99821679	known	G	A	-0.1506	0.0314	1.55e-06	0.036	0.0194	0.06354	-0.1769	0.0223	2.14e-15
rs11923667	3	101268080	known	A	T	0.1029	0.0246	2.88e-05	0.121	0.0153	2.52e-15	-0.0184	0.0175	0.2944
rs10933917	3	107567130	known	C	T	0.0531	0.0244	0.0296	0.0345	0.0151	0.02246	0.0358	0.0174	0.03916
rs28675079	3	111500002	known	A	G	-0.1263	0.0309	4.37e-05	-0.1283	0.0192	2.48e-11	-0.0116	0.022	0.5975
rs6438253	3	115115932	known	G	A	-0.1682	0.0242	3.77e-12	-0.0498	0.0151	0.0009302	-0.1135	0.0172	4.56e-11
rs6805393	3	117492152	novel	A	G	-0.1268	0.024	1.32e-07	-0.0826	0.0149	3.27e-08	-0.0393	0.0171	0.0218
rs9842387	3	121616995	Secondary	G	A	0.1329	0.0242	4.15e-08	0.0761	0.0151	4.32e-07	0.0681	0.0172	7.93e-05
rs9882772	3	122110149	known	C	T	0.0854	0.0242	0.000414	0.0814	0.015	6.31e-08	0.0184	0.0172	0.2853
rs6806529	3	123049938	known	C	A	-0.1495	0.0249	1.83e-09	-0.0322	0.0154	0.03657	-0.1285	0.0177	3.67e-13
rs7636024	3	123985016	Secondary	T	G	0.0727	0.0244	0.002895	0.0759	0.0152	5.78e-07	-0.0058	0.0174	0.7373
rs11720789	3	124308094	known	A	G	0.0013	0.0352	0.9702	0.054	0.0219	0.01372	-0.052	0.0251	0.03805
rs6438857	3	124557643	known	C	T	-0.2145	0.0245	2.29e-18	-0.1118	0.0152	2.05e-13	-0.1225	0.0175	2.24e-12
rs11720784	3	128107139	known	T	C	-0.1932	0.0397	1.14e-06	-0.0326	0.0246	0.1861	-0.1749	0.0283	6.14e-10
rs55914222	3	128202943	known	C	G	0.3604	0.0785	4.46e-06	-0.1529	0.0481	0.001465	0.5228	0.0557	6.36e-21
rs2369796	3	132196816	Secondary	T	A	-0.0913	0.0251	0.0002773	-0.0817	0.0155	1.41e-07	-0.0142	0.0178	0.4245
rs4854572	3	132801239	known	A	G	-0.1664	0.0245	1.04e-11	-0.0819	0.0152	7.03e-08	-0.0745	0.0174	1.86e-05
rs4682671	3	133993315	known	G	T	0.2715	0.0249	1.08e-27	0.1816	0.0154	4.7e-32	0.0917	0.0177	2.25e-07
rs1863910	3	134092058	known	G	A	-0.1793	0.0262	8.29e-12	-0.1161	0.0163	1.19e-12	-0.0769	0.0187	3.95e-05
rs863930	3	135949737	known	G	T	0.1565	0.024	7.03e-11	0.0775	0.0149	2.1e-07	0.0882	0.0171	2.45e-07
rs73231988	3	136692308	novel	A	G	0.1837	0.0383	1.58e-06	0.1352	0.0238	1.45e-08	0.0403	0.0273	0.14
rs6807945	3	138052754	known	T	C	-0.2397	0.0329	3.37e-13	-0.1643	0.0204	9.51e-16	-0.0957	0.0234	4.48e-05
rs13068065	3	141095724	Secondary	A	G	0.0155	0.0255	0.5417	0.0609	0.0158	0.0001173	-0.0418	0.0181	0.02112
rs55715288	3	141108338	known	T	C	0.4614	0.0582	2.23e-15	0.3819	0.0361	3.48e-26	0.0735	0.0415	0.07624
rs6773662	3	141584475	known	G	A	0.0957	0.0285	0.0007714	-0.0073	0.0177	0.6806	0.1057	0.0203	1.84e-07
rs62278541	3	142631909	known	G	A	-0.1207	0.0253	1.91e-06	0.0392	0.0157	0.01275	-0.1549	0.018	8.63e-18
rs11707568	3	148511662	Secondary	C	A	0.1562	0.0294	1.08e-07	0.0658	0.0182	0.0002919	0.095	0.0209	5.62e-06
rs4681161	3	148609045	Secondary	C	T	0.1342	0.0243	3.48e-08	0.0731	0.0151	1.32e-06	0.0617	0.0173	0.0003739
rs1457553	3	149726084	known	T	C	0.1152	0.0266	1.48e-05	-0.0232	0.0165	0.16	0.1252	0.0189	3.87e-11
rs62271373	3	150066540	known	A	T	0.4389	0.0539	4.06e-16	0.1948	0.0333	4.83e-09	0.2805	0.0383	2.47e-13
rs161792	3	151899704	known	A	T	0.1145	0.025	4.51e-06	0.0224	0.0155	0.1483	0.0963	0.0178	6.11e-08
rs146975914	3	151975814	known	C	T	0.4899	0.1083	6.14e-06	0.0328	0.0656	0.6171	0.4719	0.0765	6.82e-10
rs13077912	3	152058449	known	G	A	-0.073	0.0334	0.02887	0.0317	0.0208	0.1288	-0.101	0.0238	2.24e-05
rs357489	3	153884517	known	A	T	-0.2229	0.0276	7.51e-16	-0.1376	0.0172	1.24e-15	-0.0907	0.0197	3.96e-06
rs79692989	3	154690339	known	T	C	-0.3228	0.0406	1.88e-15	-0.2029	0.0252	7.32e-16	-0.1405	0.0289	1.17e-06
rs61762319	3	154801978	known	G	A	-0.4256	0.0796	9.04e-08	-0.1761	0.049	0.0003246	-0.2567	0.0566	5.66e-06
rs900399	3	156798732	known	G	A	-0.11	0.0245	7.23e-06	-0.0527	0.0153	0.0005831	-0.0625	0.0175	0.0003545
rs9833313	3	157576791	known	T	A	0.1579	0.0285	3.06e-08	0.044	0.0177	0.01282	0.1162	0.0203	1.05e-08
rs78151625	3	158316726	known	C	T	0.209	0.0327	1.54e-10	0.152	0.0203	6.1e-14	0.0676	0.0233	0.003659
rs2152425	3	160037904	known	A	G	-0.1746	0.0246	1.16e-12	-0.0319	0.0152	0.03589	-0.1384	0.0175	2.27e-15
rs16832246	3	161109916	known	A	G	-0.1401	0.0253	3.09e-08	-0.0625	0.0157	6.88e-05	-0.0803	0.018	8.21e-06
rs16833934	3	163737250	known	G	A	-0.0271	0.0273	0.3211	-0.0051	0.0169	0.7627	-0.0262	0.0194	0.1771
rs11721038	3	168849576	known	C	T	-0.4543	0.0456	1.99e-23	-0.2952	0.0283	1.6e-25	-0.2129	0.0324	4.72e-11
rs1420476	3	168864550	known	A	T	0.2347	0.0608	0.0001149	0.1815	0.0377	1.44e-06	0.0706	0.0432	0.1024
rs419076	3	169100886	known	C	T	-0.2986	0.024	1.15e-35	-0.2439	0.0149	3.69e-60	-0.0771	0.0171	6.25e-06
rs73174306	3	169194244	known	T	A	-0.1778	0.0784	0.02325	-0.1144	0.0482	0.01771	-0.082	0.0562	0.1446
rs721808	3	169274648	Secondary	A	G	0.2277	0.0515	9.77e-06	0.1911	0.0319	2.18e-09	0.041	0.0366	0.2626
rs6770911	3	169295764	known	C	A	0.2108	0.027	6.17e-15	0.1629	0.0167	1.91e-22	0.0696	0.0192	0.0002919
rs12630450	3	169480204	known	G	A	-0.2764	0.0274	5.54e-24	-0.089	0.0171	1.82e-07	-0.1889	0.0195	4.06e-22
rs4894808	3	171833266	Secondary	C	G	0.0794	0.0264	0.002676	0.1184	0.0162	3.15e-13	-0.045	0.0187	0.01623
rs4894535	3	171995605	known	T	C	0.19	0.0333	1.1e-08	0.0135	0.0206	0.5127	0.178	0.0237	5.41e-14
rs73171158	3	176927949	known	C	T	0.1085	0.0253	1.8e-05	0.0528	0.0157	0.0007951	0.0752	0.018	2.98e-05
rs7611674	3	179169230	known	G	T	-0.0813	0.0313	0.009426	-0.1319	0.0194	1.13e-11	0.0427	0.0223	0.05514
rs263017	3	183503017	known	G	A	-0.1907	0.0241	2.6e-15	-0.0869	0.015	6.43e-09	-0.1132	0.0172	4.16e-11
rs12374077	3	185317674	known	C	G	0.1752	0.0253	4.46e-12	0.1584	0.0157	8.01e-24	0.0298	0.018	0.09812
rs9872857	3	186207562	known	T	A	0.1675	0.0301	2.75e-08	0.0947	0.0187	3.89e-07	0.085	0.0214	7.43e-05
rs3821817	3	187456904	novel	G	C	-0.1119	0.0325	0.000578	0.0083	0.0203	0.684	-0.1354	0.0231	4.59e-09
rs4687074	3	189334224	known	G	A	-0.1126	0.0243	3.71e-06	-0.0821	0.0151	5.44e-08	-0.0382	0.0173	0.02735
rs1706003	3	194299967	known	T	G	0.0488	0.0251	0.05182	0.1317	0.0156	2.97e-17	-0.0842	0.0178	2.34e-06
rs6775484	3	196194484	known	A	C	0.1352	0.0251	7.21e-08	0.0893	0.0156	1.07e-08	0.0547	0.0179	0.00223
rs6777317	3	197070959	known	A	G	0.1714	0.0268	1.71e-10	0.1176	0.0167	2.14e-12	0.0717	0.0191	0.0001786
rs1250129	4	1254930	known	G	A	0.1774	0.0379	2.88e-06	0.0123	0.0235	0.6001	0.1675	0.027	5.57e-10
rs34205238	4	1729556	known	A	G	-0.1115	0.0312	0.0003503	-0.0685	0.0194	0.0004093	-0.0524	0.0222	0.0183
rs55829085	4	2165493	known	C	A	0.3305	0.0597	3e-08	0.2538	0.037	7.01e-12	0.1026	0.0425	0.01577
rs231708	4	2694773	known	C	G	-0.2336	0.026	2.99e-19	-0.065	0.0162	5.97e-05	-0.1715	0.0186	2.38e-20
rs3752440	4	3446754	known	A	G	0.3282	0.0455	5.67e-13	0.0884	0.0282	0.001735	0.2297	0.0324	1.28e-12
rs2498323	4	3451109	known	A	G	0.2439	0.0408	2.2e-09	-0.0259	0.0254	0.3086	0.2914	0.0291	1.22e-23
rs13142344	4	3787137	known	A	G	0.0899	0.0249	0.0002981	0.053	0.0155	0.0006066	0.0494	0.0178	0.005401
rs28734123	4	7888412	known	A	G	0.1368	0.0245	2.32e-08	0.0206	0.0152	0.1762	0.1123	0.0175	1.23e-10
rs111620813	4	8293193	known	A	G	-0.5339	0.1356	8.28e-05	-0.1434	0.0866	0.09775	-0.4513	0.099	5.19e-06
rs3796822	4	10093651	known	C	G	0.1216	0.0263	3.71e-06	0.0036	0.0163	0.824	0.1278	0.0187	8.58e-12
rs10032729	4	14879945	known	A	G	0.1356	0.0246	3.54e-08	0.0787	0.0153	2.7e-07	0.0627	0.0175	0.0003502
rs13122790	4	15356795	known	G	A	-0.0951	0.0276	0.0005784	0.0214	0.0171	0.2117	-0.1248	0.0196	2.13e-10
rs11730129	4	16032948	known	C	T	0.0552	0.0292	0.05895	-0.0688	0.0182	0.000153	0.126	0.0208	1.38e-09
rs58854324	4	17864014	Secondary	C	T	0.2047	0.0335	9.64e-10	0.1333	0.0209	1.62e-10	0.0744	0.0239	0.001826
rs2011603	4	18025484	known	A	G	0.2464	0.0275	3.14e-19	0.1051	0.0171	7.57e-10	0.1501	0.0196	1.75e-14
rs28667801	4	26785356	known	T	A	0.2185	0.0251	2.96e-18	0.1375	0.0156	1.1e-18	0.0935	0.0179	1.75e-07
rs1878825	4	36091370	known	G	C	0.1096	0.0255	1.72e-05	0.101	0.0158	1.83e-10	0.0099	0.0182	0.584
rs112261209	4	38022219	known	A	G	0.2527	0.0983	0.01013	-0.016	0.0607	0.7916	0.2934	0.0698	2.63e-05
rs2291435	4	38387395	known	T	C	-0.2321	0.0242	8.46e-22	-0.1129	0.015	5.79e-14	-0.1267	0.0172	1.95e-13
rs11731485	4	38721451	Secondary	A	G	-0.166	0.0326	3.6e-07	-0.0922	0.0204	6.16e-06	-0.0731	0.0233	0.001684
rs58015370	4	39413650	known	T	A	0.1367	0.0265	2.37e-07	0.0432	0.0164	0.00849	0.0963	0.0188	3.2e-07
rs80051645	4	40128683	known	C	T	-0.1091	0.0468	0.01978	0.0451	0.029	0.1192	-0.1468	0.0333	1.01e-05
rs62301873	4	40603821	Secondary	G	A	0.2203	0.0394	2.29e-08	0.1453	0.0245	3.06e-09	0.0935	0.0281	0.0008915
rs12511987	4	46595623	known	G	T	0.207	0.0321	1.08e-10	0.1051	0.0199	1.26e-07	0.1119	0.0228	9.55e-07
rs17471509	4	48301691	known	G	A	-0.1205	0.0248	1.14e-06	-0.0454	0.0154	0.003136	-0.0799	0.0176	5.96e-06
rs13141838	4	48808989	known	T	C	0.1613	0.0245	4.67e-11	0.0497	0.0152	0.001055	0.1252	0.0174	6.53e-13
rs11133239	4	53848506	known	C	T	-0.1074	0.034	0.001583	-0.081	0.0211	0.0001274	-0.0204	0.0242	0.3993
rs1382083	4	54596877	known	A	G	-0.1365	0.0355	0.0001178	-0.1096	0.0209	1.49e-07	-0.0356	0.0245	0.1464
rs871606	4	54799245	known	C	T	-0.3572	0.0401	5.56e-19	0.1653	0.0249	2.99e-11	-0.4996	0.0285	9.13e-69
rs6554163	4	55102559	known	A	T	0.1743	0.0296	4.11e-09	-0.0262	0.0184	0.1545	0.2061	0.0211	1.47e-22
rs693367	4	56260662	known	G	A	0.1779	0.0257	4.87e-12	0.0944	0.016	3.65e-09	0.0946	0.0183	2.47e-07
rs4576073	4	57508702	Secondary	G	A	-0.1194	0.0255	2.85e-06	-0.0903	0.0157	8.88e-09	-0.0249	0.0181	0.1683
rs1718845	4	57943153	known	G	A	0.0477	0.0264	0.07009	0.0888	0.0164	6.17e-08	-0.02	0.0188	0.2869
rs6551716	4	63575696	known	A	T	0.1662	0.0351	2.23e-06	0.1061	0.0218	1.14e-06	0.0675	0.025	0.006852
rs6422324	4	69953103	known	T	A	0.1018	0.0241	2.41e-05	0.0478	0.015	0.00145	0.0585	0.0172	0.0006568
rs6822301	4	72002332	novel	G	A	0.1307	0.031	2.52e-05	0.1081	0.0192	1.73e-08	0.0113	0.022	0.606
rs788908	4	73414286	known	T	C	-0.0532	0.0248	0.03157	-0.0815	0.0154	1.21e-07	0.0178	0.0177	0.3131
rs7675258	4	77413179	known	A	G	-0.2034	0.024	2.41e-17	-0.1088	0.0149	3.2e-13	-0.0934	0.0171	4.78e-08
rs13125101	4	81174592	known	A	G	0.6991	0.0266	1.07e-152	0.4524	0.0165	6.8e-165	0.2811	0.0189	6.9e-50
rs6823199	4	83925895	known	C	T	-0.1976	0.0281	2.12e-12	-0.0546	0.0174	0.001712	-0.1442	0.02	5.3e-13
rs10018970	4	84452950	novel	A	G	-0.1417	0.0241	4.24e-09	-0.0653	0.015	1.34e-05	-0.0629	0.0172	0.000252
rs72976751	4	86725959	known	T	A	0.4676	0.0353	4.05e-40	0.1509	0.0219	5.23e-12	0.3132	0.0251	1.18e-35
rs13106574	4	87769929	known	C	T	-0.0699	0.0303	0.02116	-0.086	0.0189	5.31e-06	0.0035	0.0216	0.8728
rs57400569	4	89752276	known	A	G	-0.2434	0.0291	6.01e-17	-0.0974	0.0181	8.06e-08	-0.1593	0.0208	1.7e-14
rs4693973	4	89797667	Secondary	A	T	0.1567	0.0293	8.87e-08	0.1117	0.0182	7.55e-10	0.0346	0.0209	0.09677
rs2452600	4	95496882	known	T	C	-0.0961	0.0258	0.000197	0.0418	0.0161	0.009259	-0.1387	0.0184	4.58e-14
rs1347345	4	95938386	known	A	G	-0.1807	0.025	4.66e-13	-0.0948	0.0155	1.03e-09	-0.0829	0.0178	3.12e-06
rs1229984	4	100239319	known	C	T	0.5988	0.0897	2.45e-11	0.0785	0.0521	0.132	0.5111	0.0607	3.63e-17
rs1527351	4	102084331	known	C	T	-0.1811	0.0255	1.2e-12	-0.1624	0.0159	1.25e-24	-0.0233	0.0182	0.1999
rs112519623	4	103184239	known	A	G	-0.2388	0.0983	0.01512	-0.3418	0.0614	2.57e-08	0.0502	0.0702	0.474
rs13107325	4	103188709	known	T	C	-0.7456	0.0461	6e-59	-0.6118	0.0288	4.68e-100	-0.1862	0.0329	1.53e-08
rs223361	4	103769304	known	C	T	-0.0344	0.0259	0.1841	-0.1582	0.0161	6.53e-23	0.1154	0.0184	3.75e-10
rs4698921	4	105414222	Secondary	T	C	-0.1205	0.025	1.43e-06	-0.0573	0.0155	0.0002189	-0.0602	0.0178	0.0007237
rs144317085	4	105806108	known	T	A	0.354	0.0697	3.73e-07	0.1517	0.0432	0.0004482	0.1953	0.0497	8.47e-05
rs4699165	4	106109381	known	G	A	-0.0693	0.0253	0.006298	0.0234	0.0157	0.1369	-0.1004	0.018	2.57e-08
rs56388530	4	106910958	known	T	C	0.3744	0.0283	6.92e-40	0.2225	0.0177	2.39e-36	0.1597	0.0202	2.64e-15
rs35010939	4	107208429	known	G	C	-0.0516	0.0277	0.062	-0.0391	0.0171	0.02202	-0.0157	0.0196	0.4235
rs7668764	4	109067898	known	T	G	-0.1944	0.025	8.13e-15	-0.1066	0.0156	7.44e-12	-0.0925	0.0178	2.2e-07
rs34297584	4	111240278	known	A	G	0.7541	0.0902	6.06e-17	0.4577	0.0557	2.23e-16	0.3041	0.0644	2.32e-06
rs6533515	4	111337864	known	G	A	-0.3147	0.0309	2.54e-24	-0.2076	0.0191	1.9e-27	-0.1082	0.0219	8.29e-07
rs4358460	4	111382685	known	G	T	-0.3076	0.03	1.32e-24	-0.2013	0.0187	5.27e-27	-0.1065	0.0214	6.36e-07
rs4834735	4	119958809	known	C	T	-0.0962	0.0357	0.007009	-0.1228	0.0221	2.78e-08	0.0045	0.0254	0.8588
rs66887589	4	120509279	known	C	T	0.1421	0.0244	5.61e-09	0.1432	0.0151	2.71e-21	0.0066	0.0174	0.7035
rs1847333	4	120939273	known	T	C	0.1462	0.0261	2.16e-08	0.0218	0.0163	0.1795	0.1378	0.0186	1.34e-13
rs62319742	4	124581262	known	A	G	-0.008	0.0546	0.8836	0.0248	0.0337	0.4629	0.0076	0.0388	0.8445
rs3097937	4	124794644	known	T	A	-0.1778	0.0309	8.74e-09	-0.0948	0.0191	7e-07	-0.0909	0.0219	3.48e-05
rs13106448	4	138372073	known	G	T	-0.1859	0.0245	3.38e-14	-0.1178	0.0152	1.04e-14	-0.0764	0.0175	1.22e-05
rs9330353	4	138439630	known	A	T	0.2414	0.0247	1.55e-22	0.1428	0.0153	1.23e-20	0.0995	0.0176	1.57e-08
rs72719160	4	144051276	known	T	A	0.2288	0.0258	8.54e-19	0.1314	0.0161	3.1e-16	0.096	0.0184	1.81e-07
rs4292285	4	145271954	known	A	T	-0.1261	0.0247	3.45e-07	-0.0971	0.0154	2.62e-10	-0.0406	0.0176	0.02131
rs11933087	4	145722862	Secondary	T	A	0.1547	0.0266	5.71e-09	0.0729	0.0163	8.03e-06	0.085	0.0188	6.22e-06
rs77866798	4	146660884	known	G	A	-0.2107	0.0364	6.88e-09	-0.0358	0.0226	0.1132	-0.1837	0.0259	1.41e-12
rs4835266	4	146821725	known	C	T	-0.1808	0.0251	5.32e-13	-0.0384	0.0155	0.01328	-0.155	0.0178	3.07e-18
rs7679276	4	146860186	known	G	A	0.2215	0.0687	0.001261	0.1063	0.0416	0.01067	0.1146	0.0483	0.01766
rs6537384	4	146870765	known	T	G	-0.1261	0.0311	5.06e-05	-0.0759	0.0184	3.6e-05	-0.0658	0.0216	0.002283
rs1395821	4	148047550	known	T	C	-0.1115	0.031	0.0003255	-0.1038	0.0194	8.25e-08	-0.0229	0.0222	0.3014
rs10305838	4	148400256	known	C	T	0.1984	0.0347	1.09e-08	0.0046	0.0216	0.8329	0.1993	0.0247	7.05e-16
rs6823767	4	151295085	known	C	T	0.1663	0.0271	8e-10	0.081	0.0168	1.49e-06	0.0927	0.0193	1.56e-06
rs7671332	4	152163489	novel	C	T	0.3588	0.0641	2.13e-08	0.2331	0.0397	4.27e-09	0.1139	0.0455	0.0124
rs6854855	4	152247161	Secondary	G	A	0.0941	0.0245	0.0001223	0.0889	0.0152	4.96e-09	0.0063	0.0174	0.7195
rs7665985	4	153006312	novel	C	T	-0.1411	0.0257	3.85e-08	-0.0607	0.0159	0.00014	-0.0863	0.0183	2.35e-06
rs4690974	4	156393641	known	C	T	0.2831	0.0243	2.64e-31	0.0925	0.0151	8.84e-10	0.2049	0.0173	2.55e-32
rs922887	4	156483953	known	G	A	-0.2347	0.034	5.19e-12	-0.1741	0.0211	1.65e-16	-0.0642	0.0242	0.00808
rs13139571	4	156645513	known	A	C	-0.26	0.0282	2.69e-20	-0.206	0.0175	7.01e-32	-0.0768	0.0201	0.0001296
rs60576102	4	157008851	known	T	C	0.1386	0.0256	6.2e-08	0.0751	0.0158	2.06e-06	0.0854	0.0182	2.66e-06
rs17035181	4	157678511	known	G	T	-0.2949	0.0342	7.22e-18	-0.141	0.0213	3.62e-11	-0.1572	0.0244	1.12e-10
rs869396	4	169688000	known	A	C	-0.197	0.0245	8.44e-16	0.0068	0.0152	0.6532	-0.2027	0.0174	2.96e-31
rs113614541	4	169876537	known	C	A	-0.3507	0.1139	0.002068	-0.208	0.0696	0.002797	-0.2197	0.0807	0.006446
rs2877766	4	174455685	Secondary	T	G	-0.0857	0.0245	0.0004812	-0.0926	0.0152	1.22e-09	0.0106	0.0175	0.5433
rs17059668	4	174584663	known	G	C	0.1537	0.046	0.0008344	-0.0661	0.0286	0.02081	0.2109	0.0328	1.24e-10
rs67846163	4	174656889	known	G	A	-0.1293	0.0294	1.11e-05	0.0019	0.0183	0.9181	-0.1388	0.021	3.45e-11
rs9685837	4	187818466	novel	A	G	-0.107	0.0265	5.44e-05	-0.0923	0.0164	1.98e-08	-0.0174	0.0189	0.358
rs4957026	5	361148	known	G	A	-0.1438	0.0255	1.82e-08	-0.0733	0.0159	4.12e-06	-0.0739	0.0182	4.96e-05
rs10069690	5	1279790	known	T	C	0.2762	0.0286	4.43e-22	0.1475	0.0178	1.29e-16	0.1291	0.0205	2.83e-10
rs2853676	5	1288547	known	C	T	-0.1594	0.0279	1.08e-08	-0.0876	0.0173	4.4e-07	-0.0809	0.0199	4.71e-05
rs72723039	5	2664169	known	G	A	0.0238	0.0517	0.6453	0.0519	0.0319	0.1039	-0.0099	0.0368	0.7877
rs954767	5	3706050	known	C	A	0.1915	0.0274	2.97e-12	0.1355	0.0171	2.06e-15	0.0677	0.0196	0.0005457
rs2921604	5	14867948	Secondary	C	T	0.1092	0.0246	9.39e-06	0.0839	0.0153	4.02e-08	0.0349	0.0175	0.04638
rs303343	5	15312553	known	T	C	0.0839	0.0243	0.0005458	0.0337	0.0151	0.0258	0.0521	0.0173	0.002612
rs7707563	5	15695932	known	C	T	-0.1778	0.0332	8.83e-08	-0.0325	0.0196	0.09665	-0.1423	0.023	6.38e-10
rs1173727	5	32830521	known	C	T	0.5451	0.0244	2.18e-110	0.282	0.0152	7.82e-77	0.2821	0.0174	3.63e-59
rs13154066	5	32831670	known	C	T	0.6253	0.0296	5.18e-99	0.3031	0.0175	1.72e-67	0.3304	0.0204	1.04e-58
rs146345612	5	32882049	known	C	T	-0.6934	0.0751	2.51e-20	-0.3936	0.0463	1.78e-17	-0.3218	0.0534	1.64e-09
rs6883710	5	33167298	known	T	G	0.1847	0.0243	3.25e-14	0.0868	0.0151	8.79e-09	0.109	0.0173	3e-10
rs172906	5	38616887	novel	C	A	0.087	0.0266	0.00109	0.0951	0.0164	7.13e-09	0.001	0.0189	0.956
rs13162174	5	39444718	novel	T	G	-0.1428	0.0246	6.45e-09	-0.0592	0.0153	0.000109	-0.0762	0.0175	1.37e-05
rs3805495	5	40755568	known	T	C	0.1074	0.0281	0.0001307	0.0772	0.0174	9.24e-06	0.0375	0.02	0.06029
rs62370646	5	42515027	novel	C	A	-0.0578	0.0311	0.0629	-0.1188	0.0193	7.97e-10	0.0535	0.0221	0.0157
rs7710854	5	43824677	known	G	A	-0.2201	0.0384	9.74e-09	-0.0367	0.0238	0.123	-0.1726	0.0273	2.68e-10
rs6861649	5	50864788	known	C	T	-0.185	0.0249	1.2e-13	-0.1065	0.0155	5.76e-12	-0.081	0.0178	5.05e-06
rs6867399	5	52135543	known	A	C	0.1361	0.0294	3.8e-06	-0.0157	0.0181	0.3845	0.1493	0.0209	8.68e-13
rs198940	5	53033325	known	C	T	-0.0831	0.0257	0.001213	-0.0349	0.0158	0.02773	-0.0511	0.0182	0.00508
rs1694068	5	53283630	known	A	T	0.2463	0.0248	3.28e-23	0.1299	0.0154	3.66e-17	0.1131	0.0177	1.55e-10
rs10040811	5	55690447	known	G	A	0.1462	0.0266	3.71e-08	0.1047	0.0164	1.57e-10	0.0539	0.0188	0.004203
rs464605	5	55807370	known	T	C	0.2119	0.0276	1.49e-14	0.075	0.0172	1.22e-05	0.1381	0.0197	2.13e-12
rs13179413	5	55868097	known	T	C	0.218	0.028	6.32e-15	0.1319	0.0173	2.45e-14	0.0885	0.0199	8.59e-06
rs72644087	5	56171391	known	T	G	-0.1267	0.0496	0.01058	-0.1917	0.0305	3.15e-10	0.0566	0.0352	0.1075
rs111304266	5	56589542	known	G	C	0.2945	0.0718	4.06e-05	0.2795	0.0434	1.19e-10	0.0504	0.0505	0.3182
rs10036435	5	56744833	known	G	C	0.1802	0.0309	5.5e-09	0.115	0.0192	2.1e-09	0.0741	0.022	0.0007591
rs12515541	5	57095011	known	T	G	0.1657	0.0247	2.13e-11	0.1073	0.0154	2.73e-12	0.0581	0.0176	0.0009697
rs13170721	5	57359192	known	G	C	-0.1611	0.0466	0.0005423	-0.1817	0.0289	3.04e-10	0.0123	0.0331	0.7102
rs1848510	5	57754005	known	A	G	0.1221	0.0251	1.15e-06	0.0994	0.0156	1.98e-10	0.0409	0.0179	0.02198
rs10061553	5	58352210	novel	T	C	-0.0414	0.0262	0.114	-0.0888	0.0162	4.6e-08	0.0427	0.0186	0.0221
rs10062049	5	61553881	known	T	C	0.2454	0.0355	5.08e-12	0.2115	0.0221	9.62e-22	0.0496	0.0253	0.05021
rs10068695	5	63815327	Secondary	A	C	-0.2185	0.0356	7.94e-10	-0.064	0.0204	0.001697	-0.1456	0.024	1.38e-09
rs16892892	5	63874626	known	G	A	0.1495	0.0262	1.14e-08	0.0741	0.0163	5.08e-06	0.0775	0.0186	3.2e-05
rs6875372	5	64079015	known	A	T	0.1378	0.0245	1.75e-08	0.0426	0.0152	0.004995	0.1095	0.0174	3e-10
rs3121685	5	65662133	known	T	C	-0.1538	0.0242	2.25e-10	-0.0675	0.0151	7.44e-06	-0.0862	0.0173	5.91e-07
rs1159201	5	66311339	known	G	A	-0.1715	0.027	2.19e-10	-0.12	0.0168	9.48e-13	-0.0508	0.0193	0.008371
rs467093	5	67323878	Secondary	T	A	-0.166	0.0417	6.76e-05	-0.0101	0.0259	0.6974	-0.1648	0.0297	2.76e-08
rs10066799	5	67708390	known	T	G	0.1841	0.0269	7.96e-12	0.1167	0.0167	3.07e-12	0.0693	0.0192	0.0002989
rs246978	5	68006046	known	G	T	0.2256	0.0278	4.73e-16	0.1064	0.0171	5.35e-10	0.1221	0.0197	5.9e-10
rs13163538	5	71068161	known	C	G	-0.1073	0.0355	0.002501	0.0564	0.0218	0.009641	-0.1618	0.0251	1.11e-10
rs2721771	5	71126698	Secondary	C	T	-0.0782	0.0248	0.00162	0.0227	0.0154	0.1408	-0.0926	0.0177	1.61e-07
rs7716079	5	71492734	known	T	C	-0.1258	0.0456	0.005824	-0.0714	0.0281	0.01096	-0.0697	0.0324	0.03136
rs72761109	5	71506529	known	T	C	0.1279	0.0266	1.56e-06	-0.0081	0.0165	0.6225	0.1437	0.0189	3.08e-14
rs4443403	5	72654304	known	C	T	0.2195	0.0407	6.98e-08	0.0401	0.0253	0.1139	0.1938	0.029	2.51e-11
rs2307111	5	75003678	known	C	T	0.0538	0.0247	0.02921	0.1723	0.0154	3.41e-29	-0.1056	0.0176	1.86e-09
rs34237622	5	76884661	novel	A	G	-0.0414	0.0335	0.216	-0.1135	0.0206	3.72e-08	0.0579	0.0237	0.0148
rs10057188	5	77837789	known	A	G	-0.2165	0.0247	2.01e-18	-0.0479	0.0153	0.001792	-0.1703	0.0176	3.34e-22
rs55940342	5	87279375	known	C	G	-0.2118	0.031	7.82e-12	-0.1128	0.0193	5e-09	-0.1159	0.0221	1.48e-07
rs72771817	5	87554726	Secondary	G	C	0.3347	0.0662	4.27e-07	0.2515	0.0404	4.72e-10	0.1119	0.0467	0.01661
rs62380354	5	89484911	known	C	A	-0.1562	0.0406	0.0001179	-0.1503	0.0252	2.3e-09	-0.0193	0.0289	0.5043
rs11744148	5	90229807	known	A	G	0.1479	0.0289	3.02e-07	0.0799	0.018	8.63e-06	0.0768	0.0206	0.0001907
rs56258383	5	90319894	Secondary	A	G	-0.1318	0.0269	9.5e-07	-0.1013	0.0167	1.18e-09	-0.0336	0.0191	0.07835
rs10474346	5	90564139	known	T	C	0.0777	0.0367	0.03424	0.0121	0.0228	0.5974	0.0742	0.0261	0.004552
rs13357759	5	91902907	known	T	C	-0.4785	0.0816	4.58e-09	-0.3011	0.0482	4.11e-10	-0.2079	0.0565	0.0002327
rs1501922	5	91982717	known	G	A	0.1334	0.0264	4.48e-07	0.1108	0.0164	1.42e-11	0.0365	0.0188	0.05218
rs709668	5	96174186	known	G	A	0.2584	0.0302	1.08e-17	0.1447	0.0188	1.2e-14	0.1236	0.0215	8.89e-09
rs114772891	5	96302814	Secondary	G	A	-0.8106	0.1142	1.25e-12	-0.4303	0.0714	1.65e-09	-0.3496	0.0818	1.91e-05
rs1871190	5	97953719	known	T	G	0.1444	0.0262	3.68e-08	0.0911	0.0162	2.02e-08	0.0644	0.0187	0.0005603
rs26030	5	99878032	known	C	T	0.0928	0.0242	0.0001271	0.0633	0.015	2.61e-05	0.0409	0.0172	0.0177
rs1363098	5	103867339	known	A	G	-0.0897	0.0242	0.000208	-0.0352	0.015	0.01923	-0.0558	0.0172	0.001199
rs12522548	5	107195824	Secondary	C	T	0.1722	0.0312	3.23e-08	0.0738	0.0194	0.0001454	0.0953	0.0222	1.78e-05
rs286809	5	107458637	known	A	G	-0.1853	0.0322	8.25e-09	-0.0413	0.02	0.0383	-0.1464	0.0229	1.53e-10
rs79409628	5	108113740	known	T	G	-0.2483	0.0434	1.09e-08	0.0669	0.027	0.0133	-0.3237	0.0309	1.19e-25
rs3797737	5	111090124	known	C	G	-0.08	0.0262	0.002262	-0.0598	0.0163	0.0002486	-0.0338	0.0186	0.0696
rs4705752	5	112366678	known	G	A	-0.1454	0.024	1.31e-09	-0.0854	0.0149	1.02e-08	-0.0503	0.0171	0.003224
rs10077885	5	114390121	known	A	C	-0.259	0.0308	4.48e-17	-0.1439	0.0177	3.95e-16	-0.1232	0.0209	3.46e-09
rs2974609	5	114430610	known	G	A	0.2406	0.0242	2.5e-23	0.1319	0.015	1.77e-18	0.1181	0.0172	7.05e-12
rs6594921	5	115307266	Secondary	C	T	0.1048	0.0248	2.32e-05	0.084	0.0154	5.07e-08	0.0199	0.0177	0.26
rs1432457	5	119781569	known	G	A	0.1383	0.0267	2.11e-07	0.0237	0.0166	0.1533	0.1178	0.019	5.46e-10
rs9885577	5	121194226	known	T	C	0.2069	0.0257	9.31e-16	0.0701	0.016	1.14e-05	0.1424	0.0183	7.88e-15
rs80135866	5	121551462	known	A	G	0.1936	0.0462	2.79e-05	0.0561	0.0286	0.0496	0.1339	0.0329	4.64e-05
rs34039004	5	122038608	Secondary	C	A	0.2845	0.0377	4.48e-14	0.0778	0.0235	0.000911	0.1937	0.0269	5.46e-13
rs386484	5	122465222	known	A	G	0.4066	0.0474	9.21e-18	0.2313	0.0295	4.46e-15	0.1873	0.0338	2.91e-08
rs1422279	5	122470209	known	T	C	0.2637	0.0246	9.89e-27	0.0879	0.0153	1.03e-08	0.192	0.0176	7.59e-28
rs4308481	5	122652106	known	T	C	0.0935	0.0314	0.002936	0.218	0.018	9.63e-34	-0.1103	0.0213	2.16e-07
rs75887402	5	122674563	known	C	T	-0.3606	0.0751	1.59e-06	0.1678	0.0469	0.0003494	-0.5214	0.0537	2.86e-22
rs1579036	5	122921103	known	A	G	0.0742	0.0257	0.003926	0.189	0.016	2.83e-32	-0.1019	0.0183	2.64e-08
rs6891344	5	123136656	known	G	A	-0.2474	0.0317	6.31e-15	-0.1854	0.0197	5.33e-21	-0.0763	0.0226	0.0007315
rs62373688	5	127352807	known	A	T	0.2571	0.0373	5.14e-12	0.1076	0.0229	2.68e-06	0.1565	0.0264	3.03e-09
rs17677603	5	127857493	known	G	A	0.3128	0.0248	2.36e-36	0.1799	0.0154	2.32e-31	0.1459	0.0177	1.68e-16
rs72795288	5	128254002	known	T	G	-0.1218	0.0294	3.47e-05	-0.0149	0.0183	0.4161	-0.1123	0.021	8.31e-08
rs12521868	5	131784393	known	T	G	-0.0763	0.0244	0.001778	-0.1287	0.0152	2.48e-17	0.0462	0.0174	0.007849
rs55747751	5	132397351	known	A	G	-0.237	0.0464	3.27e-07	-0.2153	0.0287	6.11e-14	-0.0262	0.033	0.4271
rs61755724	5	132408967	known	A	G	0.2709	0.0813	0.0008586	0.2745	0.0509	6.81e-08	0.0234	0.0581	0.6875
rs33956817	5	137278682	known	C	T	0.2483	0.0585	2.2e-05	0.1323	0.0364	0.000282	0.107	0.0417	0.01031
rs28401588	5	138296615	Secondary	G	C	0.1202	0.0265	5.51e-06	0.0925	0.0164	1.78e-08	0.0246	0.0188	0.1917
rs3923059	5	138775173	known	C	T	0.1433	0.0279	2.84e-07	0.0854	0.0173	8.08e-07	0.0685	0.0199	0.0005654
rs35123781	5	139065180	Secondary	G	A	-0.1502	0.0256	4.78e-09	-0.0865	0.016	6.06e-08	-0.0639	0.0183	0.0004741
rs778593	5	140027216	known	C	T	0.1861	0.0244	2.61e-14	0.0664	0.0152	1.27e-05	0.1242	0.0174	9.58e-13
rs351260	5	141309824	known	A	G	0.1292	0.0254	3.66e-07	0.0428	0.0158	0.006747	0.0902	0.0181	6.43e-07
rs76271629	5	141727970	known	A	G	-0.1771	0.0293	1.47e-09	-0.1231	0.0182	1.33e-11	-0.068	0.0209	0.001115
rs1650911	5	141740620	known	C	G	0.1856	0.03	6.44e-10	0.1152	0.0184	4.03e-10	0.0822	0.0211	0.0001016
rs3776343	5	142434425	known	A	C	0.0695	0.0275	0.01152	0.0017	0.0171	0.9213	0.0757	0.0196	0.0001099
rs12522841	5	142518675	known	A	G	0.1414	0.0243	5.87e-09	0.1067	0.0151	1.71e-12	0.0495	0.0173	0.004207
rs114534	5	142533657	known	A	G	-0.0978	0.0246	7.01e-05	0.0291	0.0153	0.05698	-0.1283	0.0175	2.34e-13
rs4913007	5	144226475	known	T	C	-0.0913	0.0282	0.001222	-0.0445	0.0175	0.01108	-0.0493	0.0201	0.01403
rs10043775	5	147805120	known	C	T	-0.129	0.0271	1.91e-06	-0.0085	0.0169	0.615	-0.1246	0.0193	1.05e-10
rs34070447	5	147871508	known	G	A	0.1798	0.0243	1.49e-13	0.1027	0.0151	1.16e-11	0.0766	0.0173	1.01e-05
rs1368386	5	147895138	known	T	G	0.1722	0.0312	3.33e-08	0.0983	0.0179	3.72e-08	0.0748	0.0211	0.0003924
rs11959615	5	148201316	known	A	T	0.0795	0.0242	0.001023	0.0583	0.0151	0.0001079	0.0319	0.0173	0.06437
rs1800888	5	148206885	known	T	C	0.2051	0.1065	0.05402	0.365	0.0658	2.9e-08	-0.1225	0.0758	0.1058
rs4705298	5	148335243	known	C	T	0.1613	0.0258	4.36e-10	0.0375	0.0161	0.01943	0.1129	0.0184	8.8e-10
rs76444127	5	148366371	known	C	T	-0.3257	0.0311	1.32e-25	-0.2125	0.0193	3.45e-28	-0.1147	0.0222	2.25e-07
rs10477402	5	148469663	known	G	A	-0.1316	0.0306	1.72e-05	-0.0486	0.019	0.01047	-0.1034	0.0218	2.05e-06
rs280471	5	156025506	known	T	C	-0.1702	0.0339	5.31e-07	-0.0075	0.0211	0.7203	-0.1778	0.0242	1.91e-13
rs3117736	5	157462999	known	T	C	0.3091	0.0273	1.04e-29	0.1983	0.017	1.53e-31	0.1261	0.0195	9.34e-11
rs13178245	5	157817293	known	G	A	-0.3998	0.0251	2.6e-57	-0.2123	0.0156	2.08e-42	-0.2026	0.0178	6.56e-30
rs71591391	5	157838853	known	A	G	-0.0853	0.0845	0.3132	-0.0941	0.0525	0.07292	0.0494	0.0601	0.4113
rs11953630	5	157845402	known	T	C	-0.3851	0.0252	1.4e-52	-0.2028	0.0157	5.21e-38	-0.1949	0.018	2.19e-27
rs2963444	5	157938870	known	G	C	0.3097	0.0254	3.37e-34	0.1684	0.0158	1.79e-26	0.1475	0.0181	3.41e-16
rs1432679	5	158244083	known	T	C	0.2834	0.0244	3.45e-31	0.0604	0.0151	6.73e-05	0.2234	0.0174	6.45e-38
rs17717829	5	158470063	known	C	T	-0.1396	0.0243	9.09e-09	-0.1198	0.0151	2.02e-15	-0.032	0.0173	0.06419
rs6895454	5	158523167	Secondary	T	C	-0.2798	0.0459	1.09e-09	-0.1542	0.0286	6.75e-08	-0.1365	0.0327	3.04e-05
rs72806298	5	159135376	Secondary	T	A	0.1563	0.0358	1.25e-05	0.1253	0.0221	1.48e-08	0.0246	0.0254	0.3336
rs12523151	5	159488678	Secondary	C	T	0.0857	0.0248	0.0005582	0.0887	0.0154	8.86e-09	-0.0007	0.0177	0.968
rs114503346	5	172192350	known	T	C	-0.1439	0.0605	0.01734	-0.2488	0.0373	2.45e-11	0.0849	0.0429	0.04794
rs255299	5	172586272	known	T	C	-0.039	0.0247	0.1139	0.0806	0.0153	1.46e-07	-0.1206	0.0176	6.49e-12
rs72812818	5	173356752	known	C	G	-0.2163	0.0261	1.09e-16	-0.1891	0.0162	2.13e-31	-0.0422	0.0186	0.02315
rs28362590	5	176731452	known	T	G	0.092	0.0282	0.001119	0.0946	0.0175	6.85e-08	0.0105	0.0201	0.6007
rs114650010	5	176867255	Secondary	T	C	0.3531	0.0828	2e-05	0.2858	0.051	2.15e-08	0.0391	0.059	0.5081
rs12153395	5	179411477	known	A	G	-0.288	0.0398	4.79e-13	-0.0922	0.0245	0.0001723	-0.205	0.0283	4.06e-13
rs2569882	6	1620147	known	C	T	-0.1982	0.0251	2.66e-15	-0.1087	0.0156	3.14e-12	-0.0927	0.0179	2.26e-07
rs2569842	6	1649032	known	T	C	0.189	0.0269	1.96e-12	0.0311	0.0167	0.06243	0.1497	0.0191	4.92e-15
rs6924458	6	2003690	Secondary	T	A	-0.12	0.0245	9.77e-07	-0.0212	0.0152	0.1634	-0.1013	0.0175	6.53e-09
rs2505675	6	2355675	known	T	C	0.086	0.026	0.0009164	0.0061	0.0162	0.7048	0.0834	0.0185	6.47e-06
rs6921610	6	6997161	Secondary	T	C	-0.1616	0.0242	2.23e-11	-0.0536	0.015	0.0003671	-0.1077	0.0172	3.97e-10
rs35742417	6	7247344	known	A	C	-0.1387	0.0315	1.08e-05	0.0166	0.0198	0.4014	-0.1537	0.0225	7.54e-12
rs6920534	6	7519183	known	C	T	-0.1926	0.0424	5.66e-06	0.0205	0.0263	0.4345	-0.2185	0.0302	4.31e-13
rs9392172	6	7723962	known	G	C	0.153	0.0241	2.12e-10	-0.0032	0.015	0.8305	0.1623	0.0172	3.24e-21
rs1150893	6	7967946	known	T	C	0.0708	0.0245	0.003855	0.0038	0.0152	0.8033	0.0792	0.0174	5.45e-06
rs2567226	6	7993977	known	T	C	-0.0946	0.0243	0.0001013	0.047	0.0151	0.001872	-0.1267	0.0173	2.65e-13
rs114275780	6	8224648	known	A	T	0.2171	0.0554	8.85e-05	0.0069	0.0341	0.8399	0.2334	0.0393	2.84e-09
rs148387718	6	9446000	known	T	C	-0.059	0.0599	0.3244	-0.0503	0.0373	0.1776	-0.023	0.0426	0.5889
rs9477605	6	10034452	novel	A	G	0.1201	0.0253	2.02e-06	0.0869	0.0157	3.22e-08	0.0317	0.018	0.0782
rs9394102	6	11472845	known	A	C	0.1261	0.0244	2.4e-07	0.0772	0.0152	3.46e-07	0.0558	0.0174	0.001313
rs1630736	6	12295987	known	T	C	-0.1664	0.0246	1.39e-11	-0.0372	0.0153	0.01511	-0.1294	0.0175	1.68e-13
rs9462794	6	12445847	known	T	A	0.124	0.0261	2.07e-06	0.0238	0.0161	0.1407	0.0972	0.0186	1.63e-07
rs9394959	6	12578859	known	G	A	0.1564	0.0272	8.92e-09	-0.0225	0.0169	0.1828	0.1801	0.0194	1.51e-20
rs9349379	6	12903957	known	G	A	-0.2366	0.0247	9.51e-22	0.0082	0.0154	0.5918	-0.2464	0.0176	2.03e-44
rs179992	6	16324322	known	G	A	0.1235	0.0246	5.3e-07	0.0556	0.0153	0.0002831	0.0735	0.0175	2.79e-05
rs6924861	6	16755768	Secondary	T	A	-0.1136	0.0328	0.00054	-0.1278	0.0203	3.06e-10	0.013	0.0233	0.5767
rs9370995	6	17477425	novel	G	C	0.0982	0.0245	6.2e-05	0.084	0.0152	3.31e-08	0.0152	0.0174	0.383
rs2328238	6	18327303	Secondary	T	C	-0.1304	0.0289	6.61e-06	-0.0975	0.018	5.7e-08	-0.0377	0.0206	0.06699
rs12216497	6	19028623	known	T	C	0.1214	0.0244	6.33e-07	0.0042	0.0151	0.7818	0.1221	0.0173	1.97e-12
rs9368222	6	20686996	known	A	C	0.2276	0.0271	4.12e-17	0.0965	0.0168	1.01e-08	0.1374	0.0193	1.08e-12
rs6911827	6	22130601	known	T	C	0.1784	0.0243	2.18e-13	0.1062	0.0151	2.3e-12	0.0879	0.0173	3.79e-07
rs2744133	6	22392260	known	G	A	-0.2621	0.0271	3.65e-22	-0.1249	0.0168	1.1e-13	-0.1486	0.0193	1.28e-14
rs4712718	6	22840351	Secondary	T	C	-0.1794	0.0392	4.83e-06	-0.1224	0.0225	5.03e-08	-0.0518	0.0265	0.05103
rs730711	6	25308133	Secondary	C	A	0.1638	0.044	0.0001983	-0.0223	0.0275	0.418	0.2057	0.0314	5.9e-11
rs2206195	6	25340611	Secondary	A	G	0.1266	0.0244	2.14e-07	0.0203	0.0152	0.1808	0.1035	0.0174	2.66e-09
rs11757140	6	25380135	Secondary	A	G	0.0228	0.0244	0.3491	-0.1008	0.0151	2.54e-11	0.1182	0.0173	9.3e-12
rs76376636	6	25916888	Secondary	A	G	0.3128	0.0691	5.91e-06	0.3155	0.0429	1.94e-13	0.0082	0.0492	0.8677
rs1799945	6	26091179	known	G	C	0.4449	0.0338	1.42e-39	0.3516	0.021	1.07e-62	0.1137	0.0241	2.35e-06
rs1800562	6	26093141	known	A	G	0.2231	0.0476	2.8e-06	0.3407	0.0294	3.99e-31	-0.1041	0.0339	0.002139
rs2893856	6	26460721	Secondary	C	T	-0.2178	0.0345	2.65e-10	-0.1711	0.0215	1.88e-15	-0.0413	0.0246	0.09357
rs151292715	6	30873422	Secondary	G	C	-0.3113	0.2251	0.1666	-1.1795	0.1458	6.03e-16	0.8477	0.1695	5.74e-07
rs28360984	6	30990891	Secondary	G	A	0.3236	0.0532	1.22e-09	0.2627	0.0333	3.21e-15	0.0895	0.0383	0.01931
rs1131500	6	31322980	Secondary	T	C	-0.1595	0.0301	1.16e-07	0.0205	0.0169	0.2259	-0.1764	0.022	1.07e-15
rs12660817	6	31336757	Secondary	G	A	0.2406	0.0541	8.65e-06	0.1003	0.0337	0.002948	0.1336	0.0389	0.0005948
rs409558	6	31708147	known	C	T	-0.3609	0.0339	1.66e-26	-0.0496	0.0212	0.01925	-0.3037	0.0242	5.12e-36
rs1009382	6	32026107	known	T	C	0.2967	0.0265	4.12e-29	0.0864	0.0165	1.56e-07	0.2261	0.0189	6.83e-33
rs2849017	6	32174048	Secondary	G	A	-0.0896	0.0507	0.0768	-0.1078	0.0313	0.0005793	0.0102	0.0363	0.7783
rs2854275	6	32628428	known	A	C	-0.0757	0.0413	0.06678	-0.3377	0.026	1.51e-38	0.2324	0.03	8.55e-15
rs210156	6	33517362	known	G	A	0.0653	0.0252	0.009613	0.0909	0.0157	6.95e-09	-0.0199	0.018	0.2699
rs117770268	6	34128961	known	T	C	-0.3825	0.0832	4.24e-06	-0.1039	0.0518	0.04495	-0.2827	0.0595	2.04e-06
rs115245297	6	34244132	known	C	T	0.4402	0.062	1.24e-12	0.2984	0.0382	5.68e-15	0.1575	0.0442	0.0003599
rs2395622	6	35388758	known	T	C	-0.186	0.0311	2.22e-09	-0.0859	0.0193	8.98e-06	-0.1161	0.0222	1.62e-07
rs3748045	6	36198577	known	C	G	-0.0814	0.0249	0.001072	0.0175	0.0155	0.2593	-0.101	0.0177	1.26e-08
rs3176336	6	36648816	known	T	A	-0.1	0.0249	5.86e-05	0.061	0.0155	8.33e-05	-0.1592	0.0177	2.8e-19
rs1801270	6	36651971	known	A	C	-0.1959	0.0581	0.0007476	-0.0372	0.0343	0.2776	-0.1576	0.0403	9.16e-05
rs236349	6	36820565	known	G	A	-0.0576	0.0257	0.02522	0.0639	0.0159	5.97e-05	-0.1251	0.0183	7.69e-12
rs35574960	6	39132791	known	T	C	-0.1245	0.0391	0.001456	0.001	0.0243	0.9662	-0.1321	0.0279	2.16e-06
rs1155349	6	39146130	known	A	G	0.1195	0.0276	1.54e-05	0.1229	0.0172	7.79e-13	0.004	0.0197	0.8407
rs9471008	6	39185482	known	A	G	-0.1021	0.0362	0.004771	0.0278	0.0223	0.2122	-0.1513	0.0257	3.72e-09
rs4714224	6	39186743	known	C	G	-0.0831	0.0282	0.003263	-0.1347	0.0174	8.38e-15	0.048	0.02	0.01609
rs145211473	6	39242163	known	G	A	-0.6186	0.0917	1.52e-11	-0.3065	0.056	4.53e-08	-0.3575	0.065	3.78e-08
rs115537302	6	39242719	Secondary	A	C	0.2927	0.0464	2.77e-10	0.1497	0.0288	1.95e-07	0.1513	0.0331	4.74e-06
rs649472	6	42673015	known	C	T	-0.1199	0.0266	6.46e-06	-0.0256	0.0165	0.1208	-0.0942	0.0189	6.57e-07
rs7764523	6	43349795	known	A	G	0.3277	0.0257	2.87e-37	0.1393	0.016	2.64e-18	0.1891	0.0183	4.68e-25
rs1535508	6	43712098	known	A	G	-0.0996	0.0259	0.0001234	-0.0668	0.0161	3.19e-05	-0.0395	0.0185	0.03253
rs6905288	6	43758873	known	A	G	0.1641	0.0246	2.5e-11	0.1537	0.0153	1.23e-23	0.0198	0.0175	0.2593
rs9472135	6	43809802	known	C	T	-0.0343	0.0265	0.1947	-0.1443	0.0165	1.81e-18	0.0961	0.0189	3.49e-07
rs6458374	6	44181315	known	T	C	0.1558	0.0308	4.4e-07	0.1458	0.0191	2.42e-14	0.0189	0.022	0.3906
rs45573936	6	44198362	known	C	T	-0.3848	0.0803	1.67e-06	-0.3239	0.0498	7.64e-11	-0.0578	0.0574	0.3142
rs78648104	6	50683009	known	C	T	0.3218	0.0432	9.65e-14	0.1897	0.0269	1.7e-12	0.1539	0.0308	5.87e-07
rs35535237	6	50935295	known	C	G	-0.1085	0.0317	0.0006077	-0.1086	0.0201	6.4e-08	-0.0159	0.023	0.4913
rs2465017	6	51241141	Secondary	G	A	-0.1611	0.0287	2.06e-08	-0.0692	0.0179	0.0001079	-0.0828	0.0205	5.31e-05
rs9463706	6	51591160	known	C	T	0.1559	0.0341	4.76e-06	0.1494	0.0212	2.05e-12	0.0198	0.0243	0.4166
rs9474077	6	51669974	known	C	T	0.115	0.0254	5.97e-06	0.0705	0.0158	8.03e-06	0.0446	0.0181	0.01378
rs9296668	6	51838263	known	G	A	0.118	0.0243	1.22e-06	0.1676	0.0151	9.26e-29	-0.0451	0.0173	0.009219
rs4712000	6	52215432	known	T	A	-0.0755	0.0266	0.00452	-0.0636	0.0165	0.0001123	-0.0266	0.0189	0.1601
rs631441	6	53994626	known	G	T	0.1336	0.0261	2.94e-07	0.0084	0.0162	0.6045	0.1363	0.0186	2.23e-13
rs12194055	6	55188855	known	T	C	-0.0773	0.025	0.002016	-0.0145	0.0155	0.3502	-0.0696	0.0178	9.31e-05
rs9370466	6	55611842	Secondary	T	C	0.052	0.0295	0.07732	0.1083	0.0183	3.1e-09	-0.0576	0.021	0.006071
rs9382577	6	55914850	known	T	A	0.2188	0.0348	3.18e-10	-0.1585	0.0216	2.38e-13	0.3722	0.0248	5.78e-51
rs9476307	6	57749349	known	G	A	-0.1125	0.029	0.0001078	-0.0568	0.0184	0.002067	-0.0762	0.0211	0.0003153
rs504691	6	72206620	known	A	C	-0.0151	0.0247	0.542	-0.1014	0.0154	4.18e-11	0.0787	0.0176	7.82e-06
rs2840792	6	73456119	known	G	A	0.1644	0.0323	3.69e-07	-0.0074	0.02	0.7115	0.1771	0.023	1.36e-14
rs12195276	6	73657714	known	T	C	-0.1601	0.0273	4.45e-09	0.0239	0.0169	0.1568	-0.1846	0.0194	2.06e-21
rs10943605	6	79655477	known	A	G	0.2337	0.0244	9.04e-22	0.1706	0.0151	1.5e-29	0.0602	0.0174	0.0005211
rs7753695	6	80818531	known	T	C	0.0935	0.0244	0.0001246	0.0941	0.0152	5.59e-10	-0.0016	0.0174	0.9251
rs10943824	6	82335012	known	A	C	0.1411	0.0261	6.12e-08	0.0616	0.0162	0.0001436	0.0935	0.0186	4.88e-07
rs60255247	6	85283253	known	C	A	-0.1829	0.0393	3.21e-06	0.0078	0.0243	0.7491	-0.1997	0.0279	8.69e-13
rs13217066	6	85347257	Secondary	T	C	0.0733	0.0246	0.002887	0.0898	0.0153	4.41e-09	-0.0124	0.0175	0.478
rs4053778	6	85988429	novel	G	A	-0.0584	0.0251	0.0199	0.0417	0.0156	0.00735	-0.1028	0.0179	8.67e-09
rs11153071	6	97039741	known	A	G	0.3347	0.0318	5.95e-26	0.1331	0.0197	1.27e-11	0.2001	0.0225	7.02e-19
rs9374896	6	98310484	known	T	C	-0.106	0.0244	1.45e-05	-0.0651	0.0152	1.74e-05	-0.0487	0.0174	0.005069
rs72943226	6	99548729	novel	A	G	0.1101	0.0258	2.01e-05	0.0138	0.016	0.39	0.1018	0.0184	3.12e-08
rs57989773	6	100629078	novel	C	T	-0.1203	0.0296	4.92e-05	-0.1228	0.0184	2.49e-11	-0.0007	0.0211	0.974
rs72613227	6	106320771	known	T	A	0.1646	0.0426	0.0001108	0.1669	0.0241	4.37e-12	0.0219	0.031	0.479
rs9486916	6	109013930	known	T	C	0.2064	0.0312	3.84e-11	0.0646	0.0193	0.0008296	0.1544	0.0222	3.4e-12
rs1546722	6	109625797	novel	G	A	-0.0961	0.0241	6.56e-05	-0.0866	0.015	7.46e-09	-0.0207	0.0172	0.227
rs9320368	6	111904737	Secondary	C	T	0.0611	0.0242	0.01177	0.0778	0.0151	2.49e-07	-0.0112	0.0173	0.5171
rs2012071	6	112087768	known	A	G	-0.1478	0.0243	1.27e-09	-0.0839	0.0151	3.02e-08	-0.0581	0.0173	0.0008021
rs3822857	6	116313931	known	C	G	-0.0797	0.0252	0.001593	-0.1189	0.0157	3.03e-14	0.0398	0.018	0.02671
rs9489073	6	117279904	known	G	T	-0.0311	0.0311	0.3168	0.1082	0.0193	2.07e-08	-0.1278	0.0221	7.64e-09
rs2693560	6	117523671	known	G	A	0.1935	0.0254	2.81e-14	0.1364	0.0158	4.99e-18	0.0584	0.0181	0.001257
rs13207962	6	117817099	known	A	G	-0.2242	0.0284	3.07e-15	-0.1228	0.0176	3.45e-12	-0.1013	0.0203	5.74e-07
rs9372498	6	118572486	known	A	T	0.3453	0.0445	8.75e-15	0.2346	0.0277	2.32e-17	0.1266	0.0317	6.68e-05
rs4946347	6	118843353	known	A	G	-0.1231	0.0246	5.35e-07	-0.1263	0.0152	9.91e-17	-0.0009	0.0175	0.9575
rs9401090	6	119113317	known	C	T	-0.1717	0.028	8.5e-10	-0.1046	0.0174	1.69e-09	-0.0567	0.0199	0.004443
rs9320778	6	121258543	novel	T	C	0.0778	0.0282	0.00584	-0.0331	0.0175	0.0588	0.115	0.0201	1.05e-08
rs7759673	6	121771621	known	T	A	-0.0545	0.0244	0.02564	0.0681	0.0152	7.01e-06	-0.1345	0.0174	1.01e-14
rs76785130	6	121813835	known	G	A	-0.012	0.0944	0.899	0.3699	0.058	1.79e-10	-0.3573	0.0669	9.39e-08
rs9482178	6	121900015	known	A	G	-0.0362	0.0302	0.2303	0.0359	0.0185	0.05234	-0.0685	0.0214	0.001359
rs11752784	6	122193876	known	G	A	-0.1422	0.041	0.0005304	0.1939	0.0255	2.86e-14	-0.3485	0.0292	7.71e-33
rs187207161	6	122339304	known	C	T	0.135	0.1466	0.3571	0.2019	0.0979	0.0392	-0.0757	0.1075	0.4815
rs2816146	6	122528771	Secondary	T	C	-0.0803	0.0372	0.03073	0.0456	0.023	0.04789	-0.1347	0.0265	3.55e-07
rs10782230	6	126228512	known	A	G	0.192	0.0243	2.56e-15	0.0735	0.0151	1.05e-06	0.1196	0.0173	4.45e-12
rs13210511	6	127155711	known	T	C	0.4202	0.0242	1.59e-67	0.277	0.0151	1.34e-75	0.1709	0.0172	3.8e-23
rs9885632	6	131311909	known	T	C	0.2009	0.0274	2.33e-13	0.0751	0.017	9.91e-06	0.1356	0.0195	3.53e-12
rs10872410	6	133929484	Secondary	T	C	-0.33	0.0567	5.96e-09	-0.2176	0.0352	6.53e-10	-0.1176	0.0405	0.003668
rs2327429	6	134209837	known	C	T	-0.1779	0.0267	2.61e-11	-0.0982	0.0166	3.37e-09	-0.0852	0.019	7.64e-06
rs4896104	6	135119089	known	T	C	-0.076	0.0248	0.002162	0.0534	0.0154	0.0005117	-0.129	0.0176	2.57e-13
rs9376090	6	135411228	known	C	T	-0.0781	0.0274	0.004417	-0.1149	0.0171	1.62e-11	0.0339	0.0195	0.08302
rs9376273	6	137693167	known	A	G	0.133	0.0259	2.8e-07	0.0656	0.016	4.05e-05	0.078	0.0184	2.31e-05
rs668459	6	139835689	known	T	C	-0.133	0.0243	4.7e-08	-0.1217	0.0151	9.12e-16	-0.0055	0.0174	0.7524
rs7763294	6	140383733	known	G	T	0.1623	0.026	4.14e-10	0.0436	0.0161	0.006854	0.1304	0.0185	1.8e-12
rs13195550	6	143159284	known	T	C	0.1754	0.0264	3.05e-11	0.1322	0.0163	5.68e-16	0.0479	0.0188	0.01075
rs6941056	6	143591821	known	G	C	-0.1508	0.0244	6.08e-10	0.0424	0.0152	0.005157	-0.1879	0.0174	2.69e-27
rs10809	6	143810909	known	G	A	0.0626	0.0294	0.03311	-0.0423	0.0183	0.02043	0.1067	0.0209	3.44e-07
rs3762004	6	144033366	known	A	G	0.041	0.0422	0.3314	0.0869	0.0262	0.0008978	-0.0338	0.0301	0.2621
rs2328813	6	147699123	known	A	C	-0.1453	0.0244	2.67e-09	-0.086	0.0152	1.41e-08	-0.0703	0.0174	5.42e-05
rs11155745	6	150948810	known	A	G	0.0532	0.0259	0.03948	0.0957	0.016	2.29e-09	-0.034	0.0184	0.06458
rs59155780	6	151008874	known	A	C	-0.7958	0.0561	1.11e-45	-0.4807	0.033	5.23e-48	-0.3111	0.0388	1.03e-15
rs12199746	6	151896523	Secondary	A	G	-0.1528	0.0247	6.16e-10	-0.0789	0.0154	2.88e-07	-0.081	0.0176	4.13e-06
rs866457	6	151982413	known	T	C	0.1338	0.0243	3.73e-08	0.0667	0.0151	1.01e-05	0.0846	0.0173	1.04e-06
rs75339025	6	152107155	known	A	G	-0.2561	0.0416	7.71e-10	-0.087	0.0257	0.0006968	-0.1791	0.0296	1.45e-09
rs13219476	6	152325504	known	G	T	0.295	0.0392	5.25e-14	-0.1836	0.0243	3.95e-14	0.4741	0.0279	1.15e-64
rs13206305	6	152549309	known	T	C	-0.1406	0.0306	4.44e-06	0.0038	0.019	0.8412	-0.1527	0.0218	2.65e-12
rs6904757	6	152593102	known	G	A	-0.0511	0.026	0.04927	0.0095	0.0161	0.5525	-0.0693	0.0185	0.0001752
rs7744498	6	152803338	Secondary	C	G	0.1994	0.0297	1.96e-11	0.117	0.0185	2.5e-10	0.0693	0.0212	0.001053
rs9479509	6	153427265	known	A	G	-0.1139	0.0265	1.65e-05	-0.0996	0.0164	1.35e-09	-0.017	0.0189	0.3682
rs598682	6	154418759	known	G	A	0.1349	0.0277	1.17e-06	0.1116	0.0172	9.81e-11	0.0311	0.0198	0.1162
rs12208834	6	157287299	known	G	A	0.0347	0.026	0.1813	-0.0523	0.0161	0.001169	0.084	0.0185	5.6e-06
rs2102244	6	159724297	known	A	G	-0.2544	0.0355	7.85e-13	0.0532	0.022	0.01559	-0.3256	0.0253	4.71e-38
rs555754	6	160769423	known	A	G	-0.1212	0.024	4.6e-07	-0.0165	0.0149	0.2702	-0.1115	0.0171	7.17e-11
rs9456648	6	161712235	known	T	C	-0.1444	0.026	2.64e-08	-0.1003	0.0161	4.64e-10	-0.0546	0.0185	0.00311
rs9365555	6	163757127	known	G	A	-0.1096	0.026	2.54e-05	-0.1006	0.0162	4.88e-10	-0.0235	0.0186	0.2047
rs4709746	6	164133001	known	T	C	-0.198	0.0364	5.19e-08	-0.1261	0.0225	2.18e-08	-0.0813	0.0259	0.001673
rs59641479	6	166162205	known	T	C	-0.3318	0.0481	5.06e-12	-0.2845	0.0299	2.01e-21	-0.0901	0.0344	0.008742
rs2934849	6	166162335	known	C	T	-0.0969	0.0251	0.0001165	-0.1306	0.0156	6.02e-17	0.0183	0.0179	0.3081
rs4342401	6	169016615	known	T	A	-0.0663	0.0242	0.00621	0.0333	0.0151	0.02715	-0.101	0.0173	5.12e-09
rs62433645	6	169555989	known	T	C	0.0989	0.034	0.003595	-0.0012	0.0209	0.9531	0.0924	0.024	0.0001221
rs1322639	6	169587103	known	A	G	0.143	0.0291	9.03e-07	-0.1576	0.0181	3.22e-18	0.2915	0.0207	6.7e-45
rs3252	6	169616097	known	T	C	-0.1855	0.0559	0.0009092	0.0409	0.0347	0.2386	-0.2313	0.0398	6.3e-09
rs73046010	6	169646409	known	G	A	0.0875	0.0273	0.001332	-0.1157	0.017	9.23e-12	0.2087	0.0194	6.62e-27
rs9294987	6	169720237	known	C	T	0.1705	0.0246	3.92e-12	-0.0005	0.0153	0.974	0.1678	0.0175	1.18e-21
rs9356632	6	170589803	known	A	G	-0.212	0.0352	1.63e-09	-0.1204	0.0219	4.11e-08	-0.0752	0.0251	0.002748
rs11974176	7	1065569	known	T	C	0.0976	0.0256	0.0001404	0.0977	0.0159	8.98e-10	0.021	0.0183	0.2505
rs10271082	7	1081562	Secondary	C	G	-0.0901	0.0249	0.0003015	0.0146	0.0155	0.3475	-0.1063	0.0178	2.19e-09
rs73033340	7	1195692	known	G	A	-0.7233	0.0897	7.56e-16	-0.4841	0.0472	1.01e-24	-0.3004	0.0641	2.77e-06
rs13230519	7	1286217	known	A	G	0.2296	0.0402	1.13e-08	0.1478	0.0255	6.81e-09	0.1057	0.0292	0.0003
rs12670854	7	1731866	known	G	A	-0.1501	0.0386	0.0001022	-0.0405	0.024	0.09127	-0.1167	0.0276	2.38e-05
rs6959688	7	1966831	known	G	A	0.197	0.0249	2.8e-15	0.1044	0.0155	1.55e-11	0.1038	0.0178	5.06e-09
rs2969070	7	2512545	known	A	G	-0.2271	0.0252	2.35e-19	-0.1666	0.0156	1.69e-26	-0.0726	0.018	5.24e-05
rs798538	7	2765786	Secondary	C	T	0.1265	0.027	2.71e-06	0.117	0.0168	2.88e-12	0.0111	0.0192	0.5635
rs73049928	7	4669949	known	G	A	0.1949	0.0315	6.08e-10	0.1097	0.0195	1.89e-08	0.0899	0.0224	5.97e-05
rs35761891	7	6438217	known	G	A	0.5631	0.0824	8.09e-12	0.2922	0.0501	5.35e-09	0.2871	0.059	1.15e-06
rs1468520	7	7290732	known	G	A	0.1433	0.0324	1e-05	0.1371	0.0202	1.14e-11	0.0287	0.0231	0.2155
rs13240040	7	14375977	known	G	A	-0.1293	0.0266	1.15e-06	-0.0829	0.0165	4.84e-07	-0.0614	0.0189	0.001175
rs67615620	7	15421023	novel	C	T	0.074	0.0307	0.0158	-0.0523	0.019	0.00587	0.1218	0.0218	2.32e-08
rs75177877	7	16117030	novel	T	C	0.124	0.0331	0.000179	-0.0032	0.0204	0.877	0.1359	0.0235	7.02e-09
rs11543651	7	18590659	known	C	T	0.1427	0.0265	7.02e-08	0.0965	0.0164	3.96e-09	0.0535	0.0188	0.004553
rs2107595	7	19049388	known	A	G	0.4262	0.0333	1.35e-37	-0.0415	0.0207	0.04446	0.4547	0.0237	5.51e-82
rs4507656	7	22156538	known	G	C	0.1655	0.0276	1.87e-09	0.1352	0.0171	2.59e-15	0.0472	0.0198	0.01677
rs1800795	7	22766645	known	G	C	-0.191	0.0291	5.18e-11	-0.0151	0.0171	0.3793	-0.1812	0.0201	2.15e-19
rs2529090	7	24662280	known	G	C	-0.1878	0.0319	4.1e-09	-0.0562	0.0198	0.004565	-0.1398	0.0227	7.81e-10
rs1055144	7	25871109	known	T	C	0.1229	0.0305	5.73e-05	-0.0249	0.019	0.1891	0.1386	0.0218	1.88e-10
rs2290263	7	25887278	known	A	G	0.2014	0.0281	7.35e-13	0.072	0.0175	3.86e-05	0.1416	0.02	1.53e-12
rs896312	7	25935030	known	C	T	-0.14	0.026	7.12e-08	-0.1259	0.0161	5.25e-15	-0.0334	0.0185	0.07061
rs2699812	7	26406471	Secondary	T	G	-0.1457	0.0246	3.05e-09	-0.0624	0.0153	4.26e-05	-0.083	0.0175	2.05e-06
rs6969780	7	27159136	known	C	G	0.2252	0.0416	6.24e-08	0.1276	0.0259	8.66e-07	0.1026	0.0297	0.0005593
rs3735533	7	27245893	known	C	T	0.8091	0.0458	1.06e-69	0.4482	0.0286	1.64e-55	0.3896	0.0327	1e-32
rs116849102	7	27318877	Secondary	T	A	0.2381	0.0575	3.46e-05	0.1254	0.0355	0.0004121	0.093	0.0408	0.02259
rs17473424	7	27324369	known	A	G	0.508	0.0395	8.25e-38	0.2769	0.0246	2.48e-29	0.2373	0.0282	3.6e-17
rs11564022	7	27337046	known	T	C	-0.0183	0.0248	0.4606	-0.0111	0.0154	0.471	0.0026	0.0177	0.8846
rs12700814	7	27566315	known	A	T	-0.1618	0.0247	5.7e-11	-0.0691	0.0153	6.59e-06	-0.1056	0.0176	1.85e-09
rs10274928	7	28142088	known	G	A	-0.1645	0.0242	1.13e-11	-0.0588	0.0151	9.73e-05	-0.1039	0.0173	1.81e-09
rs17156878	7	28623721	known	A	G	-0.1998	0.0336	2.8e-09	0.02	0.0208	0.3372	-0.21	0.0239	1.46e-18
rs917275	7	28658522	known	G	A	0.169	0.0252	2.02e-11	-0.0163	0.0156	0.2958	0.1875	0.0179	1.23e-25
rs10226517	7	28751787	known	A	G	-0.1256	0.0247	3.68e-07	-0.0452	0.0153	0.003226	-0.0863	0.0176	9.32e-07
rs10233127	7	30933453	known	A	T	0.2945	0.0403	2.82e-13	0.1569	0.0251	3.88e-10	0.1189	0.0287	3.54e-05
rs3206736	7	35238532	known	T	A	-0.0342	0.0255	0.1807	-0.1181	0.0157	6.41e-14	0.0744	0.0181	4.02e-05
rs342989	7	35467896	known	G	A	-0.0375	0.0288	0.1926	-0.1392	0.0179	7.06e-15	0.0839	0.0205	4.28e-05
rs2052263	7	36225818	known	A	G	0.1857	0.0393	2.32e-06	0.0436	0.0242	0.07179	0.1586	0.0279	1.37e-08
rs76206723	7	40447971	known	A	G	-0.3993	0.04	1.78e-23	-0.0227	0.0247	0.3584	-0.3894	0.0284	9.84e-43
rs11760407	7	41720763	known	T	C	-0.1441	0.0302	1.89e-06	-0.0144	0.0187	0.4418	-0.1301	0.0215	1.43e-09
rs1004558	7	44240407	known	T	C	0.167	0.0317	1.35e-07	-0.019	0.0197	0.3364	0.186	0.0226	1.71e-16
rs73105827	7	45036785	known	T	G	-0.1864	0.0438	2.05e-05	-0.1676	0.0271	6.69e-10	-0.0226	0.0311	0.4673
rs11977526	7	46008110	known	A	G	-0.3294	0.0246	9.67e-41	0.1138	0.0154	1.33e-13	-0.441	0.0176	4.74e-139
rs4720535	7	46264235	known	A	G	0.06	0.0282	0.03331	-0.0914	0.0175	1.84e-07	0.1473	0.0201	2.31e-13
rs13227393	7	46550527	known	C	T	0.1857	0.0415	7.65e-06	-0.0284	0.0257	0.2682	0.2156	0.0295	2.57e-13
rs12668436	7	47548893	known	C	T	0.1732	0.028	6.42e-10	0.0317	0.0174	0.0682	0.149	0.02	8.35e-14
rs79617314	7	50820013	Secondary	C	A	-0.1619	0.0316	2.92e-07	-0.0358	0.0195	0.06675	-0.1288	0.0225	1.01e-08
rs17454517	7	50915776	known	G	A	-0.0206	0.0241	0.3931	-0.1072	0.015	9.48e-13	0.0818	0.0172	1.98e-06
rs6593297	7	56122058	known	T	A	-0.1474	0.027	4.53e-08	-0.0473	0.0167	0.004711	-0.0974	0.0192	3.79e-07
rs2222544	7	69769369	known	C	T	0.101	0.0275	0.0002371	0.0971	0.0171	1.27e-08	0.015	0.0196	0.4447
rs34594435	7	72977249	known	T	C	-0.1306	0.0306	1.94e-05	-0.1394	0.019	2.09e-13	0.0205	0.0218	0.3465
rs6964590	7	73308350	known	A	G	0.1091	0.029	0.0001659	-0.0152	0.018	0.3957	0.1338	0.0206	8.89e-11
rs17855988	7	73474825	known	C	G	0.1705	0.0439	0.000103	0.0286	0.027	0.289	0.1442	0.0312	3.78e-06
rs1091811	7	73491212	known	G	A	0.1474	0.0326	6.19e-06	-0.0047	0.0202	0.8179	0.1545	0.0232	2.76e-11
rs229872	7	73732583	Secondary	T	G	-0.009	0.0276	0.7431	-0.0936	0.0171	4.76e-08	0.0849	0.0197	1.6e-05
rs37613	7	73898515	Secondary	C	T	-0.1522	0.0256	2.84e-09	-0.0617	0.016	0.0001096	-0.0915	0.0182	5.32e-07
rs34324971	7	74107374	known	A	G	0.1121	0.032	0.0004663	0.1154	0.0199	6.77e-09	0.0075	0.0229	0.7445
rs6963105	7	75097488	known	G	A	0.1703	0.0262	7.72e-11	0.0833	0.0162	2.52e-07	0.0877	0.0185	2.19e-06
rs7796089	7	77512098	known	C	G	-0.1981	0.0256	1.1e-14	-0.0714	0.0159	7.02e-06	-0.1238	0.0182	1.07e-11
rs3807095	7	80388433	known	C	T	-0.101	0.0364	0.00558	-0.1584	0.0227	2.68e-12	0.0633	0.026	0.0148
rs11770630	7	89805241	known	T	C	0.0318	0.024	0.1856	-0.123	0.015	2.02e-16	0.156	0.0171	8.76e-20
rs10245696	7	90449362	known	C	A	-0.1075	0.0246	1.27e-05	0.0011	0.0153	0.9444	-0.1235	0.0175	1.9e-12
rs42377	7	92243672	known	A	G	-0.2788	0.0262	2.07e-26	0.0123	0.0164	0.4528	-0.3014	0.0187	1.98e-58
rs7792995	7	93569422	known	G	A	0.0404	0.0244	0.09742	0.0814	0.0152	7.69e-08	-0.0414	0.0174	0.0174
rs1947228	7	96461649	known	C	T	0.1169	0.0244	1.75e-06	0.1408	0.0152	2.25e-20	-0.008	0.0174	0.6444
rs11771331	7	99605588	known	A	G	-0.0906	0.0259	0.0004619	-0.1445	0.016	1.83e-19	0.0477	0.0184	0.0096
rs62485010	7	99676346	known	T	C	0.1126	0.0308	0.0002515	0.0104	0.0191	0.5841	0.1125	0.0219	2.76e-07
rs4434553	7	100240191	known	G	A	0.0219	0.0249	0.3783	-0.0796	0.0154	2.42e-07	0.1092	0.0177	6.85e-10
rs12705090	7	100467700	known	T	C	-0.0738	0.0307	0.01635	0.1481	0.0191	9.42e-15	-0.2225	0.0219	3.68e-24
rs62481856	7	106412082	known	A	G	0.7081	0.03	2.76e-123	-0.0157	0.0187	0.401	0.7957	0.0257	3.35e-210
rs115172170	7	107019947	known	C	T	0.3009	0.0525	9.9e-09	0.0513	0.0327	0.1164	0.2324	0.0374	5.3e-10
rs17423264	7	108090255	known	T	C	-0.0847	0.039	0.0298	-0.0896	0.0241	0.0002034	0.0034	0.0278	0.9011
rs144867634	7	111580166	known	C	T	-0.3235	0.0815	7.19e-05	-0.2491	0.0509	9.97e-07	-0.1125	0.0583	0.05368
rs1997571	7	116198621	known	A	G	-0.1219	0.0244	6.09e-07	0.0087	0.0152	0.5658	-0.1344	0.0174	1.18e-14
rs4731112	7	123269118	known	C	G	-0.1415	0.0258	4.31e-08	-0.0787	0.0161	1.03e-06	-0.0782	0.0184	2.17e-05
rs13246286	7	127540377	known	A	G	-0.14	0.027	2.24e-07	-0.0404	0.0167	0.01564	-0.0974	0.0192	3.98e-07
rs4728142	7	128573967	known	A	G	-0.168	0.0242	3.81e-12	-0.0709	0.0151	2.56e-06	-0.1025	0.0173	2.82e-09
rs11556924	7	129663496	known	T	C	-0.1746	0.025	2.9e-12	-0.1692	0.0156	1.79e-27	-0.0123	0.0178	0.4884
rs34072724	7	130432469	known	A	G	-0.2302	0.0241	1.41e-21	-0.1219	0.015	4.88e-16	-0.1107	0.0172	1.21e-10
rs35680304	7	130973495	known	T	C	0.239	0.0248	5.86e-22	0.0743	0.0154	1.45e-06	0.1647	0.0177	1.18e-20
rs7780021	7	131241085	Secondary	A	G	0.1475	0.0291	3.98e-07	0.0888	0.0181	8.76e-07	0.0587	0.0207	0.004618
rs75511781	7	131323710	known	G	A	0.4628	0.0625	1.37e-13	0.3368	0.0392	8.96e-18	0.1425	0.0448	0.00147
rs4521707	7	131350784	known	T	A	-0.1803	0.0281	1.44e-10	-0.122	0.0174	2.5e-12	-0.0732	0.02	0.000245
rs1722886	7	134215259	known	T	A	-0.1797	0.0245	2.42e-13	-0.1191	0.0152	5.16e-15	-0.0684	0.0175	9e-05
rs12530805	7	135278791	known	T	C	-0.1686	0.0323	1.75e-07	-0.0738	0.02	0.0002276	-0.0897	0.023	9.48e-05
rs10267979	7	136618188	known	A	T	-0.0831	0.0258	0.001297	0.0109	0.016	0.4968	-0.0992	0.0184	6.85e-08
rs273957	7	137600690	known	T	C	0.0662	0.0246	0.007056	-0.0193	0.0153	0.2063	0.0908	0.0175	2.22e-07
rs141212865	7	139404666	known	C	A	-0.2664	0.0307	4.37e-18	-0.1392	0.0191	3.14e-13	-0.1332	0.0219	1.21e-09
rs12703989	7	140238048	known	A	G	0.1572	0.0247	1.95e-10	0.0994	0.0153	8.15e-11	0.0602	0.0176	0.0006111
rs3735318	7	149152906	known	A	G	-0.0966	0.024	5.79e-05	-0.0933	0.0149	4.36e-10	-0.0058	0.0171	0.7359
rs73727605	7	149474622	known	A	G	0.2848	0.0511	2.58e-08	0.0443	0.0315	0.1593	0.2526	0.0362	3.12e-12
rs11771693	7	150050111	known	G	A	-0.1638	0.0261	3.72e-10	-0.0703	0.0162	1.46e-05	-0.0935	0.0186	5.15e-07
rs7809305	7	150272776	known	C	T	0.1555	0.025	4.97e-10	0.1036	0.0156	2.72e-11	0.0641	0.0178	0.000321
rs10952291	7	150533765	Secondary	A	C	-0.0513	0.0242	0.0342	-0.0068	0.0151	0.6491	-0.0444	0.0172	0.009992
rs3918226	7	150690176	known	T	C	0.5655	0.0467	8.94e-34	0.5519	0.0289	1.42e-81	0.0462	0.0332	0.1644
rs891511	7	150704843	known	A	G	-0.2927	0.0267	4.98e-28	-0.2367	0.0165	2.02e-46	-0.0638	0.019	0.0007925
rs12703130	7	151095131	Secondary	A	G	-0.0996	0.0251	7.05e-05	-0.0779	0.0156	5.89e-07	-0.0238	0.0179	0.1834
rs2536085	7	151387531	known	T	C	0.1318	0.0256	2.64e-07	0.0226	0.016	0.1565	0.1042	0.0183	1.17e-08
rs6464165	7	151413124	known	C	T	0.3508	0.0269	7.76e-39	0.203	0.0168	9.93e-34	0.1524	0.0192	1.95e-15
rs3735576	7	155531080	known	G	A	0.1385	0.0304	5.25e-06	0.0073	0.019	0.7017	0.1404	0.0217	9.99e-11
rs1870735	7	155744303	known	G	C	-0.172	0.0249	5.3e-12	-0.0826	0.0155	9.17e-08	-0.0995	0.0178	2.12e-08
rs9638084	7	156311745	known	G	A	-0.1493	0.0294	3.94e-07	-0.1094	0.0173	2.66e-10	-0.0431	0.0177	0.01489
rs10949603	7	156582040	Secondary	T	C	0.1115	0.025	8.26e-06	0.0938	0.0156	1.64e-09	0.0211	0.0178	0.2372
rs2286130	7	156990554	novel	T	C	-0.1668	0.0281	2.82e-09	-0.0558	0.0175	0.00139	-0.1088	0.02	5.34e-08
rs111630016	7	158048396	known	T	C	-0.1165	0.0582	0.04546	-0.0832	0.036	0.02085	-0.0486	0.0415	0.2415
rs7822515	8	156504	known	A	G	-0.2042	0.0372	4.03e-08	-0.1086	0.0228	1.99e-06	-0.1008	0.0266	0.0001541
rs11136373	8	1212030	novel	G	C	0.1408	0.0257	4.4e-08	0.0835	0.016	1.84e-07	0.0703	0.0184	0.000129
rs4875958	8	1721090	known	A	G	0.1843	0.0266	4.45e-12	0.0921	0.0166	2.87e-08	0.102	0.019	7.88e-08
rs76020419	8	6360289	known	T	G	-0.4701	0.0891	1.32e-07	-0.3496	0.054	9.92e-11	-0.1508	0.0633	0.0172
rs2922895	8	6379932	known	C	G	0.1058	0.0246	1.64e-05	0.106	0.0152	3.55e-12	0.0049	0.0175	0.7799
rs7814142	8	10637552	known	A	G	-0.329	0.0244	2.26e-41	-0.1631	0.0152	7.57e-27	-0.1735	0.0174	2.27e-23
rs28447194	8	11542590	known	A	G	-0.135	0.0411	0.001018	-0.0724	0.0255	0.004609	-0.0785	0.0293	0.007338
rs7834383	8	13273477	known	T	G	0.0702	0.0254	0.005699	-0.0298	0.0158	0.05968	0.1074	0.0181	3.05e-09
rs56335308	8	17419461	known	A	G	0.232	0.0802	0.00383	0.338	0.0496	9.33e-12	-0.1189	0.0572	0.03755
rs208765	8	17805448	Secondary	C	T	0.094	0.0253	0.0001991	-0.0193	0.0157	0.2194	0.1028	0.018	1.09e-08
rs80073370	8	19833156	known	T	A	-0.1922	0.0446	1.65e-05	-0.0668	0.0277	0.01582	-0.1424	0.0317	7.31e-06
rs73227871	8	22331874	known	G	T	0.1544	0.0322	1.57e-06	0.0937	0.02	2.65e-06	0.0714	0.0229	0.001837
rs1047030	8	22428708	known	G	A	-0.1944	0.033	3.81e-09	-0.1248	0.0204	9.18e-10	-0.0683	0.0235	0.003628
rs11785562	8	23391493	known	A	G	0.0899	0.0308	0.003545	0.0197	0.0191	0.3026	0.097	0.0219	9.49e-06
rs62503324	8	23400615	known	T	C	0.2248	0.0281	1.22e-15	0.1876	0.0175	8.56e-27	0.0507	0.02	0.01136
rs4871907	8	23786784	known	A	C	0.0432	0.0248	0.08167	-0.0058	0.0154	0.7068	0.0568	0.0177	0.001293
rs73563812	8	25900405	known	T	G	-0.3147	0.0283	8.12e-29	-0.1684	0.0176	9.86e-22	-0.1613	0.0201	1.2e-15
rs58429174	8	26011922	known	T	C	-0.1711	0.0274	4.11e-10	-0.1231	0.017	4.89e-13	-0.0576	0.0195	0.003141
rs34788903	8	26063734	known	C	T	0.3236	0.0406	1.5e-15	0.1982	0.025	2.43e-15	0.1332	0.0288	3.74e-06
rs117982737	8	26241010	known	T	C	0.1384	0.0293	2.26e-06	0.108	0.0181	2.35e-09	0.0263	0.0208	0.2062
rs141808794	8	26266252	known	A	G	-0.4206	0.0881	1.8e-06	-0.2685	0.0545	8.5e-07	-0.1695	0.0625	0.006697
rs1442885	8	26395258	known	A	C	0.1218	0.0261	2.99e-06	0.1	0.0162	6.91e-10	0.0273	0.0186	0.1413
rs17321041	8	26445194	known	T	C	0.2632	0.0511	2.53e-07	0.176	0.0316	2.62e-08	0.0918	0.0364	0.01162
rs58623861	8	26636981	Secondary	A	G	0.1409	0.0278	4.1e-07	0.1	0.0173	7.19e-09	0.0472	0.0198	0.01716
rs2979470	8	30288272	known	C	T	-0.1549	0.0247	3.55e-10	-0.0841	0.0152	3.49e-08	-0.0825	0.0176	2.6e-06
rs11991469	8	32413280	known	G	C	0.1376	0.0241	1.17e-08	0.0076	0.015	0.6148	0.1259	0.0172	2.48e-13
rs6996562	8	33392023	known	C	A	-0.0977	0.0244	6.22e-05	0.0253	0.0152	0.09566	-0.126	0.0174	4.39e-13
rs2953937	8	34164285	novel	C	A	0.1863	0.0357	1.84e-07	0.0493	0.0221	0.0259	0.1434	0.0255	1.76e-08
rs1906672	8	38130025	known	A	G	0.2515	0.0286	1.44e-18	0.1191	0.0178	2.06e-11	0.152	0.0204	8.71e-14
rs2978456	8	42324765	known	C	T	0.1764	0.0257	7.07e-12	0	0.0158	0.9984	0.1821	0.0183	2.03e-23
rs10087280	8	49391836	novel	G	A	-0.18	0.0321	2.01e-08	-0.1273	0.02	1.86e-10	-0.0596	0.0229	0.00913
rs4873492	8	51947549	known	T	C	0.2939	0.0327	2.43e-19	0.1287	0.0202	1.93e-10	0.1885	0.0232	5.08e-16
rs117942686	8	52550581	known	A	G	0.3498	0.0712	9.09e-07	0.1643	0.044	0.0001866	0.2132	0.0506	2.54e-05
rs11988716	8	57153503	novel	G	A	0.211	0.0358	3.62e-09	0.0763	0.0224	0.000645	0.1328	0.0256	2.04e-07
rs6996733	8	60535824	known	C	T	-0.1829	0.0337	5.74e-08	-0.0867	0.021	3.8e-05	-0.1064	0.024	9.65e-06
rs77594100	8	64124094	Secondary	A	C	-0.4537	0.0733	5.98e-10	-0.1772	0.0452	8.66e-05	-0.2727	0.052	1.53e-07
rs2354862	8	64501744	known	C	A	-0.1798	0.0253	1.09e-12	-0.1102	0.0157	2.3e-12	-0.0808	0.018	7.03e-06
rs2280870	8	65499192	known	G	T	0.1364	0.0275	7.24e-07	0.0468	0.0171	0.006169	0.1027	0.0196	1.6e-07
rs13253358	8	68920135	known	T	C	0.1606	0.0262	9.38e-10	0.0902	0.0163	3.24e-08	0.082	0.0187	1.17e-05
rs6983239	8	72507296	known	T	G	0.1641	0.0293	2.17e-08	0.1136	0.0182	4.56e-10	0.0603	0.0209	0.00388
rs7837090	8	74221406	known	G	C	-0.1805	0.0309	5.3e-09	-0.0879	0.0191	4.39e-06	-0.084	0.022	0.0001331
rs10089500	8	74617061	Secondary	A	G	-0.246	0.0493	6.04e-07	-0.0836	0.0306	0.006318	-0.1835	0.0352	1.8e-07
rs16938963	8	75727973	known	A	G	-0.3001	0.0988	0.002381	0.1656	0.0614	0.007031	-0.4878	0.0705	4.6e-12
rs1350100	8	76054904	known	G	A	-0.0894	0.0246	0.0002772	0.0535	0.0153	0.0004506	-0.1446	0.0175	1.48e-16
rs1449544	8	76591880	known	C	A	-0.2241	0.0242	2.08e-20	-0.0112	0.015	0.4565	-0.2062	0.0172	6.28e-33
rs7842138	8	77632017	known	G	A	-0.2666	0.0335	1.87e-15	-0.0633	0.0209	0.002493	-0.205	0.0239	1.02e-17
rs72688070	8	81393697	known	T	C	-0.228	0.0322	1.33e-12	-0.1278	0.0201	1.83e-10	-0.1182	0.023	2.6e-07
rs28823280	8	82777716	known	A	G	-0.2213	0.0282	3.97e-15	-0.1305	0.0174	7.11e-14	-0.0975	0.02	1.12e-06
rs2142141	8	90940205	known	C	G	-0.118	0.0254	3.35e-06	-0.0881	0.0157	1.96e-08	-0.0375	0.018	0.03717
rs7009170	8	92149429	known	C	T	0.164	0.0259	2.47e-10	-0.0041	0.0161	0.8011	0.1795	0.0185	2.34e-22
rs62526122	8	92769569	known	A	G	0.155	0.0284	4.99e-08	0.0729	0.0175	2.98e-05	0.094	0.0202	3.11e-06
rs2513758	8	95104373	known	G	A	0.0734	0.0627	0.242	-0.031	0.0393	0.4309	0.1067	0.0449	0.0175
rs74900445	8	95268903	known	C	T	0.2805	0.0372	4.58e-14	0.022	0.0231	0.3409	0.2683	0.0265	4.3e-24
rs481887	8	95967838	known	G	A	0.1711	0.0247	3.89e-12	0.0766	0.0153	5.62e-07	0.1021	0.0176	5.98e-09
rs62522996	8	96689635	Secondary	A	G	-0.093	0.0299	0.001886	0.0224	0.0186	0.2296	-0.1158	0.0213	5.66e-08
rs2978098	8	101676675	known	C	A	-0.1934	0.0243	1.67e-15	-0.1426	0.0151	4.34e-21	-0.0587	0.0173	0.000694
rs142449193	8	102750597	known	T	C	-0.3773	0.0604	4.09e-10	-0.2222	0.0374	2.84e-09	-0.17	0.0429	7.45e-05
rs28459406	8	103537383	known	A	G	-0.1396	0.0315	9.57e-06	-0.0731	0.0196	0.0001895	-0.0689	0.0225	0.002166
rs2513877	8	103883630	known	A	G	-0.1333	0.0306	1.37e-05	-0.0981	0.0191	2.66e-07	-0.0501	0.0218	0.02165
rs35783704	8	105966258	known	A	G	-0.4395	0.0417	6.07e-26	-0.2022	0.0257	3.72e-15	-0.2358	0.0296	1.64e-15
rs2957468	8	106325360	known	G	A	-0.2039	0.0262	7.15e-15	-0.121	0.0162	7.96e-14	-0.1003	0.0186	7.15e-08
rs7003445	8	106725186	Secondary	C	T	0.162	0.0248	6.72e-11	0.0721	0.0154	2.73e-06	0.0804	0.0177	5.38e-06
rs36036692	8	108319395	novel	G	C	0.091	0.0249	0.000257	-0.0099	0.0155	0.521	0.0998	0.0178	1.89e-08
rs3110054	8	110091011	known	T	C	-0.1785	0.0245	3.48e-13	-0.0524	0.0153	0.0005999	-0.1349	0.0175	1.27e-14
rs2205260	8	116959837	known	C	A	-0.074	0.0324	0.02227	0.1068	0.0201	1.12e-07	-0.1714	0.0231	1.1e-13
rs74701635	8	118758316	known	T	C	-0.0178	0.1082	0.8692	-0.0024	0.0668	0.9715	-0.0565	0.0768	0.4623
rs7017173	8	120449116	known	C	G	0.279	0.029	7.27e-22	-0.2039	0.018	1.3e-29	0.4768	0.0207	2.13e-117
rs35362581	8	120933868	known	C	G	0.1414	0.029	1.07e-06	0.0625	0.018	0.0005334	0.0842	0.0207	4.56e-05
rs1487177	8	122407562	Secondary	G	A	0.0704	0.0319	0.02711	-0.0623	0.0199	0.001755	0.1322	0.0227	6.18e-09
rs7837081	8	122630263	Secondary	T	C	-0.0665	0.0484	0.1691	0.1176	0.03	8.8e-05	-0.186	0.0345	6.75e-08
rs56123029	8	124673630	known	C	T	0.149	0.0302	7.77e-07	0.072	0.0187	0.0001221	0.0671	0.0215	0.001816
rs13270541	8	124794849	Secondary	A	G	0.1331	0.0292	5.35e-06	0.1157	0.0182	2.18e-10	0.0238	0.0208	0.2531
rs62523863	8	126520544	known	A	G	0.2303	0.0292	3.41e-15	0.1303	0.0182	8.46e-13	0.102	0.0209	9.97e-07
rs2608029	8	129170126	known	G	C	-0.1507	0.0258	5.35e-09	-0.0716	0.016	7.7e-06	-0.0923	0.0184	5.04e-07
rs7014841	8	129343199	known	A	C	-0.1869	0.0254	1.76e-13	-0.0904	0.0158	9.74e-09	-0.1018	0.0181	1.79e-08
rs6982341	8	134229535	novel	G	A	0.1275	0.0243	1.48e-07	0.0851	0.0151	1.74e-08	0.0473	0.0173	0.00634
rs112070444	8	135611317	known	T	C	-0.4525	0.074	9.68e-10	-0.2496	0.0451	3.16e-08	-0.2001	0.0522	0.0001279
rs716100	8	135661278	known	A	G	0.2075	0.0259	1.11e-15	0.1029	0.0161	1.65e-10	0.1211	0.0185	5.26e-11
rs3780037	8	140683502	known	G	T	0.0641	0.0281	0.02253	-0.008	0.0175	0.647	0.0861	0.0201	1.77e-05
rs117398731	8	140797139	known	A	G	-0.6646	0.1161	1.03e-08	-0.1146	0.0708	0.1054	-0.5622	0.0827	1.05e-11
rs36002174	8	140923682	known	T	C	-0.1782	0.0324	3.88e-08	-0.089	0.0201	9.81e-06	-0.1031	0.0231	7.95e-06
rs4440615	8	141057641	known	A	G	-0.1658	0.0249	2.75e-11	0.0346	0.0155	0.02527	-0.215	0.0178	9.85e-34
rs7462130	8	141126076	known	C	T	-0.1408	0.025	1.72e-08	-0.0151	0.0155	0.3306	-0.144	0.0178	5.74e-16
rs10087782	8	141858620	known	C	T	-0.178	0.0242	1.91e-13	-0.1156	0.015	1.59e-14	-0.0683	0.0173	7.48e-05
rs6987335	8	142235358	known	G	T	-0.1011	0.0247	4.27e-05	-0.0151	0.0153	0.3237	-0.0963	0.0176	4.28e-08
rs11167039	8	142245646	known	A	G	-0.2146	0.0415	2.3e-07	-0.1456	0.0259	1.8e-08	-0.0943	0.0296	0.001473
rs7014099	8	142305766	known	T	C	-0.1008	0.0258	9.42e-05	-0.0529	0.016	0.0009449	-0.0585	0.0184	0.001441
rs34591516	8	142367087	known	T	C	0.4599	0.0671	7.23e-12	0.3036	0.0397	2.08e-14	0.1608	0.0465	0.0005498
rs36092215	8	142367246	known	A	G	-0.4431	0.0757	4.87e-09	-0.2477	0.0445	2.56e-08	-0.2	0.0526	0.0001425
rs12682621	8	142369469	known	A	G	0.1939	0.0436	8.7e-06	0.0559	0.0271	0.03893	0.1515	0.0311	1.11e-06
rs12549801	8	142441642	Secondary	G	A	0.2133	0.0291	2.45e-13	0.0971	0.0181	7.59e-08	0.1226	0.0207	3.39e-09
rs4129585	8	143312933	known	C	A	-0.1646	0.0242	1.08e-11	-0.087	0.0151	7.97e-09	-0.0829	0.0173	1.57e-06
rs3802230	8	143992864	known	A	C	-0.2431	0.0242	7.7e-24	-0.1524	0.015	3.45e-24	-0.0985	0.0172	1.05e-08
rs56233017	8	144981488	known	A	G	-0.1316	0.0627	0.03596	-0.2486	0.0386	1.18e-10	0.0933	0.0445	0.03601
rs113513807	8	144990784	known	A	G	-0.3712	0.0797	3.19e-06	-0.2402	0.0495	1.19e-06	-0.1271	0.057	0.02587
rs73715570	8	145025298	known	T	C	0.1317	0.0345	0.0001344	0.0568	0.0193	0.003291	0.0943	0.0251	0.0001714
rs2978398	8	146130326	novel	A	G	-0.1522	0.0248	9.06e-10	-0.0612	0.0154	7.27e-05	-0.0818	0.0177	3.73e-06
rs520015	9	211762	known	G	C	-0.1208	0.0243	6.94e-07	-0.0786	0.0151	2.13e-07	-0.0549	0.0174	0.001587
rs60191654	9	753648	known	G	A	0.1588	0.0308	2.48e-07	0.0972	0.0192	4.14e-07	0.082	0.022	0.0001947
rs12216886	9	2493751	known	G	T	-0.1538	0.0305	4.7e-07	-0.1174	0.0191	7.64e-10	-0.048	0.0218	0.02773
rs4740751	9	4114493	known	T	C	0.1367	0.0293	3.05e-06	0.0948	0.0183	2.29e-07	0.0554	0.0209	0.00814
rs28558845	9	4334791	known	C	G	-0.2006	0.0335	2.14e-09	-0.1074	0.0209	2.92e-07	-0.1118	0.024	3.06e-06
rs7041664	9	8010674	known	A	C	0.1114	0.0271	3.85e-05	0.0505	0.0168	0.002639	0.0661	0.0193	0.0006108
rs1332813	9	9350706	known	C	T	-0.2007	0.0255	3.91e-15	-0.1125	0.0159	1.41e-12	-0.0966	0.0182	1.09e-07
rs35287509	9	10594635	known	C	T	0.133	0.0254	1.67e-07	0.0906	0.0159	1.15e-08	0.0482	0.0182	0.007948
rs1011530	9	13755456	Secondary	A	C	0.0981	0.0271	0.0002943	-0.0194	0.0168	0.249	0.117	0.0193	1.3e-09
rs7874646	9	13899209	Secondary	T	C	-0.1784	0.0299	2.51e-09	-0.0776	0.0187	3.41e-05	-0.109	0.0214	3.47e-07
rs34361301	9	14535119	novel	C	T	0.0993	0.0276	0.000323	-0.0093	0.0172	0.588	0.1216	0.0197	6.76e-10
rs11789875	9	16872323	known	A	G	0.1493	0.034	1.1e-05	-0.0004	0.0211	0.9835	0.1553	0.0242	1.42e-10
rs77574378	9	19105638	known	C	T	0.1898	0.0332	1.04e-08	0.0095	0.0206	0.6468	0.1671	0.0236	1.57e-12
rs2780841	9	20612516	known	T	C	-0.1202	0.0269	8.14e-06	-0.046	0.0168	0.006196	-0.0724	0.0192	0.0001657
rs4615669	9	21818674	known	G	A	0.114	0.0242	2.45e-06	0.1123	0.0151	1.03e-13	0.0035	0.0173	0.8389
rs4977575	9	22124744	known	G	C	0.094	0.0241	9.85e-05	-0.0566	0.0151	0.0001708	0.1571	0.0172	7.76e-20
rs9886665	9	22942770	known	C	T	-0.1629	0.0275	3.36e-09	-0.0791	0.0172	4.21e-06	-0.0953	0.0197	1.25e-06
rs9886857	9	27230388	novel	A	G	-0.1871	0.0338	3.13e-08	-0.0657	0.021	0.00178	-0.1219	0.0241	4.21e-07
rs12552937	9	34054444	Secondary	T	C	0.2468	0.0394	3.84e-10	0.1014	0.0246	3.77e-05	0.1593	0.0281	1.5e-08
rs4553000	9	34223553	known	T	C	-0.1471	0.0239	7.82e-10	-0.0474	0.0149	0.001512	-0.1129	0.0171	4e-11
rs3808869	9	34622389	known	C	A	-0.1012	0.0239	2.39e-05	-0.083	0.015	2.93e-08	-0.0167	0.0171	0.3275
rs61241090	9	35191014	novel	C	T	-0.1282	0.0285	7.05e-06	-0.0087	0.0178	0.623	-0.1233	0.0204	1.4e-09
rs1243876	9	35693104	known	T	C	-0.0837	0.0266	0.001627	-0.1057	0.0165	1.67e-10	0.0113	0.0189	0.5514
rs76452347	9	35906471	known	T	C	-0.2204	0.0309	9.93e-13	-0.1914	0.0194	6.41e-23	-0.0539	0.0222	0.01521
rs10972618	9	35908313	known	C	A	0.1265	0.026	1.16e-06	0.0404	0.0162	0.01283	0.0867	0.0186	3.1e-06
rs13283964	9	35942521	known	C	T	0.0551	0.0253	0.02979	0.0653	0.0158	3.61e-05	0.0007	0.0181	0.9695
rs3628	9	36211875	known	T	C	-0.2116	0.1084	0.05105	-0.0177	0.0667	0.7908	-0.2257	0.0768	0.003312
rs7047650	9	38075488	known	C	G	-0.1139	0.025	5.39e-06	-0.0195	0.0155	0.21	-0.1038	0.0178	5.63e-09
rs7042283	9	71518027	known	G	T	0.1789	0.0343	1.82e-07	0.0762	0.0214	0.0003736	0.1128	0.0245	4.15e-06
rs7873409	9	73080367	known	G	T	-0.0309	0.0243	0.2049	0.0509	0.0152	0.0007974	-0.0818	0.0174	2.52e-06
rs55962158	9	77242679	known	C	G	-0.1354	0.0288	2.68e-06	-0.0789	0.0179	1.05e-05	-0.0645	0.0205	0.001661
rs112324977	9	80751434	novel	A	T	-0.1342	0.0359	0.000187	-0.0041	0.0224	0.853	-0.1466	0.0256	1.07e-08
rs2224858	9	83432105	novel	G	A	0.1789	0.0309	7.37e-09	0.0627	0.0193	0.00114	0.107	0.0221	1.25e-06
rs11139596	9	85128518	known	G	T	0.124	0.0296	2.78e-05	-0.016	0.0184	0.3848	0.1345	0.0211	1.98e-10
rs11141731	9	89888472	known	T	C	-0.1611	0.0291	3.11e-08	-0.1062	0.0181	4.54e-09	-0.0563	0.0207	0.006624
rs10991952	9	94252964	novel	G	A	0.1692	0.0266	1.98e-10	0.0529	0.0166	0.0014	0.1126	0.019	2.91e-09
rs7045409	9	95201540	known	A	T	-0.1766	0.0252	2.25e-12	-0.0542	0.0157	0.0005613	-0.1284	0.0179	8.19e-13
rs4744239	9	96166382	known	T	C	0.146	0.0247	3.64e-09	0.03	0.0154	0.05063	0.1131	0.0176	1.34e-10
rs10988442	9	101739709	known	G	A	-0.1297	0.0249	1.88e-07	0.0411	0.0155	0.008211	-0.1768	0.0178	2.43e-23
rs2297603	9	101778265	known	T	G	0.2387	0.0395	1.48e-09	0.0325	0.0247	0.1876	0.2099	0.0282	1.08e-13
rs4743021	9	109414561	Secondary	C	T	0.1021	0.0272	0.000177	0.0988	0.0169	5.19e-09	0.017	0.0194	0.3808
rs7020564	9	109670016	known	T	A	0.072	0.0271	0.007846	0.114	0.0168	1.21e-11	-0.0347	0.0193	0.07138
rs72743793	9	109817679	Secondary	T	C	0.1335	0.0394	0.0006966	0.118	0.0245	1.5e-06	0.0223	0.0281	0.4266
rs7043304	9	112358150	known	T	C	0.1595	0.0353	6.36e-06	0.1652	0.0219	4.52e-14	0.0147	0.0251	0.5579
rs7040633	9	112680966	Secondary	G	C	-0.0727	0.026	0.005223	-0.072	0.0162	9.17e-06	0.0015	0.0185	0.9353
rs12555129	9	112760293	known	T	G	-0.1971	0.0311	2.43e-10	-0.1608	0.0193	8.22e-17	-0.0432	0.0222	0.05137
rs187148391	9	112998518	known	G	A	-0.229	0.0689	0.000888	-0.1175	0.0424	0.005633	-0.1108	0.049	0.02358
rs10759426	9	113153647	known	C	T	0.3446	0.0362	1.69e-21	0.166	0.0226	2.16e-13	0.1817	0.0258	2.05e-12
rs111841972	9	116191205	known	C	A	-0.2199	0.0518	2.15e-05	-0.0538	0.0324	0.09638	-0.1764	0.0369	1.76e-06
rs13290326	9	116696625	known	T	C	-0.1912	0.0242	3.11e-15	-0.0583	0.0151	0.0001119	-0.1431	0.0173	1.24e-16
rs2060132	9	116938911	known	C	T	0.156	0.0273	1.05e-08	0.0144	0.017	0.3965	0.1524	0.0194	4.7e-15
rs2274159	9	117166246	known	G	A	0.1017	0.0239	2e-05	0.1156	0.0149	8.74e-15	-0.0066	0.017	0.6995
rs10982910	9	118534500	known	G	T	0.1676	0.0413	4.92e-05	-0.049	0.0258	0.05733	0.2074	0.0295	2.09e-12
rs79149713	9	119087240	Secondary	C	A	0.1706	0.029	3.97e-09	0.0962	0.018	9.7e-08	0.0846	0.0207	4.2e-05
rs811689	9	119410756	known	T	C	-0.1288	0.0241	9.05e-08	-0.0881	0.015	4.72e-09	-0.0493	0.0172	0.004181
rs72751391	9	122890934	novel	T	C	0.1904	0.0385	7.42e-07	0.0407	0.0238	0.0877	0.1558	0.0273	1.23e-08
rs1953126	9	123640500	known	C	T	-0.1398	0.0251	2.57e-08	0.0079	0.0157	0.6159	-0.1446	0.0179	7.45e-16
rs10760158	9	123989014	known	G	A	-0.0824	0.0244	0.00074	0.0342	0.0152	0.02434	-0.1081	0.0174	5.27e-10
rs10818775	9	125755571	known	T	C	-0.2374	0.0369	1.26e-10	0.0078	0.0231	0.7343	-0.2616	0.0264	3.33e-23
rs10818962	9	127182293	known	G	C	-0.1685	0.0252	2.12e-11	-0.0728	0.0156	3.27e-06	-0.105	0.0179	4.72e-09
rs72765265	9	127838223	known	T	C	0.3192	0.0357	4.18e-19	-0.0186	0.0222	0.4032	0.3364	0.0255	1.04e-39
rs7023828	9	128498594	known	T	C	-0.2538	0.0246	4.91e-25	-0.1026	0.0153	2.12e-11	-0.1582	0.0175	1.83e-19
rs10819246	9	129643296	novel	T	G	0.244	0.0407	2.12e-09	0.1662	0.0254	5.91e-11	0.0742	0.0291	0.0108
rs1891730	9	130309028	known	C	T	0.1781	0.0252	1.64e-12	0.0904	0.0157	8.99e-09	0.0876	0.018	1.11e-06
rs10819313	9	130614905	Secondary	C	T	0.183	0.0421	1.36e-05	0.1701	0.0263	1.03e-10	0.009	0.0301	0.7652
rs7869756	9	131210410	known	G	A	0.0604	0.0315	0.05509	-0.0913	0.0196	3.11e-06	0.145	0.0224	1.04e-10
rs184457	9	131940019	known	A	G	-0.1655	0.0268	6.47e-10	-0.0812	0.0166	9.86e-07	-0.0843	0.0191	9.7e-06
rs3861882	9	132465304	novel	C	T	-0.1465	0.0268	4.79e-08	-0.0449	0.0168	0.0075	-0.1026	0.0192	8.71e-08
rs10793931	9	133436478	Secondary	C	G	0.1414	0.0252	2.08e-08	0.0665	0.0157	2.36e-05	0.077	0.018	1.9e-05
rs2987903	9	133711263	novel	A	G	-0.1444	0.0361	6.44e-05	-0.0002	0.0226	0.994	-0.154	0.0258	2.49e-09
rs635634	9	136155000	known	T	C	-0.0853	0.0305	0.005204	-0.231	0.0191	1.56e-33	0.1171	0.0218	7.85e-08
rs6271	9	136522274	known	T	C	-0.4579	0.0489	8.24e-21	-0.3777	0.0304	2.22e-35	-0.1058	0.0348	0.002337
rs1633764	9	136817448	Secondary	C	G	0.1102	0.0244	6.23e-06	0.0854	0.0152	2.1e-08	0.0226	0.0174	0.1956
rs3847320	9	136906752	Secondary	A	G	-0.1718	0.0281	9.48e-10	-0.0784	0.0174	6.77e-06	-0.0898	0.02	7.02e-06
rs12684650	9	139110654	known	T	C	-0.0002	0.0263	0.9945	-0.0774	0.0164	2.37e-06	0.0816	0.0188	1.41e-05
rs3125001	9	139405261	Secondary	T	C	0.1602	0.0257	4.68e-10	0.0541	0.0161	0.0007621	0.1006	0.0184	4.23e-08
rs11145807	9	139520789	known	G	A	-0.1715	0.0256	2.05e-11	-0.1255	0.0159	2.76e-15	-0.0566	0.0182	0.001855
rs9411224	9	139631847	Secondary	T	C	0.1157	0.0255	5.58e-06	0.0193	0.0159	0.2249	0.104	0.0182	1.14e-08
rs821317	9	140488634	known	A	G	0.1131	0.0348	0.001155	0.0707	0.0218	0.001168	0.0386	0.0249	0.1208
rs11252344	10	4143935	known	T	C	-0.3248	0.0457	1.22e-12	-0.197	0.0285	4.65e-12	-0.1345	0.0326	3.63e-05
rs78909240	10	5689150	known	C	G	-0.1433	0.0394	0.0002787	0.037	0.0243	0.1287	-0.1782	0.028	2.05e-10
rs56352451	10	5804865	known	T	C	0.2009	0.0353	1.31e-08	0.0786	0.022	0.0003496	0.1252	0.0252	6.84e-07
rs36006409	10	10876943	known	G	T	0.2009	0.0306	5.24e-11	0.0336	0.0189	0.07566	0.1634	0.0218	5.89e-14
rs57062879	10	12278525	known	G	A	-0.1374	0.0241	1.13e-08	-0.0543	0.015	0.0002913	-0.0844	0.0172	8.53e-07
rs10906391	10	13523937	known	T	C	0.1337	0.0262	3.38e-07	0.1258	0.0163	1.15e-14	0.0114	0.0187	0.5411
rs7095584	10	14024991	Secondary	A	G	0.1011	0.025	5.12e-05	0.0865	0.0155	2.52e-08	0.0171	0.0178	0.3377
rs12243365	10	17158132	Secondary	T	G	-0.1785	0.0305	5.11e-09	-0.0949	0.0189	4.89e-07	-0.0727	0.0217	0.0008155
rs6602177	10	17167141	Secondary	T	C	-0.1223	0.0297	3.8e-05	-0.1096	0.0183	1.98e-09	-0.02	0.021	0.3419
rs10904910	10	17266389	novel	A	C	0.1551	0.026	2.56e-09	0.0688	0.0162	2.13e-05	0.0937	0.0186	4.51e-07
rs691814	10	17971845	known	G	A	0.1052	0.0395	0.00769	-0.0656	0.0226	0.003727	0.1685	0.0272	6.1e-10
rs1891392	10	18336421	known	C	T	-0.1978	0.0265	8.29e-14	-0.0882	0.0165	8.75e-08	-0.116	0.0189	8.35e-10
rs114092627	10	18400582	Secondary	C	G	-0.3308	0.0772	1.85e-05	-0.1556	0.0484	0.001322	-0.1569	0.0551	0.004379
rs150534429	10	18430167	known	C	G	-0.5174	0.1117	3.64e-06	0.0415	0.0699	0.5526	-0.5668	0.08	1.38e-12
rs1779228	10	18474727	known	C	T	-0.3828	0.0283	1.26e-41	-0.1936	0.0176	3.48e-28	-0.1947	0.0202	5.12e-22
rs2489204	10	18508434	known	C	G	-0.2535	0.0328	1.07e-14	-0.1461	0.0204	7.88e-13	-0.1206	0.0234	2.41e-07
rs11013910	10	18663370	known	A	G	0.2283	0.0364	3.44e-10	0.0519	0.0225	0.02111	0.1867	0.0259	5.34e-13
rs7923191	10	18727901	known	G	A	0.3227	0.0303	1.46e-26	0.1846	0.0188	8.67e-23	0.1394	0.0215	9.8e-11
rs12258967	10	18727959	known	G	C	-0.5456	0.027	1.43e-90	-0.3226	0.0168	1.82e-82	-0.2461	0.0193	2.13e-37
rs45499092	10	18967608	Secondary	G	T	0.0061	0.0319	0.8482	-0.0661	0.0197	0.0007955	0.0694	0.0226	0.002148
rs11010905	10	19934813	known	T	A	-0.0973	0.0244	6.67e-05	0.0575	0.0151	0.000143	-0.1467	0.0174	2.96e-17
rs72795925	10	20531420	known	T	C	0.103	0.0291	0.0003979	-0.0407	0.0181	0.02439	0.1425	0.0207	6.19e-12
rs10732433	10	21037294	known	T	C	0.1411	0.0245	8.14e-09	-0.0356	0.0152	0.0191	0.1794	0.0174	8e-25
rs7100317	10	21764469	known	A	C	0.1266	0.0259	9.78e-07	0.0378	0.0159	0.0176	0.0978	0.0183	9.66e-08
rs2230469	10	22839628	known	C	T	-0.077	0.0257	0.002713	0.0354	0.016	0.02638	-0.1043	0.0183	1.21e-08
rs7895322	10	22874383	Secondary	A	G	0.0709	0.0535	0.1849	0.177	0.0331	9.26e-08	-0.109	0.0381	0.004164
rs17506606	10	24669877	known	G	C	0.1507	0.028	7.44e-08	0.0505	0.0175	0.003907	0.1067	0.0199	8.92e-08
rs1168580	10	27913634	Secondary	T	C	0.1486	0.0241	7.42e-10	0.0977	0.015	7.59e-11	0.0662	0.0172	0.0001192
rs3802517	10	28233469	known	A	T	0.1799	0.024	6.76e-14	0.0971	0.0149	7.66e-11	0.1005	0.0171	4.32e-09
rs1265842	10	28924901	known	C	T	-0.1203	0.0244	8.56e-07	-0.0996	0.0152	4.96e-11	-0.0231	0.0174	0.1847
rs9337951	10	30317073	known	A	G	0.1721	0.0271	2.26e-10	-0.1098	0.0168	5.7e-11	0.2769	0.0193	1.08e-46
rs11007929	10	30486784	Secondary	T	C	-0.1301	0.0274	2.07e-06	0.011	0.017	0.5201	-0.141	0.0195	5.27e-13
rs11813059	10	31369709	known	G	T	-0.0688	0.0268	0.01019	0.0841	0.0167	4.43e-07	-0.157	0.0191	1.86e-16
rs58580703	10	31394893	Secondary	A	C	-0.0256	0.0515	0.6197	-0.2132	0.0319	2.38e-11	0.1945	0.0366	1.11e-07
rs72786794	10	32105718	known	C	T	0.1599	0.0268	2.38e-09	0.0323	0.0166	0.05108	0.1336	0.019	2.27e-12
rs76164690	10	32590362	known	G	T	0.1614	0.0359	6.77e-06	0.1399	0.0221	2.22e-10	0.0389	0.0255	0.1265
rs76726877	10	36313497	known	T	C	-0.0421	0.0563	0.4548	-0.0038	0.035	0.9133	-0.0377	0.0402	0.348
rs7918194	10	45102420	Secondary	T	C	-0.0509	0.0243	0.03628	0.0466	0.0151	0.001981	-0.0959	0.0173	3.06e-08
rs2793310	10	45262995	known	A	G	-0.0269	0.0269	0.318	-0.0994	0.0167	2.85e-09	0.065	0.0192	0.0006982
rs4948643	10	45379759	known	C	T	-0.1781	0.0268	3.22e-11	-0.1447	0.0167	4.83e-18	-0.0427	0.0191	0.02569
rs34130368	10	48411796	known	T	G	-0.2515	0.0387	7.87e-11	-0.1821	0.0241	4.56e-14	-0.0927	0.0277	0.0008101
rs7093975	10	48424759	known	C	T	-0.124	0.0274	6.18e-06	-0.0657	0.017	0.0001128	-0.0785	0.0195	5.88e-05
rs2125067	10	48434420	known	G	C	-0.2358	0.0983	0.01648	-0.1179	0.0578	0.04129	-0.0871	0.0681	0.2011
rs1436206	10	52120612	known	G	A	0.0987	0.0241	4.31e-05	0.0095	0.015	0.528	0.0892	0.0172	2.17e-07
rs11000060	10	53668890	known	C	T	0.1448	0.0309	2.9e-06	0.0765	0.0193	7.25e-05	0.0834	0.0221	0.0001577
rs11000132	10	53680796	Secondary	T	C	-0.1931	0.0328	3.78e-09	-0.104	0.0203	3.08e-07	-0.0934	0.0233	6.26e-05
rs1199093	10	59896794	Secondary	C	G	-0.0855	0.0254	0.0007756	0.0061	0.0158	0.6992	-0.0985	0.0181	5.33e-08
rs79103538	10	59939596	known	T	G	-0.1695	0.0532	0.001439	-0.0511	0.0331	0.1225	-0.142	0.0379	0.0001793
rs4245599	10	60365755	known	G	A	0.1453	0.0244	2.52e-09	0.03	0.0152	0.0475	0.1205	0.0174	4.05e-12
rs4948550	10	60588553	Secondary	C	T	0.1023	0.0269	0.0001423	0.1054	0.0168	3.18e-10	0.0118	0.0192	0.5383
rs1177701	10	61624697	known	G	A	-0.1327	0.0245	6.4e-08	-0.0434	0.0152	0.004263	-0.1004	0.0175	9.02e-09
rs10761530	10	62390726	known	C	T	-0.1643	0.0241	8.86e-12	-0.0964	0.015	1.14e-10	-0.0729	0.0171	2.12e-05
rs1840705	10	63290276	known	C	G	0.173	0.0256	1.35e-11	0.1475	0.0159	1.6e-20	0.0374	0.0182	0.04002
rs57541197	10	63511306	known	A	G	-0.5336	0.0346	1.39e-53	-0.4301	0.0215	3.63e-89	-0.147	0.0246	2.46e-09
rs9651317	10	63579189	known	A	C	-0.0212	0.0242	0.3812	0.0573	0.015	0.0001395	-0.085	0.0172	8.17e-07
rs956002	10	63663741	known	C	T	0.0964	0.0252	0.0001293	-0.0065	0.0156	0.6796	0.1141	0.0179	2.04e-10
rs10821950	10	63811967	known	C	T	0.095	0.0242	8.47e-05	0.0201	0.0151	0.1819	0.0852	0.0173	7.99e-07
rs10995311	10	64564934	known	G	C	-0.2043	0.0245	7.39e-17	-0.1842	0.0152	8.18e-34	-0.0426	0.0174	0.0145
rs7090758	10	65335315	known	C	T	0.1474	0.0243	1.26e-09	0.1393	0.015	2.11e-20	0.0142	0.0173	0.4113
rs75000210	10	69155593	known	C	T	-0.2693	0.0986	0.006322	-0.1272	0.0604	0.03513	-0.2137	0.07	0.002266
rs7915250	10	69554894	known	C	G	-0.1774	0.0252	1.99e-12	-0.0539	0.0157	0.0005827	-0.1278	0.0179	1.05e-12
rs10823149	10	69935396	Secondary	T	G	0.0298	0.0242	0.2173	0.0713	0.0151	2.15e-06	-0.0335	0.0172	0.05197
rs12773594	10	70332672	known	A	T	0.0953	0.0332	0.004076	0.1301	0.0207	3.44e-10	-0.0308	0.0237	0.1936
rs10998362	10	70404159	known	T	C	0.0808	0.0269	0.00269	-0.0318	0.0167	0.05664	0.1188	0.0192	5.96e-10
rs78249997	10	75422314	known	T	C	0.4051	0.0345	9.34e-32	0.1586	0.0215	1.47e-13	0.2461	0.0247	1.89e-23
rs11000864	10	75818146	known	A	G	-0.1921	0.0244	3.85e-15	-0.0059	0.0152	0.696	-0.1904	0.0174	6.57e-28
rs10887914	10	82215288	known	C	T	-0.191	0.0241	2.21e-15	-0.051	0.015	0.0006631	-0.1343	0.0172	5.37e-15
rs10788569	10	89604732	known	C	T	0.1745	0.0282	5.91e-10	0.0384	0.0174	0.02709	0.1309	0.02	6.44e-11
rs77413490	10	89681688	known	T	G	0.4497	0.0619	3.67e-13	0.1848	0.0383	1.37e-06	0.2688	0.0442	1.21e-09
rs6421389	10	90718527	known	C	G	-0.0897	0.0247	0.0002842	-0.0017	0.0153	0.9127	-0.0936	0.0176	1.02e-07
rs627524	10	91116790	Secondary	C	A	0.061	0.0242	0.01177	0.0853	0.0152	2e-08	-0.0188	0.0172	0.2767
rs7918084	10	94429467	known	T	C	0.1275	0.0245	2.03e-07	0.085	0.0152	2.25e-08	0.0531	0.0175	0.002357
rs11187142	10	94468685	known	C	T	-0.2296	0.0391	4.46e-09	-0.0851	0.0244	0.0004821	-0.1701	0.0279	1.15e-09
rs4418728	10	94839724	known	T	G	-0.0685	0.0242	0.004661	-0.0663	0.0151	1.06e-05	-0.0088	0.0173	0.6091
rs932764	10	95895940	known	G	A	0.3412	0.0243	8.26e-45	0.1546	0.0151	1.59e-24	0.2097	0.0173	1.04e-33
rs2274224	10	96039597	known	C	G	-0.3594	0.0242	5.39e-50	-0.2508	0.015	1.75e-62	-0.1335	0.0172	9.49e-15
rs2077218	10	96071561	known	A	G	0.2441	0.0292	6.11e-17	0.1484	0.018	1.84e-16	0.1117	0.0208	7.46e-08
rs12221125	10	97262541	known	C	T	0.1603	0.0303	1.17e-07	0.0506	0.0187	0.006798	0.1187	0.0215	3.48e-08
rs74150942	10	97320405	Secondary	T	C	-0.2303	0.0374	7.31e-10	-0.1069	0.0231	3.64e-06	-0.1187	0.0265	7.76e-06
rs11599481	10	99640463	known	T	C	-0.0125	0.0285	0.6624	0.0044	0.0177	0.8045	0.0005	0.0203	0.9803
rs1983864	10	100017453	known	G	T	-0.0397	0.0253	0.1159	0.0764	0.0157	1.21e-06	-0.1121	0.018	5.02e-10
rs603424	10	102075479	known	A	G	0.2071	0.0323	1.46e-10	0.1648	0.02	2e-16	0.0471	0.023	0.04104
rs11190709	10	102552663	known	A	G	0.493	0.0383	5.59e-38	0.2995	0.0238	3.38e-36	0.2505	0.0273	4.49e-20
rs56122376	10	102642397	known	A	C	0.2755	0.066	3.04e-05	0.2494	0.0401	4.85e-10	0.0498	0.0464	0.2838
rs7918630	10	103043432	known	T	C	-0.0818	0.0249	0.001009	0.0006	0.0155	0.9704	-0.0887	0.0177	5.7e-07
rs10883617	10	103113035	known	C	T	0.14	0.0251	2.37e-08	0.0722	0.0156	3.81e-06	0.0749	0.0179	2.83e-05
rs72847884	10	103115345	known	G	A	-0.0183	0.0605	0.762	-0.2216	0.0372	2.64e-09	0.1939	0.043	6.44e-06
rs11191156	10	103702763	known	G	A	0.138	0.0254	5.39e-08	0.0126	0.0158	0.4236	0.1271	0.0181	2.16e-12
rs76904484	10	103878931	known	A	G	0.4844	0.0941	2.63e-07	0.1178	0.0579	0.04202	0.3683	0.0668	3.47e-08
rs61871067	10	104295382	Secondary	T	C	0.0261	0.026	0.3147	-0.0928	0.0161	8.31e-09	0.1105	0.0185	2.27e-09
rs11598702	10	104897985	Secondary	C	T	0.2195	0.0248	8.29e-19	-0.0226	0.0154	0.1426	0.2403	0.0177	3.72e-42
rs11191580	10	104906211	known	C	T	-0.9732	0.0433	1.24e-111	-0.4247	0.0271	1.93e-55	-0.5641	0.031	3.32e-74
rs12770529	10	105149645	known	T	C	0.1469	0.0352	3.03e-05	0.1893	0.0219	4.63e-18	-0.0419	0.0251	0.09531
rs7907035	10	105518817	known	G	C	0.1822	0.024	3.31e-14	0.1164	0.0149	6.62e-15	0.0696	0.0171	4.84e-05
rs11191847	10	105650626	known	C	G	-0.187	0.024	6.12e-15	-0.0735	0.0149	8.19e-07	-0.1191	0.0171	3.31e-12
rs111790405	10	106445445	known	T	C	0.9708	0.1148	2.77e-17	0.6194	0.0703	1.2e-18	0.3606	0.0812	9.02e-06
rs191784289	10	106894942	known	T	C	1.2287	0.1432	9.36e-18	0.7062	0.0816	4.72e-18	0.5192	0.0971	8.97e-08
rs111777102	10	111965826	known	T	C	0.2399	0.0494	1.21e-06	0.186	0.0307	1.44e-09	0.0635	0.0352	0.07143
rs34872471	10	114754071	known	C	T	0.2238	0.0265	2.92e-17	0.0028	0.0165	0.8655	0.2155	0.0189	4.09e-30
rs3829909	10	114831434	Secondary	T	A	0.2096	0.0281	9.01e-14	0.0695	0.0174	6.46e-05	0.1442	0.02	6.43e-13
rs1028629	10	114912656	known	A	G	0.1929	0.036	8.28e-08	0.059	0.0219	0.007058	0.1222	0.0255	1.6e-06
rs3124738	10	115471773	known	G	A	0.0273	0.0395	0.4892	0.1115	0.0246	5.71e-06	-0.0577	0.0282	0.04069
rs11196549	10	115707298	known	A	G	0.5354	0.0609	1.5e-18	0.3677	0.0381	5.02e-22	0.2054	0.0436	2.47e-06
rs180940	10	115722411	known	G	A	0.2122	0.0257	1.38e-16	0.1766	0.016	2.14e-28	0.0479	0.0183	0.008988
rs371772	10	115760131	Secondary	G	A	0.1428	0.0637	0.02504	0.0634	0.0397	0.1098	0.0745	0.0454	0.1009
rs740746	10	115792787	known	A	G	0.3888	0.0272	2.33e-46	0.2843	0.0169	2.38e-63	0.1209	0.0194	4.69e-10
rs68122733	10	115831533	known	G	A	-0.2479	0.0325	2.41e-14	-0.1714	0.0202	1.89e-17	-0.0982	0.0232	2.23e-05
rs11197813	10	118523933	known	G	A	0.1833	0.0264	4.13e-12	0.0899	0.0164	4.39e-08	0.0955	0.0188	4.03e-07
rs28622012	10	121376024	known	A	G	-0.0802	0.0271	0.003096	-0.0404	0.0168	0.01653	-0.0551	0.0193	0.004368
rs72842207	10	121433675	known	T	C	-0.1542	0.0294	1.54e-07	-0.211	0.0183	6.76e-31	0.0527	0.0209	0.01187
rs72826429	10	121559524	known	T	C	0.2305	0.0547	2.5e-05	0.1039	0.0333	0.00182	0.1348	0.0386	0.000483
rs11592107	10	122968964	known	A	G	0.2384	0.0261	6.13e-20	0.0959	0.0162	3.25e-09	0.1551	0.0186	7.01e-17
rs12255289	10	123215850	Secondary	T	C	0.1154	0.0286	5.56e-05	0.1082	0.0178	1.28e-09	0.003	0.0204	0.8835
rs72834453	10	124235226	known	G	T	0.2692	0.0378	1e-12	0.1317	0.0234	1.81e-08	0.1522	0.0268	1.41e-08
rs7073663	10	126358094	Secondary	A	G	-0.0775	0.0327	0.0177	0.0514	0.0203	0.01153	-0.1272	0.0233	4.69e-08
rs4411245	10	126712781	known	A	G	0.1039	0.0264	8.4e-05	0.0952	0.0164	6.89e-09	0.0127	0.0188	0.5004
rs7912283	10	133773019	known	A	G	-0.2001	0.0256	5.88e-15	-0.0948	0.0159	2.63e-09	-0.1138	0.0183	5.14e-10
rs1133400	10	134459388	known	G	A	0.2622	0.0298	1.24e-18	0.1131	0.0185	9.63e-10	0.1507	0.0212	1.32e-12
rs12770172	10	134499718	known	G	A	-0.247	0.0303	3.42e-16	-0.0941	0.0188	5.34e-07	-0.1527	0.0216	1.53e-12
rs112648305	11	746086	Secondary	G	C	0.0335	0.0362	0.3546	-0.131	0.0224	4.81e-09	0.1707	0.0257	3.24e-11
rs11246311	11	783512	known	C	A	-0.0054	0.0392	0.8895	0.0144	0.0244	0.555	-0.0194	0.0281	0.4897
rs191701026	11	798254	known	A	C	0.271	0.1003	0.006919	-0.1127	0.0611	0.06532	0.4375	0.071	7.25e-10
rs138429802	11	871030	known	A	G	-0.2363	0.0436	5.84e-08	-0.0093	0.027	0.7305	-0.2328	0.0312	7.76e-14
rs11029039	11	1480638	known	C	G	-0.1216	0.0276	1.08e-05	-0.1234	0.0171	5.94e-13	-0.0028	0.0197	0.8891
rs79889784	11	1702117	known	T	G	-0.6381	0.1192	8.57e-08	-0.3254	0.064	3.69e-07	-0.3267	0.0859	0.0001436
rs11607954	11	1714688	Secondary	C	T	0.1217	0.025	1.15e-06	0.0631	0.0156	5.1e-05	0.0657	0.0179	0.000242
rs145422110	11	1830431	known	T	C	0.6195	0.1074	8.05e-09	0.4463	0.0661	1.42e-11	0.2409	0.0762	0.001574
rs569550	11	1887068	known	G	T	0.4891	0.0253	2.01e-83	0.239	0.0157	1.94e-52	0.2696	0.0181	2.15e-50
rs74048200	11	2120298	known	G	A	0.3774	0.0453	8.33e-17	0.1859	0.0281	3.66e-11	0.2031	0.0324	3.61e-10
rs17224476	11	4673788	known	A	G	0.1693	0.0384	1.02e-05	0.1459	0.0239	9.67e-10	0.0197	0.0273	0.4701
rs2929184	11	6289118	known	G	A	-0.0984	0.0301	0.001072	-0.1042	0.0187	2.39e-08	-0.0079	0.0214	0.7126
rs2178152	11	8056799	known	A	G	-0.1374	0.0278	7.44e-07	-0.1048	0.0173	1.27e-09	-0.0407	0.0198	0.03981
rs110419	11	8252853	known	G	A	-0.1063	0.0284	0.000179	-0.1126	0.0167	1.48e-11	0	0.0197	0.9986
rs77215306	11	8648403	known	A	G	0.15	0.0414	0.0002909	0.06	0.0256	0.01895	0.0998	0.0295	0.0007108
rs7925000	11	8708989	known	T	G	0.1417	0.028	4.1e-07	0.121	0.0174	4.12e-12	0.029	0.02	0.146
rs10743086	11	8774923	known	A	G	-0.1755	0.0299	4.44e-09	-0.1206	0.0186	8.6e-11	-0.057	0.0213	0.007459
rs360153	11	9762274	known	C	T	0.279	0.0244	3.49e-30	0.1938	0.0152	2.7e-37	0.1045	0.0174	1.99e-09
rs143435810	11	9782346	Secondary	G	A	0.4882	0.0853	1.06e-08	0.1508	0.0518	0.003637	0.3766	0.0601	3.71e-10
rs147104010	11	9782720	known	T	C	-0.1375	0.0506	0.006564	0.0009	0.0315	0.9784	-0.1469	0.0361	4.63e-05
rs75248620	11	9909127	known	A	G	-0.3422	0.0453	4.31e-14	-0.2573	0.028	4.49e-20	-0.0985	0.0322	0.002254
rs1470260	11	10275120	known	C	T	0.408	0.0309	7.35e-40	0.2558	0.0192	1.86e-40	0.1628	0.022	1.45e-13
rs10770117	11	10447917	known	C	T	-0.1147	0.0258	9.02e-06	-0.0815	0.016	3.57e-07	-0.0458	0.0184	0.01277
rs2098839	11	10676987	known	C	T	-0.1835	0.0256	6.92e-13	-0.165	0.0159	2.9e-25	-0.0259	0.0182	0.1559
rs11022023	11	11793978	novel	A	G	-0.2098	0.0446	2.6e-06	-0.0212	0.0277	0.445	-0.1735	0.0318	4.8e-08
rs900145	11	13293905	known	T	C	0.1712	0.0262	6.41e-11	0.1395	0.0163	1.19e-17	0.0403	0.0187	0.03104
rs11023147	11	14238781	known	A	G	0.1619	0.0334	1.28e-06	0.1425	0.0208	6.96e-12	0.0386	0.0238	0.1052
rs12787709	11	14639257	known	A	G	0.134	0.0257	1.77e-07	0.1029	0.016	1.16e-10	0.057	0.0183	0.001822
rs1879888	11	14679247	known	G	A	0.1222	0.0241	3.77e-07	0.0898	0.015	2e-09	0.0525	0.0172	0.002193
rs16932417	11	16025156	known	G	A	-0.153	0.0414	0.0002173	-0.0008	0.0257	0.9754	-0.1375	0.0295	3.06e-06
rs10832586	11	16304089	known	C	A	0.4246	0.0301	2.59e-45	0.2871	0.0187	2.53e-53	0.1579	0.0214	1.65e-13
rs12292172	11	16390093	known	C	T	-0.1898	0.0248	1.76e-14	-0.0586	0.0154	0.0001416	-0.1355	0.0177	1.64e-14
rs416258	11	16911636	known	C	G	0.2474	0.0262	3.1e-21	0.1476	0.0163	1.11e-19	0.1065	0.0186	1.11e-08
rs1557765	11	17403639	known	C	T	-0.3135	0.0247	9.06e-37	-0.1164	0.0154	4.15e-14	-0.2052	0.0176	2.84e-31
rs77889556	11	17498057	Secondary	A	G	-0.159	0.0356	8e-06	-0.0175	0.0221	0.4271	-0.153	0.0254	1.68e-09
rs10766533	11	19224677	known	A	T	0.1556	0.0268	6.26e-09	0.0654	0.0167	8.77e-05	0.1009	0.0191	1.24e-07
rs1319701	11	19736996	novel	G	T	0.1341	0.0242	3.19e-08	0.0649	0.0151	1.68e-05	0.0622	0.0173	0.000325
rs12281198	11	22318777	Secondary	G	A	0.1394	0.0256	5.19e-08	0.0984	0.0159	5.84e-10	0.0414	0.0182	0.02315
rs1562445	11	22367286	known	A	G	-0.1409	0.0289	1.07e-06	-0.0618	0.018	0.0005917	-0.072	0.0206	0.0004789
rs11026586	11	22515533	known	A	G	0.3435	0.0486	1.62e-12	0.2633	0.0301	2.04e-18	0.1102	0.0346	0.001449
rs28783691	11	27292097	known	C	T	-0.168	0.026	1.02e-10	-0.1333	0.0161	1.29e-16	-0.0402	0.0185	0.02959
rs962369	11	27734420	known	C	T	-0.1704	0.0263	1e-10	-0.1549	0.0164	2.96e-21	-0.0312	0.0188	0.09681
rs871004	11	28512458	known	A	G	0.2065	0.0255	5.6e-16	0.1057	0.0158	2.34e-11	0.1076	0.0182	3.08e-09
rs75551112	11	28875200	known	A	G	0.2348	0.0941	0.01263	0.2209	0.0582	0.0001472	0.0563	0.0671	0.4017
rs544625	11	30516496	known	G	A	0.1739	0.0262	3.46e-11	0.0376	0.0163	0.02125	0.144	0.0187	1.47e-14
rs55733296	11	30754837	Secondary	A	G	0.4265	0.0813	1.53e-07	0.2515	0.0502	5.37e-07	0.1849	0.0584	0.001538
rs3925584	11	30760335	known	C	T	-0.1627	0.0241	1.43e-11	-0.0792	0.015	1.28e-07	-0.083	0.0172	1.35e-06
rs919045	11	31111810	known	C	T	-0.124	0.025	6.86e-07	-0.0958	0.0155	6.75e-10	-0.0472	0.0178	0.007978
rs61879810	11	31821467	known	G	A	-0.1882	0.034	3.16e-08	-0.1425	0.0211	1.48e-11	-0.0619	0.0242	0.01067
rs77175710	11	31902924	Secondary	G	A	0.1944	0.0346	1.86e-08	0.0711	0.0215	0.0009264	0.1299	0.0246	1.37e-07
rs5030179	11	32448255	known	C	T	0.1802	0.0253	1.12e-12	0.0727	0.0157	3.83e-06	0.1166	0.018	1.02e-10
rs190194639	11	34068037	known	T	C	0.2436	0.0467	1.81e-07	0.1556	0.0289	7.22e-08	0.0967	0.0332	0.003619
rs11606658	11	43795420	Secondary	C	T	-0.1525	0.0241	2.53e-10	-0.0794	0.015	1.17e-07	-0.0721	0.0172	2.69e-05
rs74482535	11	44030783	known	T	C	-0.2351	0.0426	3.54e-08	-0.0293	0.0265	0.269	-0.1976	0.0304	8.27e-11
rs3740781	11	45255926	known	T	C	0.2059	0.0276	7.98e-14	-0.0225	0.0171	0.1893	0.2219	0.0196	1.16e-29
rs2932513	11	46070178	known	A	G	0.121	0.0485	0.01261	0.0482	0.0286	0.09222	0.1024	0.0336	0.00231
rs11038784	11	46169659	Secondary	G	A	0.1619	0.0243	2.6e-11	0.1001	0.0151	3.13e-11	0.0669	0.0173	0.0001125
rs140887381	11	46315579	known	C	T	-0.5926	0.1144	2.24e-07	-0.3154	0.0703	7.36e-06	-0.3192	0.0813	8.57e-05
rs149600938	11	46844827	Secondary	C	T	-0.5824	0.1422	4.2e-05	-0.2179	0.0887	0.014	-0.3651	0.1027	0.0003788
rs11537751	11	47587452	known	T	C	0.3875	0.0534	4.06e-13	0.1434	0.0332	1.54e-05	0.2494	0.0381	6.09e-11
rs7107356	11	47676170	known	G	A	0.3874	0.024	2.08e-58	0.1953	0.015	5.95e-39	0.2083	0.0171	6.19e-34
rs75905900	11	55113534	known	C	A	-0.3676	0.0363	4.07e-24	-0.1852	0.0224	1.5e-16	-0.2001	0.0258	9.12e-15
rs117287834	11	56063159	known	C	T	-0.1694	0.0605	0.005138	-0.1321	0.0376	0.0004405	-0.055	0.0433	0.2033
rs72915971	11	56925541	known	G	C	0.3556	0.0651	4.6e-08	0.1534	0.0402	0.0001349	0.1968	0.0463	2.12e-05
rs2729394	11	57233567	Secondary	G	A	-0.1208	0.0293	3.71e-05	-0.0308	0.0182	0.08945	-0.0747	0.0208	0.0003339
rs11607056	11	57496820	known	T	C	-0.2001	0.0255	4.79e-15	-0.0372	0.0159	0.01912	-0.167	0.0182	5.01e-20
rs11229457	11	58207203	known	T	C	-0.256	0.0294	2.79e-18	-0.1291	0.0183	1.62e-12	-0.1384	0.0209	3.85e-11
rs751984	11	61278246	known	C	T	-0.345	0.0383	1.89e-19	-0.3398	0.0238	2.48e-46	-0.036	0.0273	0.1876
rs10792316	11	61432195	known	C	A	0.1366	0.0282	1.24e-06	0.076	0.0172	9.81e-06	0.059	0.0198	0.002905
rs2524299	11	61604782	known	T	A	-0.0468	0.0363	0.1974	0.095	0.0226	2.71e-05	-0.144	0.0259	2.86e-08
rs588523	11	63543353	Secondary	C	A	-0.2031	0.0346	4.41e-09	-0.0704	0.0214	0.001029	-0.1279	0.0246	2.08e-07
rs4980515	11	63744609	known	C	T	-0.1934	0.0247	4.9e-15	-0.0632	0.0153	3.4e-05	-0.1434	0.0175	2.96e-16
rs588177	11	64024056	known	A	C	-0.1651	0.0259	1.91e-10	-0.075	0.0161	3.37e-06	-0.1049	0.0185	1.4e-08
rs117874826	11	64027666	known	C	A	0.6811	0.1127	1.51e-09	0.3879	0.0703	3.38e-08	0.3106	0.0805	0.0001151
rs183885762	11	65210838	known	T	G	-0.6385	0.1251	3.32e-07	-0.4425	0.0727	1.14e-09	-0.1757	0.086	0.04098
rs12789028	11	65326154	known	A	G	0.1371	0.031	1.01e-05	0.0132	0.0193	0.4936	0.1234	0.0221	2.48e-08
rs2306363	11	65405600	known	T	G	-0.4046	0.0301	4.44e-41	-0.2349	0.0187	3.79e-36	-0.1751	0.0215	3.58e-16
rs78176556	11	66290243	Secondary	C	T	0.215	0.0564	0.0001376	-0.0043	0.0349	0.9025	0.2243	0.0402	2.37e-08
rs61890399	11	66325484	novel	C	T	-0.2442	0.0415	4.02e-09	-0.1318	0.0257	2.88e-07	-0.1083	0.0296	0.000249
rs36027301	11	67809268	known	T	C	-0.3108	0.0522	2.7e-09	-0.2329	0.0326	9.63e-13	-0.0829	0.0375	0.0268
rs67976715	11	68023742	known	C	G	0.1847	0.0289	1.74e-10	0.123	0.018	7.18e-12	0.0655	0.0206	0.001479
rs10792006	11	68722306	known	C	T	0.1144	0.0243	2.54e-06	0.0297	0.0151	0.04952	0.0858	0.0173	7.34e-07
rs11228620	11	69074342	known	C	A	-0.2752	0.0386	9.64e-13	-0.2437	0.024	2.96e-24	-0.0438	0.0275	0.111
rs4980628	11	69257221	known	G	A	-0.1939	0.0245	2.52e-15	-0.094	0.0152	6.55e-10	-0.1024	0.0175	4.45e-09
rs593679	11	69342650	known	G	A	0.1266	0.0285	8.97e-06	0.0781	0.0177	1.02e-05	0.0561	0.0203	0.005775
rs586459	11	69461374	known	C	G	-0.1008	0.0246	4.26e-05	-0.0988	0.0153	1.06e-10	-0.0052	0.0175	0.7689
rs72931748	11	69825414	known	G	A	-0.3395	0.0426	1.48e-15	-0.1131	0.0264	1.91e-05	-0.2472	0.0304	3.8e-16
rs875106	11	70005641	known	A	G	-0.0305	0.0242	0.2078	-0.1173	0.015	6.12e-15	0.0706	0.0173	4.27e-05
rs504217	11	72006086	known	T	C	0.2679	0.0464	7.56e-09	0.2114	0.0289	2.5e-13	0.0826	0.0331	0.01249
rs2298807	11	73068571	known	C	T	-0.1027	0.0293	0.0004653	-0.106	0.0182	6.1e-09	-0.0125	0.0209	0.5498
rs4944038	11	73783478	novel	T	A	-0.068	0.024	0.00463	0.0329	0.0149	0.0278	-0.1006	0.0171	4.3e-09
rs4420291	11	74374950	known	A	G	0.0803	0.0242	0.0009063	0.0958	0.015	1.94e-10	-0.014	0.0173	0.4181
rs7927515	11	76125330	known	A	C	0.1886	0.026	3.87e-13	0.1052	0.0161	5.92e-11	0.0963	0.0185	1.83e-07
rs881930	11	76484241	known	A	G	0.1199	0.0331	0.0002933	-0.0297	0.0204	0.145	0.144	0.0235	9.06e-10
rs1866843	11	76489336	known	T	A	-0.1539	0.0296	1.99e-07	-0.0365	0.0185	0.04868	-0.122	0.0211	7.01e-09
rs60143695	11	77637570	known	C	T	0.1339	0.0395	0.000709	0.1552	0.0245	2.48e-10	-0.0236	0.0282	0.4025
rs2450128	11	77940075	known	A	G	-0.1675	0.0331	4.13e-07	-0.1205	0.0206	5.1e-09	-0.06	0.0236	0.01109
rs494144	11	89198796	known	C	T	-0.1695	0.0244	3.74e-12	0.0242	0.0152	0.1098	-0.1942	0.0174	5.44e-29
rs2289125	11	89224453	known	C	A	0.2632	0.0304	5.21e-18	-0.1088	0.0188	7.62e-09	0.3704	0.0217	1.41e-65
rs10830963	11	92708710	known	G	C	0.1146	0.0273	2.71e-05	-0.0258	0.017	0.1298	0.1434	0.0195	1.84e-13
rs11021221	11	95308854	known	A	T	0.0077	0.0325	0.8129	-0.184	0.0202	7.39e-20	0.1857	0.0232	1.1e-15
rs61909958	11	96151677	novel	G	C	-0.1404	0.0322	1.3e-05	-0.1233	0.0199	6.11e-10	-0.0151	0.0229	0.509
rs67885470	11	99998431	known	T	C	-0.1674	0.0312	7.66e-08	-0.0818	0.0192	2.12e-05	-0.1025	0.0221	3.61e-06
rs604723	11	100610546	known	C	T	0.5377	0.0273	2.12e-86	0.3308	0.0169	4.09e-85	0.2334	0.0194	3.17e-33
rs7123718	11	100645211	known	C	G	0.2035	0.0392	2.04e-07	0.1132	0.0241	2.72e-06	0.1034	0.0278	0.0002011
rs10895025	11	100748503	known	C	T	-0.1616	0.0257	3.32e-10	-0.0953	0.0159	2.29e-09	-0.0698	0.0183	0.0001386
rs618032	11	100971988	known	A	T	0.1078	0.0318	0.0007037	-0.0099	0.0198	0.6171	0.1222	0.0227	7.2e-08
rs61892344	11	101100768	known	T	C	-0.0928	0.032	0.003761	-0.1173	0.0199	3.51e-09	0.0137	0.0228	0.5475
rs12807220	11	102077200	known	A	G	-0.088	0.0255	0.0005457	0.0756	0.0158	1.73e-06	-0.1605	0.0181	8.12e-19
rs974819	11	103660567	known	C	T	-0.0487	0.0267	0.06813	0.0434	0.0165	0.008677	-0.0974	0.019	2.93e-07
rs61892077	11	104702860	known	A	G	-0.0836	0.0296	0.004777	-0.0172	0.0184	0.3501	-0.0866	0.0211	4.09e-05
rs4754196	11	107096777	known	G	A	0.2865	0.0242	2.15e-32	0.1322	0.015	1.46e-18	0.1715	0.0172	2.48e-23
rs11212666	11	108350451	novel	T	A	0.0914	0.0253	0.000303	0.0854	0.0156	4.39e-08	0.0149	0.0179	0.406
rs77759442	11	110657616	novel	T	C	0.1847	0.0363	3.62e-07	0.0285	0.0225	0.206	0.1504	0.0258	5.91e-09
rs12362593	11	111586091	known	G	C	0.2074	0.0329	2.72e-10	0.1354	0.0194	2.8e-12	0.0691	0.0227	0.002335
rs3867466	11	111668256	known	C	A	0.1618	0.0269	1.73e-09	0.0912	0.0167	4.56e-08	0.085	0.0191	8.99e-06
rs2186709	11	112843616	known	G	A	0.1427	0.0249	9.36e-09	0.0795	0.0155	2.69e-07	0.0755	0.0177	2.01e-05
rs17542254	11	113655696	novel	G	A	0.1484	0.027	3.98e-08	0.0642	0.0168	0.000127	0.0839	0.0192	1.3e-05
rs17119370	11	116097136	known	A	T	0.1594	0.0262	1.13e-09	0.0852	0.0163	1.73e-07	0.0933	0.0186	5.67e-07
rs1076485	11	116772441	known	T	C	0.3169	0.0362	2.04e-18	0.1497	0.0226	3.22e-11	0.1631	0.0258	2.73e-10
rs573455	11	117267884	known	G	A	-0.1912	0.0241	2.3e-15	0.0679	0.015	5.97e-06	-0.2568	0.0172	2.05e-50
rs78799967	11	118266523	known	T	C	-0.3882	0.0872	8.61e-06	-0.012	0.0526	0.8194	-0.4126	0.0613	1.74e-11
rs896693	11	120067082	known	A	G	-0.1354	0.0249	5.54e-08	-0.0853	0.0154	3.17e-08	-0.0556	0.0177	0.001703
rs476636	11	120326277	known	A	G	0.1849	0.035	1.24e-07	0.0714	0.0217	0.001002	0.1249	0.0249	5.17e-07
rs2305013	11	120340060	known	T	A	0.2846	0.0557	3.21e-07	0.1601	0.0346	3.79e-06	0.1354	0.0397	0.0006519
rs4298914	11	120443983	Secondary	T	C	-0.1385	0.0242	9.86e-09	-0.057	0.015	0.0001467	-0.0768	0.0172	8.29e-06
rs12574332	11	122521123	known	T	C	0.2168	0.0373	5.95e-09	0.1748	0.0231	3.95e-14	0.0497	0.0266	0.06157
rs1106243	11	122611430	known	A	G	-0.1724	0.0243	1.39e-12	-0.0852	0.0151	1.77e-08	-0.0856	0.0173	7.85e-07
rs949065	11	123061628	Secondary	A	G	0.1571	0.027	6.23e-09	0.0584	0.0166	0.0004498	0.0996	0.0192	2.04e-07
rs11604175	11	124619407	novel	T	C	0.1235	0.0278	8.93e-06	0.1037	0.0173	1.99e-09	0.0222	0.0198	0.263
rs4937126	11	126281897	known	A	G	-0.1283	0.0259	7.39e-07	-0.0574	0.0161	0.0003704	-0.0777	0.0185	2.63e-05
rs3765618	11	128769876	novel	G	C	-0.1752	0.0439	6.48e-05	-0.1802	0.0273	3.87e-11	-0.0025	0.0313	0.937
rs7102584	11	128782012	Secondary	G	C	-0.3624	0.0894	5.07e-05	-0.347	0.0555	4.14e-10	0.0236	0.0637	0.7104
rs11222084	11	130273230	known	T	A	0.3286	0.0255	5.08e-38	-0.1643	0.0158	2.41e-25	0.4822	0.0181	7.23e-156
rs2324156	11	130464245	known	A	G	0.1503	0.0254	3.24e-09	-0.0229	0.0158	0.1468	0.1811	0.0181	1.46e-23
rs73022874	11	130731437	known	T	C	0.147	0.0305	1.42e-06	-0.0118	0.019	0.5332	0.1605	0.0217	1.52e-13
rs78103586	11	133893928	known	A	C	-0.0752	0.0456	0.09912	-0.0275	0.0281	0.3281	-0.0361	0.0325	0.2655
rs57400315	12	204678	Secondary	T	G	0.1401	0.0247	1.42e-08	0.0642	0.0154	3.18e-05	0.0841	0.0176	1.85e-06
rs78998485	12	434755	known	G	C	0.1945	0.0277	2.08e-12	0.0732	0.0173	2.22e-05	0.1269	0.0198	1.38e-10
rs11571376	12	1059556	known	G	C	0.1985	0.0267	1.1e-13	0.0797	0.0167	1.73e-06	0.1185	0.0191	5.32e-10
rs4765663	12	2178760	Secondary	C	G	0.0317	0.0329	0.3354	-0.1142	0.0205	2.37e-08	0.1434	0.0234	9.26e-10
rs55935819	12	2521579	known	A	G	0.1506	0.0253	2.44e-09	0.1098	0.0157	2.89e-12	0.0514	0.018	0.004355
rs76895963	12	4384844	known	G	T	-0.8641	0.1196	4.97e-13	-0.0849	0.0741	0.2514	-0.8426	0.0861	1.23e-22
rs78470967	12	4521511	known	A	T	-0.1037	0.0649	0.1102	0.0819	0.04	0.04076	-0.2062	0.0462	7.99e-06
rs75507123	12	5417856	known	T	G	-0.1761	0.0362	1.15e-06	-0.1416	0.0226	3.81e-10	-0.0449	0.0259	0.08291
rs7132012	12	8832203	known	G	A	-0.1601	0.0256	4.07e-10	-0.1457	0.016	8e-20	-0.0269	0.0183	0.142
rs4883201	12	9082581	known	G	A	0.2157	0.0394	4.47e-08	0.1428	0.0246	6.6e-09	0.0804	0.0282	0.004321
rs1062298	12	12045264	novel	T	G	0.0965	0.0246	8.92e-05	0.0009	0.0153	0.955	0.0973	0.0176	3.24e-08
rs736107	12	12627410	known	A	G	-0.2167	0.0257	3.02e-17	-0.0704	0.016	1.08e-05	-0.1526	0.0183	8.03e-17
rs2024385	12	12888438	known	A	T	-0.2345	0.0252	1.26e-20	-0.1036	0.0156	3.12e-11	-0.136	0.0179	3.24e-14
rs1030056	12	13627944	Secondary	T	C	-0.1529	0.0243	3.19e-10	-0.0816	0.0151	7.03e-08	-0.065	0.0173	0.0001792
rs28621435	12	13860990	known	A	G	-0.1824	0.0389	2.76e-06	-0.077	0.0242	0.001491	-0.1374	0.0278	7.49e-07
rs7313556	12	15297359	known	G	A	0.0292	0.0253	0.2476	-0.0839	0.0157	9.78e-08	0.1151	0.018	1.81e-10
rs61912333	12	19554817	known	G	C	-0.1429	0.0247	7.57e-09	-0.1025	0.0154	2.54e-11	-0.0517	0.0176	0.00334
rs4558232	12	19895115	known	G	A	-0.1569	0.0297	1.25e-07	-0.0606	0.0185	0.001055	-0.1058	0.0212	5.9e-07
rs60316777	12	19930782	known	T	C	0.2071	0.0406	3.43e-07	0.0073	0.0257	0.7754	0.2023	0.0295	6.59e-12
rs61918490	12	19932378	known	A	C	0.2163	0.0437	7.34e-07	-0.0161	0.0272	0.5541	0.2565	0.0313	2.43e-16
rs7959584	12	19932384	known	A	G	0.0492	0.1108	0.6572	-0.1416	0.0718	0.04852	0.1952	0.0815	0.01665
rs1465091	12	20007597	known	A	C	-0.3266	0.0312	1.08e-25	-0.1188	0.0194	9.77e-10	-0.2142	0.0222	5.95e-22
rs79177297	12	20043073	Secondary	T	G	0.2802	0.048	5.1e-09	0.0256	0.0299	0.3925	0.2646	0.0343	1.23e-14
rs4306343	12	20190630	known	T	A	0.2042	0.0266	1.76e-14	0.2708	0.0166	1.27e-59	-0.0411	0.019	0.03058
rs10770612	12	20230639	known	G	A	-0.2591	0.0301	6.59e-18	0.0596	0.0188	0.0015	-0.3154	0.0215	1.16e-48
rs73073676	12	20351276	known	T	A	-0.3458	0.0263	1.82e-39	-0.2413	0.0163	2.51e-49	-0.1201	0.0187	1.48e-10
rs10841486	12	20472202	known	C	T	-0.0564	0.0294	0.05483	-0.1732	0.0183	3.14e-21	0.1054	0.021	5.1e-07
rs7488780	12	20579392	known	C	G	-0.2512	0.0302	7.92e-17	-0.0807	0.0188	1.78e-05	-0.1741	0.0216	7.06e-16
rs4762755	12	20595535	known	T	C	-0.1443	0.0247	5.42e-09	-0.0735	0.0154	1.85e-06	-0.0678	0.0177	0.0001236
rs73080726	12	20754154	known	T	C	-0.1576	0.0399	7.86e-05	-0.0134	0.0249	0.5911	-0.1591	0.0285	2.41e-08
rs704191	12	22015022	known	C	T	-0.1415	0.0244	6.44e-09	0.023	0.0152	0.1291	-0.1636	0.0174	4.92e-21
rs7976167	12	24210599	known	C	T	-0.1557	0.0263	3.06e-09	-0.0764	0.0163	2.95e-06	-0.0861	0.0187	4.25e-06
rs34219605	12	24760456	known	G	A	0.0435	0.0337	0.1965	-0.129	0.021	8.18e-10	0.1738	0.0241	5.01e-13
rs6487543	12	26438189	known	A	G	0.1629	0.0288	1.61e-08	0.1182	0.0181	6.42e-11	0.0516	0.0206	0.0125
rs10842709	12	26475243	known	G	T	-0.2082	0.0256	4.28e-16	-0.1332	0.0159	6.64e-17	-0.0791	0.0183	1.49e-05
rs11615755	12	27216561	known	G	T	0.1563	0.0242	1.04e-10	0.0901	0.0151	2.36e-09	0.0703	0.0173	4.64e-05
rs10842991	12	27962103	known	T	C	-0.129	0.0304	2.19e-05	0.0713	0.019	0.0001739	-0.1908	0.0217	1.53e-18
rs10771962	12	32657473	known	T	G	0.1218	0.0253	1.54e-06	0.08	0.0158	4.19e-07	0.0503	0.0181	0.005415
rs5006548	12	32692233	known	T	G	0.1063	0.0254	2.85e-05	0.0696	0.0158	1.09e-05	0.0382	0.0181	0.03495
rs4587807	12	33510115	known	A	G	-0.0139	0.0239	0.5614	-0.0901	0.0149	1.59e-09	0.0793	0.0171	3.4e-06
rs7965392	12	42540280	known	A	G	0.0766	0.0248	0.002003	0.0967	0.0155	4.15e-10	-0.0122	0.0177	0.4895
rs12828693	12	46385848	novel	T	C	0.1478	0.0303	1.11e-06	0.0286	0.0189	0.13	0.1246	0.0216	8.2e-09
rs145878042	12	48143315	Secondary	G	A	-0.7404	0.1155	1.43e-10	-0.2517	0.0725	0.0005173	-0.5198	0.0826	3.18e-10
rs11168245	12	48204499	known	G	C	-0.2425	0.0285	1.9e-17	-0.1711	0.0178	6.35e-22	-0.0865	0.0204	2.21e-05
rs61917655	12	48210787	known	T	C	0.3366	0.0412	2.95e-16	0.1957	0.0257	2.55e-14	0.1511	0.0294	2.86e-07
rs117913411	12	48254353	known	A	T	0.5019	0.0675	1.06e-13	0.378	0.0421	2.95e-19	0.1354	0.0483	0.00505
rs2261608	12	48721634	known	T	A	-0.1566	0.025	3.5e-10	0.0153	0.0156	0.3252	-0.1787	0.0178	1.25e-23
rs61751603	12	49087325	Secondary	C	T	0.2945	0.0807	0.0002602	-0.0214	0.0505	0.6722	0.3391	0.0578	4.42e-09
rs1126930	12	49399132	known	C	G	0.6234	0.0673	1.99e-20	0.2543	0.042	1.45e-09	0.3899	0.0482	6.03e-16
rs6580721	12	50155400	known	G	A	-0.1954	0.0321	1.17e-09	-0.0587	0.0199	0.003095	-0.1529	0.0228	2.22e-11
rs7302981	12	50537815	known	G	A	-0.3553	0.0246	2.1e-47	-0.2455	0.0153	1.18e-57	-0.1197	0.0176	9.23e-12
rs61926181	12	50767037	known	A	G	-0.5741	0.0698	1.9e-16	-0.423	0.0429	5.63e-23	-0.1726	0.0496	0.0004982
rs76637716	12	51355243	novel	A	G	-0.3368	0.0554	1.19e-09	-0.2439	0.0345	1.62e-12	-0.0993	0.0396	0.0121
rs1732235	12	52418075	novel	C	T	-0.1053	0.0241	1.21e-05	-0.0867	0.015	8.18e-09	-0.015	0.0172	0.384
rs11170386	12	53448320	known	T	C	-0.2137	0.027	2.4e-15	-0.1391	0.0168	1.38e-16	-0.0824	0.0193	1.86e-05
rs7134440	12	53450097	known	T	C	0.441	0.0452	1.58e-22	0.202	0.0281	6.17e-13	0.2464	0.0322	2.1e-14
rs10876531	12	54443718	known	C	A	-0.3653	0.0268	3.59e-42	-0.1701	0.0167	2.65e-24	-0.2051	0.0192	9.9e-27
rs2640562	12	56466473	known	T	C	-0.1096	0.0255	1.66e-05	-0.0928	0.0159	5.2e-09	-0.0242	0.0182	0.1832
rs7137749	12	57098040	known	C	T	-0.0587	0.025	0.01907	-0.1351	0.0156	6.09e-18	0.0658	0.0179	0.0002336
rs7968719	12	57540751	known	G	C	0.06	0.0252	0.01726	-0.0512	0.0157	0.001081	0.1177	0.018	5.94e-11
rs10437954	12	58003922	known	A	G	-0.348	0.0419	9.44e-17	-0.1752	0.0263	2.64e-11	-0.1858	0.03	5.8e-10
rs113892147	12	58004070	known	A	G	-0.3259	0.0589	3.14e-08	-0.2445	0.0367	2.66e-11	-0.1069	0.0421	0.01107
rs17713040	12	62467714	known	C	T	-0.1346	0.0853	0.1149	-0.0592	0.0529	0.2629	-0.1274	0.0607	0.03577
rs9669278	12	66374587	known	C	T	0.2081	0.0243	1.01e-17	0.0541	0.0151	0.0003543	0.1669	0.0173	6.09e-22
rs4143175	12	67782397	known	C	T	-0.1794	0.0282	2.1e-10	-0.103	0.0176	5e-09	-0.0817	0.0202	5.15e-05
rs3879293	12	69194834	Secondary	T	G	-0.0276	0.0243	0.2573	0.0712	0.0152	2.77e-06	-0.0961	0.0174	3.26e-08
rs521033	12	69951428	known	G	A	0.2029	0.0354	1e-08	0.1654	0.0221	6.48e-14	0.0481	0.0253	0.05682
rs75488436	12	70357156	Secondary	T	C	0.1626	0.034	1.77e-06	0.1609	0.0213	4.22e-14	0.021	0.0243	0.3879
rs11178059	12	70443484	known	T	C	-0.1162	0.0266	1.22e-05	-0.1097	0.0166	3.5e-11	-0.0198	0.019	0.2959
rs7963801	12	79685226	known	C	T	0.1974	0.0253	5.93e-15	0.0871	0.0157	2.81e-08	0.1246	0.018	4.59e-12
rs8176822	12	80048478	known	T	C	-0.2148	0.027	1.88e-15	-0.0577	0.0167	0.0005597	-0.1569	0.0192	2.78e-16
rs11105285	12	89824040	known	T	C	0.1888	0.0306	6.64e-10	0.0903	0.0191	2.22e-06	0.1053	0.0219	1.44e-06
rs12306780	12	89921860	known	T	A	-0.0074	0.0252	0.7684	0.0445	0.0157	0.004718	-0.0483	0.018	0.007267
rs11105354	12	90026523	known	G	A	-0.728	0.032	7.46e-115	-0.3492	0.02	2.09e-68	-0.3941	0.0228	1.13e-66
rs11105389	12	90118890	Secondary	A	G	-0.0865	0.0451	0.05526	-0.0327	0.0282	0.2459	-0.0427	0.0323	0.1852
rs61926971	12	90307376	known	A	G	0.2801	0.0253	1.96e-28	0.1636	0.0158	3.26e-25	0.1299	0.0181	6.46e-13
rs61935525	12	93645481	known	G	C	0.0573	0.0467	0.2193	0.0229	0.0291	0.431	0.0277	0.0333	0.4063
rs10859568	12	94130967	known	A	T	0.0753	0.0244	0.002002	-0.0711	0.0152	2.87e-06	0.1331	0.0174	1.95e-14
rs114697502	12	94677559	known	T	C	-0.26	0.0451	8.05e-09	0.1552	0.028	2.84e-08	-0.404	0.0321	2.4e-36
rs2271979	12	94772742	Secondary	T	C	-0.0488	0.0464	0.2931	0.1499	0.029	2.36e-07	-0.1888	0.0331	1.23e-08
rs7977311	12	95487226	known	T	C	-0.175	0.0378	3.68e-06	0.0093	0.0236	0.6919	-0.1879	0.027	3.31e-12
rs11108209	12	96109855	known	C	T	0.1254	0.0418	0.002687	0.1506	0.026	7.36e-09	-0.0107	0.0298	0.7205
rs7976500	12	96122558	Secondary	A	G	0.1291	0.0288	7.3e-06	0.1056	0.018	4.51e-09	0.0275	0.0206	0.1809
rs7134060	12	96717095	known	A	G	-0.0928	0.0241	0.0001188	-0.0967	0.015	1.3e-10	-0.0066	0.0172	0.7031
rs7307248	12	96830278	Secondary	T	C	0.1622	0.0284	1.13e-08	0.0832	0.0177	2.44e-06	0.0877	0.0202	1.47e-05
rs5742643	12	102837863	known	C	T	0.2071	0.0331	3.75e-10	0.0904	0.0196	3.95e-06	0.1227	0.0229	9.04e-08
rs11112548	12	105871914	known	T	A	-0.4494	0.0626	7.15e-13	-0.2621	0.0388	1.46e-11	-0.2087	0.0446	2.82e-06
rs35160901	12	110042739	known	G	A	-0.1539	0.0322	1.7e-06	-0.0687	0.02	0.0006017	-0.0928	0.023	5.32e-05
rs7312132	12	110352509	known	C	G	-0.3669	0.0479	1.97e-14	-0.1693	0.0299	1.52e-08	-0.2136	0.0342	4.4e-10
rs61942582	12	110803794	known	A	G	-0.2408	0.0513	2.72e-06	-0.2355	0.0313	5.28e-14	-0.0144	0.0364	0.6921
rs12184466	12	111281636	known	T	C	0.237	0.0358	3.49e-11	0.2141	0.022	2.59e-22	0.0469	0.0254	0.06495
rs7137828	12	111932800	known	T	C	-0.4524	0.0242	4.78e-78	-0.4348	0.0151	7.03e-182	-0.0573	0.0173	0.0009236
rs73207615	12	112590640	known	G	A	0.1965	0.0575	0.0006345	0.1894	0.0359	1.29e-07	0.0157	0.0411	0.7019
rs17676199	12	114877715	Secondary	G	A	-0.2128	0.0661	0.001291	0.0491	0.0398	0.2176	-0.2603	0.0462	1.75e-08
rs1061657	12	115108136	known	C	T	-0.1699	0.0278	1.03e-09	-0.0353	0.0174	0.04257	-0.1335	0.0199	2.12e-11
rs7959016	12	115370347	known	G	A	-0.2804	0.0261	5.95e-27	-0.1645	0.0163	6.4e-24	-0.1327	0.0186	1.1e-12
rs35026673	12	115525116	known	A	G	-0.0369	0.0541	0.4954	0.0328	0.0331	0.3223	-0.0763	0.0383	0.04665
rs35449	12	115541637	known	G	T	0.1064	0.0247	1.71e-05	0.0622	0.0155	5.72e-05	0.0533	0.0177	0.002554
rs35444	12	115552437	known	G	A	-0.3845	0.0246	5.47e-55	-0.2549	0.0154	1.59e-61	-0.1461	0.0176	1.08e-16
rs1732598	12	115711541	Secondary	A	G	-0.0935	0.0245	0.0001347	0.0157	0.0152	0.3015	-0.1082	0.0174	5.46e-10
rs11067612	12	115915783	known	T	A	-0.2282	0.0265	6.54e-18	-0.1619	0.0165	8.93e-23	-0.0866	0.0189	4.52e-06
rs11067685	12	116067510	known	G	C	-0.0709	0.0289	0.01422	-0.0328	0.0181	0.06946	-0.0494	0.0207	0.01671
rs11067763	12	116198341	known	G	A	-0.251	0.0403	4.78e-10	-0.1974	0.0251	3.8e-15	-0.0639	0.0288	0.02629
rs56295994	12	116413873	known	A	T	0.1425	0.0273	1.84e-07	0.0196	0.017	0.2472	0.1315	0.0195	1.43e-11
rs278123	12	120124578	novel	A	G	0.1418	0.0259	4.37e-08	0.0599	0.0162	0.000208	0.0866	0.0185	2.85e-06
rs3898618	12	120813921	known	C	T	0.2818	0.0537	1.51e-07	0.2425	0.0334	3.58e-13	0.0427	0.0383	0.2643
rs11065381	12	121419871	known	T	G	-0.1929	0.0333	6.68e-09	-0.1008	0.0208	1.19e-06	-0.1026	0.0238	1.59e-05
rs2708101	12	121487632	Secondary	T	C	0.1516	0.0251	1.45e-09	0.0882	0.0156	1.44e-08	0.0678	0.0178	0.0001442
rs10444491	12	121876558	known	C	T	-0.1164	0.0247	2.53e-06	-0.0822	0.0154	9.74e-08	-0.0445	0.0177	0.01174
rs57917116	12	121928836	Secondary	G	A	0.2666	0.0407	6e-11	0.1137	0.0255	8.17e-06	0.1522	0.0292	1.8e-07
rs1169078	12	122416254	known	G	C	0.1356	0.0262	2.19e-07	0.0759	0.0163	3.3e-06	0.0756	0.0187	5.17e-05
rs11835818	12	122494809	known	C	T	-0.129	0.0243	1.1e-07	-0.1236	0.0151	3.24e-16	-0.0193	0.0174	0.2666
rs75596315	12	122520112	known	T	C	0.2283	0.0381	2.11e-09	0.1301	0.0238	4.45e-08	0.1263	0.0273	3.63e-06
rs28498002	12	122599796	known	T	C	-0.1471	0.0293	5.13e-07	-0.1549	0.0173	3.49e-19	-0.0049	0.0203	0.81
rs4759375	12	123796238	known	T	C	-0.0669	0.0436	0.1249	0.1276	0.0271	2.5e-06	-0.1881	0.0311	1.47e-09
rs1060105	12	123806219	known	T	C	-0.1038	0.0299	0.0005116	-0.1674	0.0187	3.09e-19	0.0576	0.0214	0.00702
rs1271309	12	124820705	known	G	A	0.1522	0.0333	4.86e-06	0.1728	0.0208	8.3e-17	-0.0127	0.0238	0.5929
rs10846681	12	125003705	Secondary	A	G	0.0417	0.0355	0.241	0.1361	0.0219	5.01e-10	-0.0929	0.0253	0.0002394
rs117206641	12	133086888	known	T	C	0.3121	0.0473	3.99e-11	0.1327	0.0279	1.94e-06	0.1859	0.0329	1.59e-08
rs2480171	13	21559858	known	C	T	-0.2084	0.0373	2.25e-08	-0.0826	0.0233	0.0003972	-0.1363	0.0266	3.1e-07
rs9506725	13	22314146	known	C	T	-0.2303	0.0248	1.6e-20	-0.127	0.0155	2.29e-16	-0.1169	0.0177	4.14e-11
rs55641580	13	25257917	known	T	C	0.2014	0.0366	3.63e-08	0.1499	0.0229	5.32e-11	0.0646	0.0261	0.01341
rs1331012	13	27115424	known	T	G	0.1519	0.0271	2.11e-08	0.0727	0.0169	1.72e-05	0.0892	0.0194	4.03e-06
rs10507380	13	27879526	known	G	A	-0.23	0.0371	5.65e-10	-0.1053	0.0232	5.68e-06	-0.1339	0.0265	4.42e-07
rs1933437	13	28624294	known	A	G	0.1189	0.0246	1.33e-06	0.0688	0.0154	7.8e-06	0.0445	0.0176	0.01129
rs7338758	13	30137828	known	C	T	-0.3069	0.0281	8.22e-28	-0.1856	0.0176	3.86e-26	-0.1275	0.0201	2.14e-10
rs11618507	13	30172751	known	T	G	-0.0504	0.0301	0.09432	-0.0635	0.0186	0.0006499	-0.0028	0.0214	0.8966
rs17076094	13	32011465	known	C	T	-0.2176	0.0258	3.4e-17	-0.0887	0.0161	3.5e-08	-0.1146	0.0184	4.99e-10
rs9532243	13	32191408	known	C	A	-0.2679	0.024	5.58e-29	-0.1448	0.015	4.01e-22	-0.1174	0.0171	7.27e-12
rs1998727	13	33713419	Secondary	G	A	-0.1512	0.0279	5.67e-08	-0.0619	0.0174	0.0003848	-0.0898	0.0199	6.55e-06
rs9565436	13	36213631	known	C	A	0.019	0.0359	0.5965	-0.0012	0.0224	0.9573	0.0288	0.0256	0.2614
rs56312513	13	38249726	novel	A	C	0.0427	0.0275	0.121	0.098	0.0171	1.12e-08	-0.0328	0.0196	0.0942
rs190533862	13	40671137	novel	A	T	0.2875	0.0517	2.75e-08	0.1393	0.0323	1.62e-05	0.1381	0.037	0.00019
rs9549297	13	41397482	known	G	A	0.1045	0.0376	0.005499	0.147	0.0223	4.17e-11	-0.0357	0.0262	0.1729
rs4274337	13	41967193	known	G	A	0.212	0.0322	4.78e-11	0.1239	0.0202	8.1e-10	0.1132	0.023	8.94e-07
rs9532959	13	42543516	known	A	G	0.2705	0.046	4.14e-09	0.0863	0.0285	0.00247	0.1869	0.0327	1.1e-08
rs9532979	13	42621017	Secondary	G	A	-0.1249	0.0261	1.79e-06	-0.0947	0.0163	6.66e-09	-0.0346	0.0187	0.06432
rs73187288	13	42738672	known	C	A	0.2414	0.0394	9.14e-10	0.1096	0.0245	7.4e-06	0.1409	0.0281	5.25e-07
rs7491248	13	47180671	Secondary	A	G	0.1796	0.0292	7.77e-10	0.0419	0.0182	0.02127	0.145	0.0208	3.33e-12
rs912434	13	47189928	known	T	G	0.2033	0.0282	5.75e-13	0.0737	0.0176	2.79e-05	0.1375	0.0201	8.61e-12
rs12583637	13	50564490	known	G	C	0.1383	0.0357	0.0001052	0.1767	0.0224	3.4e-15	-0.0421	0.0254	0.09783
rs3118905	13	51105334	known	A	G	0.1326	0.0266	6.45e-07	0.1173	0.0166	1.82e-12	0.0214	0.019	0.2615
rs9526707	13	51489186	known	A	G	-0.183	0.026	1.96e-12	-0.1079	0.0162	2.76e-11	-0.0796	0.0186	1.86e-05
rs9596839	13	54264395	novel	A	G	-0.1553	0.0267	5.87e-09	-0.0642	0.0167	0.000118	-0.0781	0.0191	4.24e-05
rs1807797	13	55073057	known	A	G	-0.1322	0.0249	1.04e-07	-0.0484	0.0155	0.001761	-0.0878	0.0177	7.32e-07
rs75961402	13	56398286	known	A	G	0.1833	0.0332	3.47e-08	0.1018	0.0208	9.7e-07	0.0884	0.0237	0.0001962
rs9563529	13	58316637	known	T	G	0.1487	0.0302	8.24e-07	0.1198	0.0188	1.74e-10	0.0471	0.0215	0.02843
rs73212161	13	61261485	known	C	T	-0.0394	0.0945	0.6763	-0.0226	0.059	0.7017	-0.0283	0.0681	0.6784
rs3861113	13	72364382	known	A	C	0.2316	0.0439	1.33e-07	0.1783	0.0276	1e-10	0.0531	0.0314	0.09088
rs17245822	13	73131694	known	C	A	0.1456	0.0254	1.04e-08	0.0755	0.0158	1.76e-06	0.0803	0.0181	9.35e-06
rs9318105	13	73251505	Secondary	A	G	-0.1355	0.0283	1.66e-06	-0.1001	0.0176	1.34e-08	-0.0354	0.0202	0.07934
rs9285282	13	73397988	Secondary	C	G	-0.1044	0.0276	0.0001503	0.0023	0.0172	0.8955	-0.1079	0.0197	3.99e-08
rs78474310	13	73826901	known	G	A	0.4824	0.0593	4.18e-16	0.2437	0.0369	3.9e-11	0.2298	0.0423	5.63e-08
rs6562778	13	74223828	known	G	A	-0.1301	0.0243	8.99e-08	-0.0746	0.0152	9.12e-07	-0.0637	0.0174	0.0002473
rs4304924	13	79238925	known	A	G	-0.0776	0.0243	0.001419	0.0327	0.0152	0.03127	-0.1156	0.0174	2.93e-11
rs7988232	13	79808655	known	A	G	0.144	0.0247	5.19e-09	0.0878	0.0154	1.15e-08	0.0635	0.0176	0.0003086
rs1215469	13	80707408	known	C	A	0.1559	0.0293	1.09e-07	0.1163	0.0183	2.01e-10	0.0642	0.0209	0.002182
rs4517643	13	94417873	novel	C	A	0.101	0.0244	3.53e-05	-0.004	0.0153	0.792	0.1009	0.0175	7.47e-09
rs7996639	13	97019090	known	A	G	-0.1058	0.0241	1.12e-05	-0.0531	0.0151	0.0004238	-0.0694	0.0172	5.61e-05
rs55684003	13	97988689	known	G	A	-0.0994	0.0262	0.0001475	-0.1201	0.0163	1.98e-13	0.0197	0.0187	0.2918
rs9554446	13	98859019	novel	A	T	0.0746	0.0415	0.0723	-0.0979	0.026	0.000171	0.1661	0.0297	2.32e-08
rs714828	13	110367814	known	A	G	0.1137	0.0254	7.66e-06	0.0401	0.0159	0.01147	0.0801	0.0182	1.01e-05
rs7987651	13	110448501	known	T	C	-0.1734	0.0322	7.35e-08	-0.1096	0.0201	4.79e-08	-0.0671	0.023	0.003507
rs4771653	13	110482739	Secondary	T	C	-0.1577	0.0258	9.5e-10	-0.0983	0.0161	1.04e-09	-0.0585	0.0184	0.001486
rs2000660	13	110788441	known	A	G	0.0149	0.0424	0.7254	-0.1871	0.0265	1.8e-12	0.1854	0.0303	9.74e-10
rs34966754	13	110872409	known	C	G	0.0941	0.0257	0.0002472	0.0912	0.0159	1.04e-08	0.0146	0.0183	0.4255
rs7992790	13	110910714	known	G	A	0.1383	0.0307	6.84e-06	0.1177	0.0193	9.88e-10	0.0308	0.022	0.162
rs7334306	13	110962520	known	T	C	0.0792	0.0386	0.04012	0.1407	0.0244	8.39e-09	-0.0537	0.028	0.0553
rs10162056	13	111007702	known	G	T	0.0541	0.047	0.2495	-0.0815	0.0269	0.002482	0.1357	0.0319	2.08e-05
rs9515201	13	111040798	known	C	A	-0.0285	0.0266	0.2844	-0.079	0.0166	1.9e-06	0.0398	0.019	0.03614
rs4351919	13	111104386	known	T	C	0.0945	0.0245	0.0001135	0.0674	0.0153	1.02e-05	0.0278	0.0175	0.1112
rs3742182	13	111375132	known	T	C	-0.1653	0.0306	6.69e-08	-0.0105	0.0191	0.5837	-0.1664	0.0219	2.8e-14
rs9549328	13	113636156	known	T	C	0.2817	0.0288	1.31e-22	0.08	0.018	8.67e-06	0.2103	0.0206	1.76e-24
rs36144346	13	114445124	known	G	A	0.0216	0.025	0.3876	0.1106	0.0155	1.1e-12	-0.0721	0.0178	5.23e-05
rs9604497	13	114530787	known	C	T	0.0679	0.0489	0.1651	0.0667	0.0312	0.03233	0.0239	0.0357	0.5022
rs7331680	13	115000650	known	T	G	0.3761	0.0338	1.03e-28	0.1704	0.0211	7.5e-16	0.2092	0.0242	4.85e-18
rs7350752	14	21841154	novel	A	G	-0.1648	0.0441	0.000187	-0.1465	0.0261	1.89e-08	-0.0325	0.0306	0.288
rs3811236	14	22886319	Secondary	T	C	0.1006	0.024	2.75e-05	0.0206	0.015	0.1697	0.0931	0.0171	5.39e-08
rs10134789	14	23061827	Secondary	T	C	0.1465	0.0248	3.25e-09	0.0843	0.0155	4.86e-08	0.0628	0.0177	0.0003802
rs17880989	14	23313633	known	A	G	0.4303	0.0813	1.19e-07	0.3578	0.0508	1.81e-12	0.0848	0.058	0.1436
rs11629120	14	23458457	known	C	T	0.1206	0.0248	1.12e-06	0.0832	0.0154	7.06e-08	0.0456	0.0177	0.01001
rs1569951	14	23607271	Secondary	T	C	0.1543	0.0257	1.97e-09	0.0638	0.0159	6.01e-05	0.0912	0.0183	6.35e-07
rs12050260	14	23761094	known	C	T	-0.1534	0.0259	3.38e-09	-0.008	0.0162	0.6223	-0.163	0.0185	1.34e-18
rs2231806	14	23828893	known	A	G	-0.1072	0.0459	0.01943	0.0575	0.0272	0.03435	-0.1782	0.0319	2.2e-08
rs28730765	14	23855511	known	T	C	0.7833	0.1144	7.56e-12	0.1295	0.0709	0.06775	0.6129	0.0818	6.56e-14
rs365990	14	23861811	known	G	A	-0.1717	0.0248	4.57e-12	0.0915	0.0155	3.83e-09	-0.2669	0.0177	3.61e-51
rs10873105	14	23915942	known	T	C	0.0397	0.0282	0.1596	0.0187	0.0175	0.2878	0.0343	0.0201	0.08786
rs74385226	14	24790759	known	T	C	-0.2498	0.0564	9.59e-06	-0.1737	0.035	7.13e-07	-0.1094	0.0402	0.006467
rs1950500	14	24830850	known	C	T	-0.1053	0.0263	6.23e-05	-0.1278	0.0164	7.25e-15	0.008	0.0188	0.6715
rs17115145	14	30122409	known	T	C	0.144	0.0247	5.92e-09	0.0788	0.0154	3.26e-07	0.0728	0.0176	3.72e-05
rs2273171	14	31381351	known	C	T	0.1347	0.0239	1.74e-08	0.0854	0.0149	1.1e-08	0.0638	0.0171	0.0001893
rs4424827	14	35110857	known	T	C	-0.1402	0.0242	6.89e-09	-0.0944	0.0151	4.2e-10	-0.0469	0.0173	0.006626
rs8904	14	35871217	known	A	G	0.2819	0.0249	1.01e-29	0.0843	0.0156	6.29e-08	0.2058	0.0178	6.61e-31
rs8018407	14	35885286	known	C	T	0.2048	0.0252	3.94e-16	0.0569	0.0157	0.0002971	0.1543	0.018	9.59e-18
rs7155504	14	36158828	known	C	T	-0.2357	0.0436	6.32e-08	-0.2033	0.0272	8.47e-14	-0.0607	0.0311	0.05131
rs7145822	14	36181828	known	T	C	-0.238	0.0362	4.73e-11	-0.056	0.0226	0.01335	-0.1936	0.0258	6.86e-14
rs34983854	14	39858442	known	G	A	0.149	0.0246	1.3e-09	0.0492	0.0153	0.001327	0.1148	0.0175	5.95e-11
rs72683923	14	50735947	known	C	T	-0.9677	0.0912	2.57e-26	-0.5099	0.0563	1.41e-19	-0.4542	0.0648	2.37e-12
rs3783412	14	50856641	known	G	A	-0.1947	0.0246	2.44e-15	-0.0995	0.0153	7.98e-11	-0.0914	0.0175	1.87e-07
rs3015455	14	51062162	known	A	G	-0.1472	0.027	4.81e-08	-0.0668	0.0168	7e-05	-0.0917	0.0192	1.83e-06
rs35413927	14	53420358	known	G	A	0.2462	0.0266	2.1e-20	0.1098	0.0166	3.25e-11	0.148	0.019	5.78e-15
rs2185821	14	53962624	Secondary	T	A	-0.0317	0.0242	0.1909	-0.0852	0.0151	1.83e-08	0.0456	0.0173	0.008488
rs210314	14	54122401	known	T	C	-0.1698	0.0243	2.95e-12	-0.008	0.0152	0.5981	-0.1506	0.0174	4.36e-18
rs7144602	14	55285588	known	G	T	0.1402	0.0257	4.96e-08	0.0282	0.016	0.07743	0.11	0.0183	1.94e-09
rs2774052	14	59900020	novel	G	A	0.033	0.0243	0.175	0.0867	0.0152	1.07e-08	-0.0516	0.0174	0.00297
rs11628933	14	60700903	known	C	G	-0.1303	0.0284	4.57e-06	-0.1359	0.0178	2.18e-14	0.0101	0.0203	0.6181
rs8016306	14	63928546	known	G	A	-0.1472	0.0295	5.86e-07	-0.0783	0.0185	2.25e-05	-0.0816	0.0211	0.0001084
rs9323466	14	66278992	known	A	T	-0.113	0.0243	3.25e-06	-0.0389	0.0152	0.01024	-0.0862	0.0174	6.83e-07
rs731681	14	68010224	known	C	G	-0.1106	0.0242	4.83e-06	-0.0888	0.0151	4.16e-09	-0.0355	0.0173	0.0398
rs57786342	14	69260028	known	A	G	0.1602	0.0299	8.01e-08	0.1123	0.0187	1.78e-09	0.0622	0.0213	0.003549
rs227426	14	70456664	known	T	G	0.1384	0.0244	1.34e-08	0.0877	0.0152	8.18e-09	0.0724	0.0174	3.13e-05
rs36563	14	71352648	novel	G	T	0.2062	0.0333	6.21e-10	0.0851	0.0209	4.78e-05	0.1155	0.0238	1.29e-06
rs2041330	14	71874638	novel	G	A	0.106	0.0244	1.41e-05	0.0839	0.0152	3.42e-08	0.0278	0.0174	0.111
rs1009017	14	72466285	known	C	T	0.2061	0.0275	6.64e-14	0.1164	0.0172	1.19e-11	0.0876	0.0196	8.18e-06
rs4903064	14	73279420	known	C	T	0.0298	0.0283	0.2927	-0.1454	0.0177	2.32e-16	0.1693	0.0202	5.81e-17
rs76891117	14	73399837	known	G	A	0.2182	0.0398	4.09e-08	0.0669	0.0249	0.007211	0.1886	0.0284	3.04e-11
rs10146723	14	73894372	Secondary	A	T	-0.1255	0.0273	4.2e-06	-0.0747	0.017	1.08e-05	-0.0588	0.0195	0.002494
rs45508195	14	74128945	known	G	A	-0.1023	0.0255	6.02e-05	-0.0197	0.0159	0.2156	-0.0986	0.0182	6.09e-08
rs2165197	14	75079704	known	C	T	0.1833	0.0241	2.99e-14	0.0454	0.0151	0.002608	0.1373	0.0172	1.67e-15
rs11546525	14	75537381	known	T	C	0.1238	0.0243	3.57e-07	0.0271	0.0152	0.07535	0.1009	0.0174	6.34e-09
rs11622562	14	77517148	known	T	C	-0.1572	0.0256	7.71e-10	-0.0813	0.016	3.62e-07	-0.08	0.0183	1.18e-05
rs12883344	14	84911548	novel	A	C	0.0962	0.0244	8.2e-05	0.0833	0.0153	4.94e-08	0.0125	0.0174	0.475
rs11627326	14	85785251	known	C	G	0.0683	0.0269	0.01101	-0.0744	0.0167	8.73e-06	0.1496	0.0192	5.99e-15
rs7160184	14	88825415	novel	T	C	-0.241	0.0415	6.22e-09	-0.1127	0.0259	1.38e-05	-0.1131	0.0296	0.000135
rs4904503	14	89565130	known	T	C	0.0701	0.0266	0.008458	-0.0631	0.0166	0.0001429	0.1265	0.019	2.71e-11
rs34105469	14	89741908	Secondary	T	C	0.1263	0.0251	4.7e-07	0.0883	0.0156	1.51e-08	0.0429	0.0179	0.01635
rs7151849	14	89890757	Secondary	A	T	0.1361	0.0248	4.12e-08	0.0306	0.0155	0.04847	0.114	0.0177	1.32e-10
rs8023114	14	92391955	known	A	G	-0.0641	0.0259	0.01333	0.1071	0.0161	2.76e-11	-0.1757	0.0184	1.57e-21
rs2474031	14	92416763	known	C	G	0.0261	0.0481	0.5877	-0.1423	0.0299	1.94e-06	0.1454	0.0343	2.21e-05
rs10498635	14	93103309	known	T	C	-0.1556	0.0312	6.19e-07	-0.0258	0.0195	0.1855	-0.1322	0.0223	3.08e-09
rs8013933	14	94465789	known	C	T	-0.1486	0.0264	1.8e-08	-0.0172	0.0164	0.2955	-0.1385	0.0188	1.81e-13
rs28929474	14	94844947	known	T	C	-0.5516	0.0921	2.09e-09	-0.2284	0.0562	4.89e-05	-0.3187	0.0647	8.37e-07
rs10147464	14	98588735	known	T	A	0.2192	0.025	1.62e-18	0.0573	0.0155	0.0002286	0.171	0.0178	7.17e-22
rs1257310	14	99810427	known	A	C	-0.0253	0.0322	0.4326	-0.0135	0.0202	0.5019	-0.0086	0.0231	0.7108
rs17562391	14	100133250	known	T	C	0.2067	0.0244	2.31e-17	0.0131	0.0152	0.3901	0.1827	0.0174	1.06e-25
rs7151887	14	100184783	known	G	A	-0.0286	0.0285	0.3142	-0.0927	0.0177	1.72e-07	0.0447	0.0203	0.02758
rs11160546	14	100233353	known	T	C	0.166	0.0256	8.44e-11	-0.0098	0.0159	0.5391	0.1746	0.0182	1.07e-21
rs7158754	14	100583349	known	G	A	-0.1066	0.0276	0.0001132	-0.0335	0.0173	0.052	-0.0807	0.0197	4.22e-05
rs28470843	14	100742658	known	C	T	-0.094	0.0248	0.0001502	0.028	0.0155	0.07049	-0.1284	0.0177	4.09e-13
rs1535464	14	100793431	known	A	G	-0.1601	0.0295	5.71e-08	-0.0791	0.0182	1.44e-05	-0.0836	0.021	6.76e-05
rs59228823	14	101185187	known	C	G	-0.1647	0.0282	4.89e-09	-0.0778	0.0176	9.83e-06	-0.0892	0.0201	9.11e-06
rs11626434	14	101998443	known	C	G	-0.0895	0.0254	0.000426	0.0205	0.0159	0.1972	-0.1143	0.0182	3.23e-10
rs9671694	14	103330144	novel	G	C	0.1075	0.0261	3.9e-05	0.0015	0.0162	0.928	0.1038	0.0186	2.4e-08
rs17679259	14	103895302	known	G	A	-0.3583	0.0356	7.17e-24	-0.1965	0.0222	9.58e-19	-0.157	0.0254	6.34e-10
rs8017780	14	103987305	Secondary	A	C	0.1329	0.03	9.78e-06	-0.0013	0.0187	0.9452	0.1384	0.0214	9.66e-11
rs34161718	14	104620193	known	T	C	-0.1403	0.0306	4.55e-06	-0.1244	0.019	5.54e-11	-0.031	0.0218	0.1547
rs7170637	15	22969232	known	A	G	0.0919	0.0333	0.005787	-0.0201	0.0209	0.3354	0.1102	0.0239	3.87e-06
rs10873612	15	26105602	known	T	C	-0.0682	0.0246	0.005498	-0.0807	0.0154	1.56e-07	0.0023	0.0176	0.8968
rs2664139	15	39872583	known	C	T	0.1024	0.0265	0.0001096	0.0458	0.0165	0.00554	0.0604	0.0189	0.001394
rs11070245	15	40317792	known	G	T	0.1989	0.0242	1.88e-16	0.1264	0.0151	5.41e-17	0.0889	0.0173	2.62e-07
rs11636147	15	40721128	Secondary	G	C	-0.1004	0.0329	0.002248	0.0497	0.0204	0.01504	-0.1438	0.0234	8.4e-10
rs2925345	15	41311799	known	C	T	-0.2296	0.0242	2.14e-21	-0.1604	0.0151	1.96e-26	-0.0866	0.0173	5.29e-07
rs4924570	15	41974660	known	C	T	0.1523	0.0256	2.76e-09	0.1617	0.0159	2.9e-24	0.0049	0.0182	0.7888
rs8035074	15	42239779	known	T	C	-0.1616	0.0246	5.28e-11	-0.0503	0.0153	0.001035	-0.1076	0.0175	8.87e-10
rs35654783	15	44018656	known	C	T	-0.093	0.0272	0.0006271	-0.1397	0.017	1.91e-16	0.0421	0.0194	0.02995
rs4775769	15	48939888	known	G	T	0.3991	0.0414	5.17e-22	-0.1183	0.0259	4.79e-06	0.5118	0.0295	2.75e-67
rs2413926	15	49336477	known	A	T	0.0363	0.025	0.1466	0.0992	0.0156	1.93e-10	-0.0683	0.0178	0.0001305
rs8027524	15	50277619	known	T	C	0.0838	0.0262	0.001378	-0.0088	0.0163	0.5912	0.1007	0.0187	7.38e-08
rs3098186	15	50810621	known	T	C	-0.202	0.0244	1.28e-16	-0.0609	0.0152	6.21e-05	-0.1486	0.0174	1.43e-17
rs28490942	15	51559845	novel	C	G	-0.0597	0.0241	0.0135	-0.0892	0.0151	3.25e-09	0.0272	0.0172	0.114
rs3191402	15	59429160	known	A	G	-0.1339	0.0255	1.51e-07	-0.013	0.0158	0.4086	-0.1154	0.0181	1.88e-10
rs4775376	15	61517218	Secondary	C	T	-0.1344	0.0248	6.12e-08	-0.042	0.0155	0.006621	-0.0938	0.0177	1.21e-07
rs956006	15	62808539	known	T	C	-0.0887	0.0266	0.000859	0.0843	0.0165	3.06e-07	-0.1669	0.0189	1.17e-18
rs4775622	15	63408179	known	C	A	-0.1536	0.0245	3.84e-10	-0.0332	0.0153	0.02965	-0.1273	0.0175	3.33e-13
rs12440394	15	65093499	Secondary	T	G	-0.2861	0.0565	4.13e-07	-0.0025	0.0352	0.9426	-0.2727	0.0405	1.58e-11
rs832890	15	65166309	known	T	C	0.0924	0.0242	0.0001323	-0.0275	0.0151	0.06871	0.126	0.0173	2.84e-13
rs79609275	15	66854345	known	T	C	0.2536	0.0757	0.0008096	0.1958	0.0466	2.64e-05	0.0897	0.054	0.09645
rs7178615	15	66869072	known	G	A	0.1353	0.0248	4.96e-08	0.1223	0.0155	3.42e-15	0.0216	0.0177	0.2244
rs1440371	15	66941084	known	A	G	0.2106	0.0265	2.14e-15	0.128	0.0166	1.11e-14	0.0918	0.019	1.29e-06
rs11636457	15	67021996	Secondary	A	G	0.0086	0.0256	0.7354	0.0829	0.0159	2.04e-07	-0.0741	0.0183	4.89e-05
rs7175405	15	67319203	known	A	G	0.0942	0.0253	0.0001931	-0.0238	0.0158	0.1327	0.1129	0.0181	4.07e-10
rs2289261	15	67457485	known	C	G	-0.1103	0.0256	1.66e-05	0.0566	0.016	0.0003921	-0.1539	0.0183	3.61e-17
rs62004794	15	68454523	known	G	A	0.0576	0.0242	0.01737	0.0857	0.0151	1.37e-08	-0.0145	0.0173	0.401
rs76305215	15	68608450	known	C	T	0.2303	0.0507	5.51e-06	0.0563	0.0313	0.07176	0.186	0.036	2.46e-07
rs149453951	15	69583434	known	T	C	-1.0229	0.1181	4.66e-18	-0.7545	0.0707	1.37e-26	-0.3177	0.0838	0.0001508
rs7173953	15	69598126	known	A	T	0.151	0.0285	1.23e-07	0.0698	0.0177	8.35e-05	0.0872	0.0204	1.89e-05
rs71393476	15	70342341	known	C	T	-0.2013	0.0933	0.03091	-0.2477	0.0573	1.51e-05	0.0131	0.0667	0.8444
rs75464765	15	71283997	known	A	G	-0.2413	0.0597	5.26e-05	0.0052	0.037	0.8888	-0.2462	0.0425	6.82e-09
rs11853359	15	71621524	known	A	G	0.0052	0.0254	0.8378	-0.1588	0.0159	1.43e-23	0.1601	0.0181	1.1e-18
rs9972379	15	71824912	known	C	T	0.113	0.0418	0.006845	0.0481	0.026	0.0646	0.0696	0.0298	0.01953
rs2034879	15	72429989	novel	A	G	0.0491	0.0286	0.0861	0.0969	0.0177	4.39e-08	-0.0298	0.0203	0.143
rs1078967	15	74222987	known	T	C	0.2215	0.0331	2.22e-11	0.0883	0.0207	2.03e-05	0.1402	0.0237	3.21e-09
rs893817	15	74229065	known	A	G	0.1083	0.025	1.44e-05	0.0081	0.0156	0.6053	0.0972	0.0178	4.84e-08
rs74781061	15	74888196	Secondary	G	A	-0.0525	0.0393	0.1823	-0.0864	0.025	0.0005606	0.0321	0.0287	0.2626
rs11636952	15	75114322	known	C	T	-0.4329	0.026	3.11e-62	-0.3414	0.0163	1.06e-97	-0.1241	0.0186	2.43e-11
rs11634028	15	76276150	known	A	T	0.2236	0.0312	7.38e-13	0.1203	0.0192	3.64e-10	0.0952	0.0221	1.72e-05
rs11639335	15	79142307	known	G	A	-0.088	0.0249	0.0003982	0.0479	0.0155	0.001989	-0.1399	0.0177	2.95e-15
rs62011052	15	79156983	known	C	T	0.1107	0.0337	0.001036	-0.1395	0.0211	3.53e-11	0.2468	0.0241	1.17e-24
rs2627316	15	81042816	known	G	A	0.3106	0.0241	5.53e-38	0.1382	0.0151	4.35e-20	0.1819	0.0172	4.47e-26
rs55765729	15	81256607	known	C	A	0.2182	0.0344	2.26e-10	0.0469	0.0214	0.02868	0.1681	0.0245	6.98e-12
rs1879454	15	81377717	Secondary	A	C	-0.1491	0.0319	3.06e-06	-0.0639	0.0199	0.001335	-0.0864	0.0228	0.000151
rs150843673	15	81624929	known	T	G	0.0419	0.0956	0.6609	0.367	0.0608	1.57e-09	-0.2632	0.0697	0.0001576
rs983353	15	82186535	novel	G	A	0.117	0.0264	9.6e-06	0.0907	0.0165	3.65e-08	0.0312	0.0188	0.0981
rs4480763	15	83949470	known	T	C	-0.0315	0.0303	0.298	-0.1261	0.0188	2.12e-11	0.0929	0.0216	1.62e-05
rs66990951	15	84572456	known	T	A	0.1007	0.0302	0.000858	-0.0108	0.0179	0.5462	0.1069	0.021	3.46e-07
rs7180952	15	85162551	known	T	C	-0.0642	0.0243	0.008383	-0.108	0.0152	1.17e-12	0.039	0.0174	0.02477
rs3743157	15	85680532	known	A	C	0.2673	0.0321	9.11e-17	0.1161	0.0201	7.6e-09	0.1572	0.023	7.62e-12
rs8024518	15	85961551	known	A	G	-0.2588	0.0354	2.66e-13	-0.0953	0.0221	1.63e-05	-0.1826	0.0253	5.09e-13
rs12909648	15	86224570	known	A	G	0.2115	0.0241	1.71e-18	0.1003	0.0151	2.81e-11	0.1119	0.0172	7.66e-11
rs734780	15	89564958	known	C	T	-0.1535	0.0544	0.004736	0.1086	0.0322	0.0007471	-0.2505	0.0378	3.65e-11
rs78550103	15	90027296	Secondary	A	G	-0.2065	0.0347	2.55e-09	-0.1491	0.0216	5.36e-12	-0.0753	0.0247	0.002333
rs75097655	15	90614064	known	A	G	0.1826	0.0553	0.0009508	0.0678	0.0341	0.04677	0.152	0.0398	0.0001357
rs28611491	15	90641809	known	T	C	0.2456	0.045	4.96e-08	0.0436	0.0283	0.1236	0.2286	0.0323	1.49e-12
rs11631716	15	90748277	known	T	G	0.0761	0.0342	0.02598	0.0551	0.0213	0.009727	0.0369	0.0244	0.1304
rs145778816	15	91085641	known	T	C	0.5394	0.0955	1.62e-08	0.2033	0.0585	0.0005042	0.3624	0.0683	1.11e-07
rs8027450	15	91418394	known	T	C	0.5709	0.0288	2.61e-87	0.345	0.0175	9.68e-87	0.2529	0.0203	1.62e-35
rs138682554	15	91427692	known	A	G	0.729	0.0797	5.71e-20	0.2697	0.0499	6.45e-08	0.5073	0.0572	7.23e-19
rs873122	15	92702020	known	C	G	0.1181	0.0271	1.35e-05	0.1141	0.017	1.7e-11	0.0072	0.0194	0.7108
rs11074093	15	93222897	known	T	C	-0.1978	0.0246	9.42e-16	-0.0567	0.0154	0.0002287	-0.1394	0.0176	2.44e-15
rs11632112	15	93468276	known	G	C	0.1208	0.0282	1.82e-05	0.0018	0.0176	0.9182	0.1279	0.0201	2.19e-10
rs7174977	15	94214587	novel	T	A	0.1099	0.0253	1.39e-05	0.0911	0.0158	8.15e-09	0.0236	0.018	0.192
rs12906962	15	95312071	known	C	T	0.2322	0.0261	5.48e-19	0.2057	0.0163	1.21e-36	0.0389	0.0186	0.03645
rs12595031	15	96024055	Secondary	T	C	0.1477	0.0243	1.29e-09	0.053	0.0152	0.0004923	0.0997	0.0174	9.62e-09
rs12593086	15	96154502	known	C	G	-0.1816	0.0493	0.0002304	-0.1694	0.0308	4e-08	-0.0198	0.0352	0.5734
rs4984496	15	96635898	known	G	T	-0.0878	0.0259	0.0007152	-0.1661	0.0162	1.1e-24	0.0705	0.0185	0.0001412
rs2246754	15	96767312	known	T	C	0.1954	0.0296	4.23e-11	0.1155	0.0185	4.1e-10	0.0923	0.0211	1.25e-05
rs902621	15	98345063	known	C	T	0.1291	0.0262	8.46e-07	0.0789	0.0164	1.43e-06	0.0618	0.0187	0.0009689
rs4965529	15	100145224	known	A	C	-0.2519	0.0323	5.89e-15	-0.1351	0.0202	2.4e-11	-0.1173	0.023	3.25e-07
rs116643984	15	101791212	novel	A	C	-0.0442	0.0335	0.187	0.0973	0.0209	3.11e-06	-0.1425	0.0239	2.45e-09
rs9932866	16	706067	known	A	G	0.1263	0.0252	5.25e-07	0.1084	0.0157	5.49e-12	0.0274	0.018	0.128
rs2076423	16	1146254	known	C	G	-0.0998	0.0354	0.004868	-0.0132	0.0217	0.5435	-0.1095	0.0253	1.55e-05
rs117177120	16	1238875	known	G	T	0.2868	0.0645	8.68e-06	0.05	0.0408	0.2199	0.2606	0.0469	2.67e-08
rs11641374	16	1347717	known	A	C	-0.1641	0.025	5.17e-11	-0.0399	0.0155	0.01019	-0.1345	0.0178	4.44e-14
rs28590346	16	2080653	known	T	A	0.2605	0.0261	1.59e-23	0.1823	0.0163	4.47e-29	0.0888	0.0187	1.99e-06
rs34165865	16	2087785	known	C	T	-0.1474	0.031	1.93e-06	-0.0998	0.0193	2.45e-07	-0.0746	0.0221	0.0007592
rs187643207	16	2222598	Secondary	T	C	0.4926	0.0818	1.73e-09	0.3561	0.0504	1.55e-12	0.1308	0.0582	0.02463
rs45452892	16	2334163	known	A	C	-0.0756	0.0263	0.004014	-0.0485	0.0163	0.002957	-0.0547	0.0187	0.003489
rs2379829	16	3538873	known	C	G	-0.2087	0.0277	5.13e-14	-0.1296	0.0173	5.97e-14	-0.0945	0.0197	1.68e-06
rs72762705	16	4020732	known	T	C	-0.2402	0.031	9.55e-15	-0.1633	0.0193	2.93e-17	-0.0765	0.0222	0.0005589
rs758445	16	4141127	known	T	C	-0.2761	0.0409	1.5e-11	-0.1626	0.0256	2.07e-10	-0.1318	0.0292	6.42e-06
rs757462	16	4296785	known	C	T	0.0759	0.0263	0.003904	-0.0492	0.0164	0.00267	0.1304	0.0188	4.06e-12
rs75345455	16	4419854	known	T	C	-0.3744	0.0601	4.67e-10	-0.1681	0.037	5.69e-06	-0.2344	0.0427	4.04e-08
rs6500609	16	4515334	known	G	C	-0.2966	0.0401	1.33e-13	-0.0736	0.0247	0.002948	-0.2146	0.0284	4.55e-14
rs841216	16	4746829	known	G	A	0.1724	0.0245	1.84e-12	0.0874	0.0152	9.79e-09	0.0932	0.0174	9.34e-08
rs75348446	16	4768742	known	G	C	0.3974	0.0919	1.54e-05	0.1082	0.0563	0.05446	0.2762	0.0564	9.57e-07
rs59537917	16	4788893	known	T	A	-0.4158	0.1335	0.001838	-0.3034	0.0756	6.03e-05	-0.1716	0.0981	0.08045
rs11076856	16	4949815	known	C	T	0.2706	0.0243	1.03e-28	0.1643	0.0152	3.55e-27	0.1148	0.0174	4.01e-11
rs35450617	16	6889675	known	G	T	0.1485	0.0266	2.47e-08	0.0658	0.0166	7.51e-05	0.0921	0.0191	1.35e-06
rs7194617	16	7468352	known	A	T	-0.0997	0.0249	6.19e-05	-0.051	0.0155	0.001029	-0.0634	0.0178	0.0003719
rs11642631	16	11198835	known	C	T	0.0844	0.0243	0.0005031	-0.0159	0.0151	0.2929	0.1052	0.0173	1.24e-09
rs1126889	16	12061910	known	G	C	0.154	0.0254	1.37e-09	0.1011	0.0159	2.02e-10	0.0591	0.0181	0.001116
rs30235	16	14399793	Secondary	T	C	-0.094	0.0246	0.0001349	0.0204	0.0154	0.1849	-0.1094	0.0176	5.07e-10
rs57327054	16	14487036	known	T	C	-0.0363	0.0264	0.1693	-0.0903	0.0165	4.4e-08	0.0395	0.0188	0.03605
rs72772056	16	15878078	Secondary	A	G	0.1713	0.034	4.62e-07	0.1162	0.0212	4.25e-08	0.0566	0.0243	0.0197
rs3915425	16	15912544	known	C	T	-0.1794	0.0259	4.53e-12	-0.0135	0.0162	0.4068	-0.1686	0.0185	8.73e-20
rs59333122	16	19149996	known	A	C	0.1704	0.0277	7.23e-10	0.1074	0.0173	5.96e-10	0.0645	0.0198	0.001127
rs7193889	16	19369306	Secondary	T	G	0.1173	0.0243	1.38e-06	0.0892	0.0152	4.17e-09	0.0359	0.0173	0.03851
rs77924615	16	20392332	known	A	G	-0.2961	0.0312	2.37e-21	-0.2551	0.0194	2.45e-39	-0.079	0.0223	0.0003938
rs9937801	16	21088130	known	C	T	-0.1755	0.0241	3.3e-13	-0.1277	0.0151	2.15e-17	-0.0629	0.0172	0.0002553
rs66743120	16	24618317	known	C	T	0.0078	0.0447	0.8616	-0.0404	0.0278	0.1465	0.0428	0.0319	0.1802
rs6497759	16	24801737	known	A	G	-0.3311	0.0304	1.11e-27	-0.1116	0.019	4.18e-09	-0.2207	0.0217	2.54e-24
rs61739285	16	27480797	known	T	C	0.1814	0.0686	0.008206	0.2035	0.0429	2.05e-06	0.0094	0.0492	0.8492
rs6565174	16	30111904	known	C	A	0.2655	0.0389	9.07e-12	0.1821	0.0242	4.94e-14	0.0873	0.0278	0.00167
rs7500719	16	30840877	known	A	G	-0.002	0.0269	0.9413	0.1396	0.0168	9.53e-17	-0.1355	0.0192	1.84e-12
rs10468291	16	49768046	known	A	C	-0.164	0.0245	2.31e-11	-0.0946	0.0153	6.42e-10	-0.0803	0.0175	4.48e-06
rs34294937	16	49883927	known	A	T	0.1791	0.0295	1.36e-09	0.0668	0.0184	0.0002826	0.1175	0.0211	2.62e-08
rs9930861	16	50024234	Secondary	G	A	0.1463	0.0291	4.84e-07	0.0075	0.0181	0.6774	0.1338	0.0208	1.14e-10
rs34941092	16	50550137	known	A	G	-0.2373	0.0338	2.14e-12	-0.1231	0.0211	5.41e-09	-0.1348	0.0241	2.32e-08
rs1420987	16	51383030	known	T	C	0.1243	0.0269	3.72e-06	0.0692	0.0168	3.88e-05	0.0578	0.0192	0.002609
rs1498785	16	51622455	known	G	C	0.136	0.0301	6.07e-06	0.0853	0.0188	5.88e-06	0.0652	0.0215	0.002428
rs9932220	16	51758116	known	A	G	-0.1874	0.0292	1.34e-10	-0.1336	0.0182	2.16e-13	-0.0653	0.0208	0.001726
rs142076278	16	51828329	known	G	A	0.8052	0.1247	1.09e-10	0.439	0.0763	8.73e-09	0.405	0.0887	4.96e-06
rs4784227	16	52599188	known	T	C	0.146	0.028	1.91e-07	0.0584	0.0175	0.0008743	0.0902	0.0201	6.93e-06
rs11642015	16	53802494	known	T	C	0.0565	0.0243	0.02029	-0.0612	0.0152	5.83e-05	0.1062	0.0174	9.94e-10
rs9937815	16	56330832	known	G	A	0.0122	0.0261	0.6411	-0.0789	0.0162	1.2e-06	0.1	0.0186	8.04e-08
rs12919839	16	56859216	novel	T	C	-0.1312	0.0266	8.12e-07	-0.0994	0.0166	2.15e-09	-0.0482	0.019	0.0113
rs37060	16	58566304	known	A	G	0.1065	0.0276	0.0001158	-0.0396	0.0173	0.02204	0.1506	0.0198	2.43e-14
rs35300112	16	60659812	known	C	A	-0.1644	0.0277	3.11e-09	-0.0791	0.0173	5.01e-06	-0.0984	0.0198	6.77e-07
rs28633979	16	65282820	known	C	A	0.15	0.0242	6.09e-10	-0.0255	0.0151	0.09131	0.1805	0.0173	1.7e-25
rs45474499	16	66914492	known	T	C	0.3629	0.0574	2.59e-10	0.3425	0.0359	1.34e-21	0.0409	0.041	0.3183
rs3817030	16	69350035	known	C	A	-0.0216	0.0274	0.4303	-0.1362	0.0171	1.74e-15	0.0922	0.0196	2.44e-06
rs77870048	16	69965021	known	T	C	0.7273	0.0662	4.21e-28	-0.1951	0.0415	2.61e-06	0.9359	0.0478	2.44e-85
rs12149254	16	71458851	known	A	G	-0.1454	0.0325	7.5e-06	-0.1077	0.0202	1e-07	-0.0478	0.0231	0.03895
rs35745897	16	72214999	known	A	G	-0.2082	0.0475	1.17e-05	0.0548	0.0296	0.06452	-0.2574	0.0339	3.19e-14
rs62055084	16	73097845	known	T	C	0.2174	0.0283	1.55e-14	0.0975	0.0177	3.89e-08	0.1422	0.0203	2.68e-12
rs825702	16	73600572	known	G	A	-0.0612	0.0256	0.01671	-0.0499	0.0159	0.001739	-0.0239	0.0182	0.1901
rs16972612	16	73835712	Secondary	G	A	-0.0653	0.0265	0.01384	-0.0905	0.0165	4.53e-08	0.015	0.0189	0.4271
rs1012089	16	74171973	known	G	C	0.121	0.0242	5.69e-07	0.0842	0.0151	2.48e-08	0.0561	0.0173	0.001163
rs11645649	16	75211347	Secondary	G	C	-0.0685	0.0254	0.007068	0.0131	0.0158	0.4098	-0.0796	0.0181	1.17e-05
rs4888411	16	75443183	known	A	T	0.3223	0.0244	6.04e-40	0.1113	0.0152	2.86e-13	0.2269	0.0174	7.66e-39
rs56844452	16	80864776	known	T	C	-0.3714	0.0473	4.04e-15	-0.1014	0.0296	0.0006152	-0.2832	0.0338	5.51e-17
rs12448615	16	80981029	Secondary	G	A	0.1753	0.0369	2.1e-06	0.0023	0.023	0.9206	0.1702	0.0263	1.05e-10
rs10493891	16	81510742	known	T	C	-0.2223	0.0269	1.5e-16	-0.1362	0.0168	4.93e-16	-0.1022	0.0192	1.03e-07
rs12929303	16	81602264	known	A	G	0.156	0.0241	9.21e-11	0.1386	0.015	3.08e-20	0.0297	0.0172	0.08446
rs11640600	16	82815659	Secondary	C	T	-0.1249	0.0252	7.53e-07	-0.0914	0.0158	6.61e-09	-0.0394	0.018	0.02879
rs7500448	16	83045790	known	G	A	-0.2238	0.0285	3.81e-15	0.1272	0.0177	6.51e-13	-0.3522	0.0203	1.64e-67
rs951926	16	83425917	known	A	C	0.1185	0.0241	8.66e-07	-0.0422	0.0151	0.005049	0.1504	0.0172	2.49e-18
rs8056413	16	84082650	novel	T	G	-0.122	0.0249	9.44e-07	-0.0934	0.0155	1.75e-09	-0.0342	0.0178	0.0541
rs8060099	16	84852313	Secondary	A	C	-0.0774	0.0282	0.00607	-0.0986	0.0176	2.2e-08	0.0143	0.0202	0.4782
rs7187540	16	85318302	known	A	C	-0.1621	0.0271	2.18e-09	-0.0794	0.0169	2.51e-06	-0.0983	0.0193	3.67e-07
rs62050427	16	85498752	Secondary	A	G	-0.1444	0.0268	7.32e-08	-0.0658	0.0168	8.65e-05	-0.0769	0.0192	6.13e-05
rs35781150	16	86082389	Secondary	G	A	0.1436	0.0291	8e-07	0.1223	0.0182	1.85e-11	0.0372	0.0208	0.07387
rs11862847	16	86172857	known	A	G	-0.1424	0.0241	3.27e-09	-0.0737	0.015	9.41e-07	-0.0734	0.0172	1.94e-05
rs731749	16	86356582	known	A	G	0.276	0.0476	6.86e-09	0.1292	0.0293	1.01e-05	0.1317	0.0338	9.91e-05
rs3851018	16	86437811	known	C	G	0.1199	0.0249	1.47e-06	0.0513	0.0155	0.0009439	0.0806	0.0178	5.7e-06
rs6540125	16	87993889	known	G	T	-0.1629	0.026	3.53e-10	-0.0796	0.0161	7.82e-07	-0.0947	0.0185	2.96e-07
rs34139656	16	88534923	novel	G	A	-0.0556	0.0265	0.0358	0.0669	0.0165	5.09e-05	-0.1167	0.0189	7.3e-10
rs7185371	16	89552560	known	C	G	0.0881	0.0305	0.003813	-0.0353	0.019	0.06313	0.1299	0.0217	2.28e-09
rs1126464	16	89704365	known	C	G	0.1163	0.0286	4.72e-05	0.2134	0.0179	6.39e-33	-0.0928	0.0204	5.51e-06
rs34659644	16	89796017	known	A	G	0.2021	0.0433	3.09e-06	0.0117	0.0268	0.6639	0.1852	0.0309	2e-09
rs141987787	16	90017842	known	A	G	0.1214	0.0395	0.002116	-0.0004	0.0248	0.9883	0.122	0.0283	1.6e-05
rs1884726	17	655293	Secondary	A	G	0.1727	0.032	6.51e-08	0.0652	0.02	0.00108	0.1117	0.0228	9.95e-07
rs12941318	17	1333598	known	C	T	0.2249	0.0246	5.76e-20	0.0499	0.0153	0.001152	0.1703	0.0176	3.46e-22
rs61753655	17	1372839	known	T	C	0.9081	0.1371	3.54e-11	0.3208	0.0871	0.0002305	0.6425	0.0998	1.23e-10
rs4480845	17	1958609	known	C	T	-0.2616	0.0255	1.09e-24	-0.0697	0.0159	1.17e-05	-0.1996	0.0182	5.5e-28
rs7212450	17	2591940	known	C	G	0.0543	0.0256	0.03384	0.0462	0.0159	0.003657	0.0208	0.0182	0.2532
rs7215084	17	3880148	known	T	C	0.1077	0.024	7.46e-06	0.1167	0.015	7.4e-15	-0.0127	0.0171	0.4603
rs138973557	17	5699720	known	C	T	0.0123	0.0696	0.8591	0.0086	0.0435	0.8425	-0.0019	0.0499	0.9688
rs10521146	17	6473659	known	T	C	0.1905	0.0249	2.15e-14	-0.0219	0.0154	0.1553	0.2143	0.0177	1.1e-33
rs78551904	17	6486447	Secondary	G	T	0.347	0.0744	3.14e-06	0.0702	0.0467	0.1327	0.2468	0.0532	3.45e-06
rs5418	17	7185092	known	A	G	0.3008	0.025	1.94e-33	0.1617	0.0155	1.92e-25	0.1498	0.0178	3.83e-17
rs117643180	17	7185779	Secondary	A	C	-0.6701	0.0793	2.87e-17	-0.3524	0.0492	8.22e-13	-0.351	0.0566	5.69e-10
rs4511593	17	7455536	known	T	C	-0.2584	0.0255	3.96e-24	-0.129	0.0159	5.33e-16	-0.1436	0.0182	3.29e-15
rs78378222	17	7571752	known	G	T	-0.3751	0.1138	0.0009837	0.6654	0.0704	3.41e-21	-1.0582	0.0811	6.43e-39
rs62059712	17	7740170	known	C	T	-0.4664	0.0456	1.44e-24	-0.0889	0.0284	0.001782	-0.3899	0.0326	6.25e-33
rs74439044	17	7781019	known	C	T	0.383	0.0408	6.04e-21	0.3399	0.0254	1.05e-40	0.0647	0.0292	0.02658
rs8069739	17	8078765	known	C	T	0.1597	0.0256	4.48e-10	0.1072	0.016	2.13e-11	0.0494	0.0183	0.006871
rs9893005	17	16225506	known	G	C	0.1099	0.0243	6.4e-06	0.1044	0.0152	6.65e-12	0.0135	0.0174	0.4382
rs3935506	17	17882059	known	A	G	0.1516	0.0281	6.86e-08	0.0666	0.0176	0.0001532	0.0948	0.0201	2.29e-06
rs4925159	17	18185510	known	A	G	0.2184	0.0243	2.71e-19	0.1347	0.0152	7.45e-19	0.0793	0.0174	5.11e-06
rs12938803	17	19204432	known	C	A	0.1588	0.0315	4.73e-07	0.1456	0.0196	9.86e-14	0.0156	0.0225	0.4881
rs166840	17	19799698	known	A	G	0.1418	0.0256	3.18e-08	0.0675	0.0159	2.16e-05	0.0873	0.0183	1.74e-06
rs704	17	26694861	known	A	G	-0.1379	0.024	9.48e-09	-0.0729	0.015	1.23e-06	-0.0783	0.0172	5.07e-06
rs11568466	17	26817537	known	A	G	-0.1239	0.03	3.74e-05	0.0134	0.0186	0.4728	-0.1358	0.0214	2.14e-10
rs17720594	17	27003521	known	A	G	-0.3766	0.0639	3.82e-09	-0.0119	0.0394	0.7634	-0.3649	0.0455	1.11e-15
rs3760318	17	29247715	known	A	G	-0.1326	0.0246	7.39e-08	-0.1075	0.0154	3.12e-12	-0.0208	0.0176	0.2376
rs1551355	17	30032420	known	T	C	0.1879	0.0285	4.45e-11	0.1207	0.0178	1.21e-11	0.0669	0.0204	0.001021
rs4795641	17	30087300	known	C	T	-0.1447	0.0242	2.27e-09	-0.0293	0.0151	0.05295	-0.1059	0.0173	9.31e-10
rs28661492	17	30609932	Secondary	T	C	-0.1613	0.0306	1.39e-07	-0.1234	0.0192	1.16e-10	-0.0471	0.0219	0.03169
rs9899540	17	30777924	known	T	A	-0.1699	0.0253	1.82e-11	-0.0552	0.0158	0.0004555	-0.1171	0.018	8.68e-11
rs3135967	17	33313729	known	G	A	-0.0784	0.0241	0.001155	0.0355	0.0151	0.01836	-0.112	0.0172	8.28e-11
rs6503732	17	36879668	Secondary	C	T	0.1455	0.0257	1.52e-08	0.088	0.016	3.62e-08	0.0582	0.0183	0.001472
rs758976	17	36921651	known	C	G	0.303	0.0531	1.14e-08	0.159	0.033	1.47e-06	0.1495	0.0378	7.81e-05
rs79089478	17	40317241	known	C	T	-0.2866	0.0773	0.0002109	0.0445	0.0479	0.3528	-0.3303	0.0549	1.81e-09
rs86312	17	40696233	Secondary	G	C	0.351	0.0631	2.72e-08	0.1506	0.0376	6.02e-05	0.2073	0.044	2.5e-06
rs138643143	17	40709867	known	A	G	0.2786	0.0624	8.03e-06	-0.1002	0.0387	0.009647	0.4047	0.0449	2.02e-19
rs324075	17	41026523	known	G	A	-0.0915	0.0329	0.005382	0.0637	0.0204	0.001826	-0.1734	0.0234	1.32e-13
rs9915489	17	41173226	known	T	A	0.026	0.0264	0.326	-0.0216	0.0164	0.1862	0.0557	0.0188	0.003082
rs144219190	17	42136149	known	A	G	0.3695	0.0681	5.64e-08	0.1235	0.042	0.003271	0.2761	0.0484	1.15e-08
rs190144	17	42164584	Secondary	G	A	0.0282	0.0279	0.3123	0.0959	0.0173	3.2e-08	-0.0619	0.0199	0.001854
rs5030	17	42326929	known	T	C	-0.3914	0.077	3.67e-07	-0.0941	0.0479	0.0497	-0.2901	0.0551	1.37e-07
rs117964596	17	42541156	known	C	T	0.5094	0.0744	7.75e-12	0.0709	0.0458	0.1216	0.4564	0.0529	6.35e-18
rs72828807	17	42959358	known	A	G	-0.09	0.0268	0.0007704	0.0371	0.0167	0.0265	-0.1299	0.0191	1.05e-11
rs2301597	17	43173273	known	C	T	-0.2975	0.0242	1.17e-34	-0.1466	0.0151	3.75e-22	-0.1677	0.0173	3.51e-22
rs1230097	17	43476606	known	A	T	-0.1812	0.0249	3.75e-13	-0.0836	0.0156	8.42e-08	-0.1048	0.0179	4.9e-09
rs8067056	17	44083948	known	C	T	-0.2006	0.0263	2.29e-14	-0.1237	0.0164	4.45e-14	-0.0914	0.0188	1.18e-06
rs2165846	17	44941366	known	G	A	-0.1559	0.0252	6.15e-10	0.0012	0.0157	0.9403	-0.1668	0.018	1.75e-20
rs17608766	17	45013271	known	C	T	0.5723	0.0348	7.46e-61	0.1261	0.0217	5.72e-09	0.4785	0.0248	1.05e-82
rs2325885	17	46290375	known	T	C	-0.2396	0.0296	5.13e-16	-0.0328	0.0185	0.07525	-0.2067	0.0211	1.15e-22
rs62065796	17	46508156	known	A	G	0.602	0.0653	2.82e-20	0.0993	0.0405	0.01428	0.5368	0.0466	1.04e-30
rs34785521	17	46555692	known	G	A	0.0904	0.0294	0.002141	0.0136	0.0181	0.4538	0.0884	0.0209	2.33e-05
rs7406910	17	46688256	known	C	T	0.3553	0.0421	3.24e-17	0.1202	0.0264	5.2e-06	0.2541	0.0301	3.47e-17
rs11655078	17	46725175	known	C	A	0.3859	0.0683	1.61e-08	0.2891	0.0426	1.11e-11	0.1272	0.0487	0.009051
rs35895680	17	47060322	known	A	C	-0.1918	0.0265	4.92e-13	-0.0926	0.0165	2.03e-08	-0.1033	0.0189	4.74e-08
rs12940887	17	47402807	known	T	C	0.233	0.0248	6.5e-21	0.2099	0.0155	1.27e-41	0.0318	0.0177	0.07306
rs55714120	17	47488823	known	T	G	0.2769	0.0255	1.69e-27	0.212	0.0159	1.64e-40	0.0784	0.0182	1.63e-05
rs55661897	17	47826749	known	T	C	0.0708	0.0594	0.233	0.2285	0.037	6.57e-10	-0.139	0.0424	0.001045
rs12325702	17	55446364	known	T	A	-0.1115	0.025	8.24e-06	0.032	0.0155	0.03916	-0.1403	0.0178	3.57e-15
rs2257205	17	56448297	known	T	C	-0.2618	0.0387	1.33e-11	-0.1336	0.0242	3.4e-08	-0.1283	0.0277	3.65e-06
rs2611774	17	56732304	known	A	G	0.2147	0.0257	6.45e-17	0.1181	0.016	1.7e-13	0.0963	0.0183	1.49e-07
rs184865546	17	57630885	known	A	G	0.4183	0.1094	0.0001311	0.0848	0.067	0.2058	0.3431	0.0781	1.12e-05
rs17580385	17	57743651	known	C	T	-0.2512	0.053	2.15e-06	-0.0422	0.033	0.2015	-0.2271	0.0382	2.78e-09
rs2645466	17	57853214	known	C	A	0.1712	0.0262	6.57e-11	0.0376	0.0164	0.02168	0.1323	0.0187	1.65e-12
rs11868441	17	59239221	known	G	A	-0.2378	0.0306	8.58e-15	-0.1214	0.0191	2.25e-10	-0.119	0.0219	5.27e-08
rs2286526	17	59472057	known	T	C	0.3706	0.0277	7.53e-41	0.1813	0.0172	7.23e-26	0.1974	0.0197	1.57e-23
rs56288724	17	60767135	known	G	A	0.1998	0.0247	5.58e-16	-0.0386	0.0154	0.01217	0.2392	0.0176	6.52e-42
rs16946721	17	61106371	known	G	A	-0.3091	0.1164	0.007927	-0.328	0.0732	7.44e-06	-0.0576	0.0835	0.4899
rs8077276	17	61547562	known	A	G	-0.2313	0.0251	2.82e-20	-0.1568	0.0156	1.22e-23	-0.0886	0.0179	7.52e-07
rs6504213	17	62381714	known	C	T	0.2417	0.0251	6.25e-22	0.0957	0.0156	9.21e-10	0.1626	0.0179	1.11e-19
rs1991401	17	62502435	known	G	A	-0.2155	0.0265	4.58e-16	-0.0516	0.0165	0.00173	-0.1655	0.0189	2.06e-18
rs9895772	17	62647603	Secondary	T	C	0.2113	0.0514	3.91e-05	0.2005	0.0322	4.63e-10	0.0166	0.0367	0.6515
rs2428352	17	62694738	known	G	A	0.0843	0.0284	0.003017	-0.0598	0.0176	0.0007059	0.1398	0.0203	5.35e-12
rs112260610	17	64252393	known	T	C	0.2193	0.0349	3.23e-10	0.1173	0.0217	6.67e-08	0.11	0.0249	9.91e-06
rs3744009	17	73839366	known	T	C	-0.2353	0.0279	3.15e-17	-0.1238	0.0174	1.14e-12	-0.1122	0.0199	1.76e-08
rs1868825	17	74127848	known	G	T	-0.0237	0.0247	0.3374	-0.0547	0.0154	0.0003869	0.0194	0.0177	0.2735
rs35504735	17	74686809	known	G	A	-0.0406	0.0241	0.09211	0.0832	0.015	3.25e-08	-0.1187	0.0172	5.16e-12
rs1436138	17	75316880	known	G	A	-0.2478	0.0251	6.39e-23	-0.1611	0.0157	1.03e-24	-0.1022	0.018	1.31e-08
rs34587622	17	75398498	known	T	C	-0.2874	0.0432	2.74e-11	-0.1148	0.0264	1.41e-05	-0.189	0.0305	5.84e-10
rs690951	17	76445025	known	A	C	-0.2224	0.0415	8.38e-08	-0.1676	0.0258	7.73e-11	-0.0681	0.0295	0.02094
rs2306526	17	76798362	known	T	C	-0.2023	0.024	3.06e-17	-0.0836	0.015	2.33e-08	-0.1197	0.0171	2.69e-12
rs12943001	17	78238645	novel	C	T	-0.1504	0.0278	6.25e-08	-0.0422	0.0172	0.0142	-0.1109	0.0198	2.29e-08
rs2859612	17	79136952	known	A	C	0.1112	0.0262	2.2e-05	0.041	0.0163	0.01196	0.0757	0.0187	5.12e-05
rs112280096	17	79367409	known	A	C	-0.1708	0.0261	6.17e-11	-0.1115	0.0164	9.15e-12	-0.0743	0.0187	7.16e-05
rs9675039	17	81036344	novel	A	G	0.1459	0.0255	1.07e-08	0.0733	0.016	4.43e-06	0.073	0.0183	6.46e-05
rs2124616	18	661917	Secondary	A	G	-0.1694	0.0342	7.19e-07	-0.0731	0.0213	0.0006	-0.0939	0.0244	0.0001204
rs12955644	18	771047	known	G	C	-0.3147	0.0324	2.59e-22	-0.1789	0.0201	5.36e-19	-0.1349	0.0231	4.83e-09
rs11661686	18	847479	Secondary	T	C	-0.4029	0.1377	0.003431	-0.4461	0.0857	1.91e-07	0.0588	0.0992	0.5534
rs7811	18	3256112	Secondary	G	A	0.1111	0.0356	0.001783	-0.0569	0.0222	0.01048	0.1636	0.0254	1.28e-10
rs4468717	18	3457606	known	T	C	-0.2255	0.0523	1.64e-05	-0.1096	0.0334	0.001032	-0.1383	0.0382	0.0002944
rs880132	18	7131618	novel	C	T	-0.1821	0.0268	1.04e-11	-0.1057	0.0165	1.59e-10	-0.069	0.019	0.000286
rs7234309	18	10752666	known	T	C	-0.0001	0.027	0.996	-0.081	0.0169	1.56e-06	0.0661	0.0193	0.0006253
rs11665020	18	10879503	known	C	G	-0.0837	0.0262	0.001378	-0.1334	0.0163	2.39e-16	0.0373	0.0187	0.04555
rs4413029	18	11145131	Secondary	T	A	-0.0837	0.0251	0.0008497	0.0262	0.0157	0.09403	-0.1002	0.0179	2.27e-08
rs963920	18	12711052	known	G	T	0.1031	0.026	7.21e-05	-0.0193	0.0162	0.2323	0.1264	0.0185	8.47e-12
rs12966571	18	12736042	known	A	G	-0.1733	0.0375	3.79e-06	-0.0321	0.0232	0.1669	-0.1413	0.0266	1.15e-07
rs11664781	18	19850544	Secondary	T	C	0.1391	0.0268	2.16e-07	0.0982	0.0167	4.27e-09	0.0495	0.0192	0.009709
rs177992	18	20063204	known	A	G	-0.0867	0.025	0.0005262	0.0511	0.0156	0.001063	-0.1402	0.0179	4.23e-15
rs4800420	18	20158965	known	A	G	0.0622	0.0265	0.01893	0.1204	0.0166	3.62e-13	-0.0514	0.0189	0.006527
rs62082230	18	22676071	known	A	T	-0.1656	0.0277	2.38e-09	-0.078	0.0173	6.18e-06	-0.094	0.0198	2.07e-06
rs1154214	18	24546824	known	G	T	0.1535	0.0247	5.44e-10	0.0872	0.0154	1.52e-08	0.0756	0.0177	1.84e-05
rs356926	18	26329054	known	A	G	-0.1852	0.033	1.92e-08	-0.0335	0.0205	0.1028	-0.1436	0.0235	1.02e-09
rs12605558	18	26719357	known	A	G	0.102	0.0247	3.59e-05	0.0491	0.0154	0.001442	0.0681	0.0176	0.0001132
rs10164193	18	31161426	known	G	T	0.2576	0.0449	9.46e-09	0.2	0.0281	1.12e-12	0.0648	0.0321	0.04307
rs61735998	18	34289285	known	T	G	0.4428	0.0808	4.21e-08	0.0318	0.0506	0.5299	0.4377	0.0579	3.97e-14
rs9961783	18	38154859	known	T	G	-0.1272	0.0294	1.49e-05	-0.0676	0.0184	0.0002314	-0.0594	0.021	0.004684
rs11082394	18	42071225	known	T	C	-0.2772	0.0256	2.1e-27	-0.0548	0.016	0.0006064	-0.233	0.0183	2.7e-37
rs12958173	18	42141977	known	C	A	-0.2336	0.0263	7.07e-19	-0.1513	0.0164	3.43e-20	-0.0953	0.0188	4e-07
rs11874040	18	42595996	known	G	A	0.2419	0.0263	4.06e-20	0.115	0.0164	2.69e-12	0.1412	0.0188	5.62e-14
rs11877664	18	42746459	Secondary	G	A	-0.2195	0.0318	5.11e-12	-0.1199	0.0199	1.54e-09	-0.1098	0.0227	1.31e-06
rs8093563	18	42879717	known	A	G	-0.1601	0.0265	1.53e-09	-0.0647	0.0166	9.28e-05	-0.1048	0.0189	3.16e-08
rs72915306	18	43090389	known	T	C	-0.2535	0.0367	5.15e-12	0.0569	0.0229	0.01302	-0.2926	0.0262	6.05e-29
rs7236548	18	43097750	known	A	C	0.2819	0.031	9.74e-20	-0.0665	0.0194	0.0006012	0.3572	0.0221	1.46e-58
rs17766830	18	44040660	novel	C	T	0.165	0.0289	1.16e-08	0.0808	0.0178	5.77e-06	0.0855	0.0205	3.12e-05
rs72917789	18	46461487	novel	T	C	-0.2768	0.0485	1.14e-08	-0.0748	0.0303	0.0134	-0.1954	0.0347	1.72e-08
rs4939993	18	48156761	known	G	A	-0.1917	0.0292	5.47e-11	-0.1087	0.0182	2.39e-09	-0.0967	0.0208	3.48e-06
rs57091267	18	48170771	known	A	G	-0.2235	0.0309	4.51e-13	-0.1689	0.0192	1.42e-18	-0.0565	0.022	0.01035
rs36010659	18	48283949	known	C	T	-0.2318	0.0347	2.42e-11	-0.0418	0.0216	0.05338	-0.2032	0.0248	2.31e-16
rs11876341	18	48799991	known	G	A	0.2181	0.0267	3.47e-16	0.1166	0.0167	2.57e-12	0.0991	0.0191	2.09e-07
rs34163044	18	51851616	known	A	C	0.1467	0.025	4.52e-09	0.1418	0.0156	8.74e-20	0.0069	0.0178	0.6975
rs1657880	18	51866974	known	T	C	-0.2438	0.0399	1.02e-09	-0.1728	0.0249	3.97e-12	-0.0763	0.0285	0.007434
rs72930904	18	52607301	known	T	C	-0.177	0.0327	6.21e-08	-0.1172	0.0204	9.7e-09	-0.0752	0.0234	0.001286
rs599550	18	53252388	known	A	G	-0.2081	0.0342	1.21e-09	-0.0952	0.0213	7.55e-06	-0.124	0.0244	3.63e-07
rs12605156	18	53498114	known	T	A	-0.1598	0.0308	2.05e-07	-0.1215	0.0192	2.5e-10	-0.0564	0.022	0.01023
rs10048404	18	54578482	known	T	C	-0.2161	0.0266	4.63e-16	-0.0973	0.0164	2.79e-09	-0.1329	0.0188	1.77e-12
rs7235890	18	55732115	known	T	G	-0.1612	0.0408	7.78e-05	-0.1279	0.0253	4.34e-07	-0.0503	0.029	0.08329
rs513563	18	55874441	known	T	C	-0.1214	0.0252	1.44e-06	-0.095	0.0157	1.63e-09	-0.0371	0.018	0.03949
rs6567160	18	57829135	known	C	T	-0.1545	0.0286	6.62e-08	-0.0659	0.0179	0.0002237	-0.1106	0.0204	5.92e-08
rs12172847	18	60223017	known	A	G	-0.1349	0.0258	1.72e-07	-0.0264	0.0161	0.1014	-0.1092	0.0184	3.02e-09
rs12454712	18	60845884	known	C	T	-0.1999	0.026	1.35e-14	-0.0957	0.0162	3.29e-09	-0.1051	0.0185	1.38e-08
rs1898165	18	73040376	known	A	G	-0.1939	0.0241	8.22e-16	-0.0941	0.015	3.91e-10	-0.1007	0.0172	4.85e-09
rs1047922	18	74070562	known	C	T	0.175	0.0345	4.05e-07	-0.0123	0.0216	0.5691	0.1841	0.0247	8.55e-14
rs117777118	18	77161324	novel	A	G	-0.4587	0.0764	1.97e-09	-0.3583	0.0489	2.4e-13	-0.0953	0.0557	0.0871
rs7250835	19	670234	known	C	T	-0.1985	0.0343	7.45e-09	-0.0133	0.0214	0.5352	-0.1965	0.0246	1.22e-15
rs3760994	19	1435771	known	A	G	-0.1224	0.0252	1.19e-06	-0.0201	0.0157	0.1993	-0.1206	0.018	2.27e-11
rs12460791	19	1842919	known	G	A	-0.1862	0.0308	1.54e-09	-0.0686	0.0191	0.0003265	-0.1218	0.022	2.85e-08
rs8102624	19	2161443	known	A	G	0.5673	0.0459	3.76e-35	0.0097	0.0287	0.7348	0.5617	0.0328	1.2e-65
rs35792872	19	2206163	Secondary	A	G	0.1238	0.0244	3.69e-07	0.0951	0.0152	3.52e-10	0.037	0.0174	0.0334
rs7249727	19	2346730	Secondary	G	A	0.1036	0.0287	0.0003035	0.1076	0.0179	1.72e-09	-0.0088	0.0205	0.6662
rs11672460	19	2588423	known	C	A	-0.8173	0.1393	4.44e-09	-0.4631	0.0844	4.07e-08	-0.3888	0.0991	8.77e-05
rs2629103	19	3115526	known	C	G	-0.1302	0.0244	9.58e-08	-0.0717	0.0152	2.47e-06	-0.0747	0.0174	1.83e-05
rs11085015	19	3369572	Secondary	G	T	0.161	0.039	3.6e-05	0.1503	0.0244	7.31e-10	-0.0018	0.0281	0.9487
rs56356382	19	4064057	known	C	T	-0.1223	0.0312	8.96e-05	0.0433	0.0195	0.02636	-0.1614	0.0223	5.13e-13
rs2613765	19	5066330	known	A	G	-0.2228	0.0241	2.02e-20	-0.0877	0.015	5.26e-09	-0.1399	0.0172	3.86e-16
rs1812397	19	6745138	known	A	G	0.165	0.0287	9.45e-09	0.0326	0.0182	0.07407	0.1392	0.0209	2.72e-11
rs12461206	19	7235450	known	C	A	0.1898	0.029	6.19e-11	-0.0373	0.0181	0.03968	0.2152	0.0207	3.17e-25
rs12978472	19	7257990	known	G	C	-0.6848	0.0386	1.91e-70	-0.4373	0.0241	1.35e-73	-0.2869	0.0276	2.32e-25
rs11671314	19	7258405	known	C	G	0.3728	0.0406	4.56e-20	0.1963	0.0252	6.37e-15	0.189	0.0289	6.61e-11
rs60476970	19	7404842	known	A	C	-0.1571	0.0534	0.003237	-0.144	0.0334	1.65e-05	-0.04	0.0386	0.2995
rs35086839	19	7491215	known	C	A	-0.2032	0.0288	1.79e-12	-0.1566	0.018	3.04e-18	-0.0718	0.0206	0.0004923
rs2009733	19	8398714	known	G	A	-0.1041	0.0243	1.87e-05	-0.1035	0.0152	9.36e-12	-0.0075	0.0174	0.6657
rs76715988	19	10118978	known	C	T	0.1012	0.0576	0.07904	-0.0713	0.0361	0.04788	0.1602	0.0412	0.0001029
rs10409243	19	10332988	known	T	C	-0.2457	0.0253	2.34e-22	-0.1125	0.0157	8.06e-13	-0.1456	0.018	6.99e-16
rs1529744	19	10841472	known	C	T	0.0997	0.0259	0.0001201	0.0115	0.0162	0.4779	0.1106	0.0185	2.27e-09
rs17248727	19	11198502	known	C	T	-0.1366	0.0375	0.0002648	0.0374	0.0234	0.1104	-0.1925	0.0268	7.08e-13
rs3185010	19	11275842	known	A	G	-0.0567	0.026	0.02945	-0.11	0.0162	1.23e-11	0.0546	0.0186	0.00335
rs74179970	19	11287001	known	A	G	0.3649	0.0457	1.39e-15	0.1288	0.0284	5.52e-06	0.2439	0.0326	6.9e-14
rs4804157	19	11368637	known	A	C	-0.1162	0.0263	9.77e-06	-0.065	0.0163	6.74e-05	-0.0645	0.0187	0.0005734
rs318719	19	11496981	known	C	T	0.3174	0.0547	6.45e-09	0.2327	0.0324	7.09e-13	0.1082	0.0381	0.004474
rs2291516	19	11508177	known	A	G	0.3444	0.0399	6.18e-18	0.2226	0.025	5.5e-19	0.1313	0.0286	4.31e-06
rs167479	19	11526765	known	T	G	-0.494	0.0258	5.5e-82	-0.3458	0.0161	1.86e-102	-0.1688	0.0183	3.52e-20
rs17638167	19	11584818	known	T	C	-0.3646	0.0598	1.11e-09	-0.2411	0.0373	1.04e-10	-0.1471	0.0427	0.000563
rs12459055	19	11763981	Secondary	C	T	-0.0645	0.0244	0.008232	0.0052	0.0152	0.7321	-0.0693	0.0174	6.92e-05
rs11666533	19	11864932	Secondary	C	T	-0.158	0.0403	8.75e-05	-0.0085	0.0252	0.737	-0.1494	0.0289	2.27e-07
rs111821611	19	12554633	Secondary	A	G	-0.1358	0.0283	1.63e-06	-0.108	0.018	2.07e-09	-0.0373	0.0206	0.0704
rs7408868	19	15285679	known	C	G	0.1905	0.0398	1.7e-06	-0.113	0.0249	5.68e-06	0.2821	0.0284	3.24e-23
rs190317939	19	15577876	known	G	A	-0.4224	0.1403	0.00261	-0.0831	0.0855	0.331	-0.3538	0.1001	0.0004102
rs3745318	19	16436262	known	C	T	-0.158	0.0284	2.57e-08	-0.1272	0.0177	6.72e-13	-0.0386	0.0203	0.05742
rs7246865	19	17219105	known	A	G	0.2918	0.0277	5.16e-26	0.1888	0.0173	7.27e-28	0.1051	0.0197	1e-07
rs6512183	19	17405010	Secondary	A	G	-0.1559	0.0414	0.0001627	-0.1813	0.0258	2.16e-12	0.0224	0.0295	0.449
rs55739762	19	17479996	known	G	T	-0.1436	0.0471	0.002321	-0.1252	0.0294	2.04e-05	-0.0442	0.0338	0.1911
rs12459965	19	18452195	known	T	C	-0.1949	0.0278	2.49e-12	-0.0856	0.0173	7.82e-07	-0.1163	0.0198	4.63e-09
rs8111708	19	18558876	known	G	A	-0.0528	0.0252	0.03629	0.0789	0.0158	5.44e-07	-0.1363	0.018	4.15e-14
rs10330	19	19017862	known	A	G	-0.1237	0.0369	0.0008098	-0.1164	0.023	4.33e-07	-0.0019	0.0264	0.9442
rs34858588	19	19457235	known	G	C	-0.168	0.0461	0.0002716	-0.0012	0.0287	0.9661	-0.1724	0.0329	1.61e-07
rs73001065	19	19460541	known	C	G	0.2704	0.0484	2.28e-08	0.2628	0.03	2.15e-18	-0.0007	0.0344	0.9847
rs35545554	19	19715613	known	G	A	-0.0876	0.0307	0.004346	0.0344	0.0191	0.07207	-0.1243	0.0219	1.32e-08
rs6511291	19	21950402	known	C	T	0.1352	0.0248	5.22e-08	0.0964	0.0154	4.33e-10	0.0508	0.0177	0.004152
rs8104559	19	22205167	known	C	T	0.2299	0.034	1.41e-11	0.1132	0.0211	8.67e-08	0.1134	0.0243	3.06e-06
rs3786516	19	30100319	known	A	T	0.2	0.0291	6.12e-12	0.1087	0.0182	2.12e-09	0.0981	0.0208	2.32e-06
rs997669	19	30304483	known	C	T	0.087	0.0248	0.0004558	0.1768	0.0155	3.17e-30	-0.0789	0.0177	8.49e-06
rs58466966	19	30716553	known	C	T	-0.0706	0.0283	0.01245	-0.0717	0.0176	4.38e-05	-0.0028	0.0201	0.888
rs8100367	19	31864980	known	G	T	0.2219	0.0245	1.42e-19	0.1042	0.0153	1.07e-11	0.131	0.0175	7.46e-14
rs10417470	19	32204311	known	G	A	-0.0874	0.0268	0.001101	-0.073	0.0166	1.11e-05	-0.033	0.0191	0.08372
rs10421783	19	32457846	Secondary	C	A	-0.1877	0.0254	1.62e-13	-0.0962	0.0159	1.39e-09	-0.0972	0.0182	9.12e-08
rs1821295	19	32590773	known	T	C	-0.1974	0.0263	6.11e-14	-0.142	0.0164	4.83e-18	-0.0533	0.0188	0.004553
rs10421769	19	33605312	known	C	T	-0.0856	0.0302	0.004609	-0.0057	0.0179	0.7484	-0.0794	0.021	0.0001529
rs731839	19	33899065	known	A	G	-0.1554	0.0254	8.83e-10	-0.0644	0.0159	4.94e-05	-0.1068	0.0181	3.76e-09
rs379862	19	34844563	known	G	T	0.1035	0.0256	5.21e-05	-0.0126	0.016	0.4295	0.1119	0.0182	8.58e-10
rs256741	19	37855839	known	A	C	0.0792	0.0244	0.001191	0.0361	0.0153	0.01801	0.0602	0.0174	0.0005556
rs2303040	19	39138608	Secondary	C	T	0.0719	0.0247	0.003537	-0.0527	0.0153	0.0005963	0.111	0.0175	2.52e-10
rs12983238	19	39438532	known	G	A	0.1016	0.0284	0.0003557	0.1152	0.0176	6.07e-11	-0.0066	0.0202	0.744
rs8102847	19	41048588	known	G	T	0.107	0.0259	3.6e-05	-0.0962	0.0161	2.38e-09	0.2042	0.0185	1.87e-28
rs34093919	19	41117300	known	A	G	-0.6199	0.1118	2.93e-08	-0.0631	0.0696	0.3646	-0.5566	0.0796	2.7e-12
rs12611340	19	41160287	known	A	G	0.0267	0.0256	0.2968	-0.0028	0.016	0.8629	0.0363	0.0183	0.04764
rs56254331	19	41826020	Secondary	C	A	0.1262	0.034	0.0002042	0.1318	0.0212	4.75e-10	0.0064	0.0242	0.7928
rs1800470	19	41858921	known	A	G	-0.0837	0.0249	0.0007768	0.0462	0.0156	0.003035	-0.1374	0.0178	1.09e-14
rs2125578	19	44746657	novel	T	C	-0.1126	0.0239	2.59e-06	-0.0833	0.015	2.7e-08	-0.035	0.0171	0.0407
rs769449	19	45410002	known	A	G	0.0776	0.044	0.07796	-0.0596	0.0261	0.02206	0.1563	0.0306	3.3e-07
rs7412	19	45412079	known	T	C	-0.3921	0.0452	4.03e-18	-0.0202	0.0283	0.4749	-0.3839	0.0324	1.86e-32
rs56394437	19	45519264	Secondary	T	A	-0.1365	0.0252	6.17e-08	-0.0508	0.0158	0.001276	-0.0766	0.018	2.22e-05
rs346740	19	45716678	Secondary	C	G	-0.1766	0.0401	1.09e-05	0.0133	0.0253	0.5987	-0.1876	0.0292	1.24e-10
rs11669915	19	45741353	known	G	A	0.2206	0.028	3.57e-15	0.1507	0.0175	7.2e-18	0.0715	0.02	0.0003521
rs10423928	19	46182304	known	A	T	0.1897	0.0301	2.95e-10	0.0176	0.0189	0.3509	0.1745	0.0216	5.68e-16
rs8102876	19	46332842	known	T	C	-0.1652	0.0253	6.64e-11	-0.0458	0.0158	0.003768	-0.123	0.0181	1e-11
rs1030009	19	46788020	Secondary	T	C	-0.1668	0.0273	1.05e-09	-0.0972	0.0171	1.35e-08	-0.0596	0.0195	0.002271
rs3810291	19	47569003	known	A	G	-0.0833	0.0264	0.00159	-0.0774	0.0165	2.64e-06	-0.0322	0.0189	0.08813
rs10411910	19	48677994	known	T	C	0.0733	0.0362	0.04321	-0.0245	0.0227	0.2802	0.1063	0.0259	3.99e-05
rs569970	19	49207718	known	C	T	0.2343	0.0313	6.59e-14	0.1372	0.018	2.7e-14	0.1075	0.0212	4.03e-07
rs479486	19	49229323	known	A	G	0.1447	0.0243	2.56e-09	0.0939	0.0152	6.88e-10	0.0742	0.0174	1.96e-05
rs73046792	19	49605705	known	A	G	-0.2912	0.0352	1.32e-16	-0.117	0.0217	7.19e-08	-0.195	0.025	6.47e-15
rs138877676	19	50935809	known	T	G	-0.6691	0.1025	6.64e-11	-0.24	0.0632	0.000146	-0.4156	0.0726	1.06e-08
rs8104556	19	51364380	known	T	C	-0.0913	0.0314	0.003666	-0.0636	0.0197	0.00122	-0.0339	0.0225	0.1312
rs113809930	20	1711768	known	T	A	0.0216	0.0668	0.7463	-0.0112	0.0416	0.7883	0.047	0.0477	0.3238
rs56054109	20	2770535	known	A	G	-0.1356	0.0246	3.5e-08	-0.0386	0.0153	0.01191	-0.0948	0.0175	6.51e-08
rs2143635	20	2793063	known	C	T	0.1081	0.0415	0.009221	-0.0765	0.0258	0.003033	0.1863	0.0296	3.23e-10
rs1764975	20	4101290	known	A	T	0.2353	0.0303	8.71e-15	0.1406	0.0189	1.09e-13	0.1106	0.0217	3.36e-07
rs297690	20	4426656	Secondary	G	T	0.0826	0.0275	0.002693	0.1019	0.0171	2.84e-09	-0.0067	0.0196	0.733
rs6054200	20	6365645	known	A	G	0.1943	0.0246	2.93e-15	0.1129	0.0153	1.75e-13	0.0851	0.0176	1.26e-06
[truncated: 107 more rows]

## Sheet: ST5
Supplementary Table 5. Summarising the Coverage and the Significance of Results of all 3,800 published Blood Pressure variants within our GWAS
(A) exact SNP	Covered	P<5e-9	P<5e-8	P<1e-4	P<0.01
Total	3800
Yes	3502	2704	2929	3356	3442
No	298	798	573	146	60
%	92.1579	77.213	83.6379	95.831	98.2867
(B) proxies	Covered	P<5e-9	P<5e-8	P<1e-4	P<0.01
Total	3800
Yes	3541	2813	3035	3416	3488
No	259	728	506	125	53
%	93.1842	79.4408	85.7103	96.4699	98.5032
(C) locus	Covered	P<5e-9	P<5e-8	P<1e-4	P<0.01
Total	3800
Yes	3800	3521	3633	3773	3800
No	0	279	167	27	0
%	100	92.6579	95.6053	99.2895	100
"SNP" = Single Nucleotide Polymorphism; P = minimum P-value across all 3 blood pressure traits from our GWAS meta-analysis; "Covered" if they are available within our GWAS meta-analysis data
P = unadjusted p-values from the inverse variance-weighted meta-analysis of BP traits

## Sheet: ST6
Supplementary Table 6. Associations of Known SNPs, best LD proxy (r2>0.8, distance<500kb), and best distance proxy (+/-500kb)
Best Trait Summary Stats for Known SNP														Best Trait Summary Stats for LD proxy																Best Trait Summary Stats for locus proxy
rsID	Trait	CHR	POS	Effect Allele	Other Allele	EAF	Effect	SE	P-value	Neff	Phet	Nstudy	Direction	rsID	Trait	CHR	POS	Distance	r2	Effect Allele	Other Allele	EAF	Effect	SE	P-value	Neff	Phet	Nstudy	Direction	rsID	Trait	CHR	POS	Distance	r2	Effect Allele	Other Allele	EAF	Effect	SE	P-value	Neff	Phet	Nstudy	Direction
rs1886773	PP	1	1254436	G	A	0.9615	0.3574	0.0559	1.608e-10	676123	0.06084	3	?---	rs609805	PP	1	1226889	27547	0.813254	A	G	0.0291	-0.421	0.0655	1.328e-10	643330	0.4726	3	?---	rs7796	SBP	1	1684169	429733	NA	G	C	0.4878	-0.3146	0.0297	3.683e-26	727990	0.03469	3	++?+
rs307359	PP	1	1280014	G	A	0.9294	0.2674	0.0364	1.895e-13	875534	0.02217	4	----	rs307359	PP	1	1280014	0	1	G	A	0.9294	0.2674	0.0364	1.895e-13	875534	0.02217	4	----	rs7796	SBP	1	1684169	404155	NA	G	C	0.4878	-0.3146	0.0297	3.683e-26	727990	0.03469	3	++?+
rs4970439	PP	1	1298411	T	C	0.9299	0.2598	0.0357	3.502e-13	905512	0.03073	4	++++	rs307359	PP	1	1280014	18397	1	G	A	0.9294	0.2674	0.0364	1.895e-13	875534	0.02217	4	----	rs7796	SBP	1	1684169	385758	NA	G	C	0.4878	-0.3146	0.0297	3.683e-26	727990	0.03469	3	++?+
rs2649599	PP	1	1305493	G	A	0.8064	0.1988	0.0273	3.052e-13	676377	0.06554	3	--?-	rs9730511	PP	1	1311542	6049	0.913317	C	G	0.807	0.1996	0.0273	2.878e-13	672468	0.1622	3	++?+	rs7796	SBP	1	1684169	378676	NA	G	C	0.4878	-0.3146	0.0297	3.683e-26	727990	0.03469	3	++?+
rs28451771	PP	1	1567089	C	T	0.8786	0.2036	0.0356	1.038e-08	571649	0.7977	3	?---	rs28451771	PP	1	1567089	0	1	C	T	0.8786	0.2036	0.0356	1.038e-08	571649	0.7977	3	?---	rs7796	SBP	1	1684169	117080	NA	G	C	0.4878	-0.3146	0.0297	3.683e-26	727990	0.03469	3	++?+
rs4648606	PP	1	1584192	A	G	0.7098	0.2178	0.0229	1.873e-21	709005	0.07439	3	?+++	rs4648606	PP	1	1584192	0	1	A	G	0.7098	0.2178	0.0229	1.873e-21	709005	0.07439	3	?+++	rs7796	SBP	1	1684169	99977	NA	G	C	0.4878	-0.3146	0.0297	3.683e-26	727990	0.03469	3	++?+
rs1014988	SBP	1	1680219	A	G	0.4995	-0.2604	0.0253	7.263e-25	904067	0.001632	4	----	rs7796	SBP	1	1684169	3950	0.938979	G	C	0.4878	-0.3146	0.0297	3.683e-26	727990	0.03469	3	++?+	rs7796	SBP	1	1684169	3950	0.938979	G	C	0.4878	-0.3146	0.0297	3.683e-26	727990	0.03469	3	++?+
rs7796	SBP	1	1684169	G	C	0.4878	-0.3146	0.0297	3.683e-26	727990	0.03469	3	++?+	rs7796	SBP	1	1684169	0	1	G	C	0.4878	-0.3146	0.0297	3.683e-26	727990	0.03469	3	++?+	rs7796	SBP	1	1684169	0	1	G	C	0.4878	-0.3146	0.0297	3.683e-26	727990	0.03469	3	++?+
rs139385870	SBP	1	1685921	NA	NA	NA	NA	NA	NA	NA	NA	NA	NA	rs7796	SBP	1	1684169	1752	0.996081	G	C	0.4878	-0.3146	0.0297	3.683e-26	727990	0.03469	3	++?+	rs7796	SBP	1	1684169	1752	0.996081	G	C	0.4878	-0.3146	0.0297	3.683e-26	727990	0.03469	3	++?+
rs4648815	SBP	1	1687152	A	G	0.4553	-0.2569	0.0256	1.228e-23	891560	0.001557	4	----	rs7796	SBP	1	1684169	2983	0.880592	G	C	0.4878	-0.3146	0.0297	3.683e-26	727990	0.03469	3	++?+	rs7796	SBP	1	1684169	2983	0.880592	G	C	0.4878	-0.3146	0.0297	3.683e-26	727990	0.03469	3	++?+
rs2076328	SBP	1	1687482	T	G	0.4884	-0.3104	0.0295	6.728e-26	738238	0.02611	3	--?-	rs7796	SBP	1	1684169	3313	0.984392	G	C	0.4878	-0.3146	0.0297	3.683e-26	727990	0.03469	3	++?+	rs7796	SBP	1	1684169	3313	0.984392	G	C	0.4878	-0.3146	0.0297	3.683e-26	727990	0.03469	3	++?+
rs262695	SBP	1	2144788	G	A	0.3205	0.1728	0.0272	2.124e-10	902512	0.2198	4	----	rs262695	SBP	1	2144788	0	1	G	A	0.3205	0.1728	0.0272	2.124e-10	902512	0.2198	4	----	rs7796	SBP	1	1684169	460619	NA	G	C	0.4878	-0.3146	0.0297	3.683e-26	727990	0.03469	3	++?+
rs260508	SBP	1	2187085	G	T	0.3846	-0.1375	0.0251	4.331e-08	973726	0.2321	4	+++-	rs263533	SBP	1	2163568	23517	0.814607	T	C	0.4202	-0.1606	0.0246	6.708e-11	979530	0.4935	4	----	rs2076328	SBP	1	1687482	499603	NA	T	G	0.4884	-0.3104	0.0295	6.728e-26	738238	0.02611	3	--?-
rs12081179	SBP	1	2251119	G	A	0.226	0.1398	0.0299	2.916e-06	926832	0.02946	4	---+	rs2643905	SBP	1	2247985	3134	0.930288	C	T	0.7837	-0.1556	0.0302	2.475e-07	938471	0.05783	4	+++-	rs6687065	SBP	1	1778469	472650	NA	G	A	0.497	-0.2515	0.0246	1.437e-24	965821	0.0008857	4	++++
rs2493296	DBP	1	3327032	T	C	0.1429	0.2163	0.0217	2.585e-23	996291	0.008954	4	++++	rs2493288	DBP	1	3330884	3852	0.954949	A	G	0.1441	0.2213	0.0219	4.346e-24	979896	0.007343	4	++++	rs2493288	DBP	1	3330884	3852	0.954949	A	G	0.1441	0.2213	0.0219	4.346e-24	979896	0.007343	4	++++
rs2493292	DBP	1	3328659	T	C	0.145	0.215	0.0215	1.745e-23	1004100	0.004302	4	++++	rs2493288	DBP	1	3330884	2225	0.980593	A	G	0.1441	0.2213	0.0219	4.346e-24	979896	0.007343	4	++++	rs2493288	DBP	1	3330884	2225	0.980593	A	G	0.1441	0.2213	0.0219	4.346e-24	979896	0.007343	4	++++
rs2493291	DBP	1	3329384	T	C	0.1421	0.2174	0.0219	2.822e-23	989536	0.004907	4	++++	rs2493288	DBP	1	3330884	1500	0.935856	A	G	0.1441	0.2213	0.0219	4.346e-24	979896	0.007343	4	++++	rs2493288	DBP	1	3330884	1500	0.935856	A	G	0.1441	0.2213	0.0219	4.346e-24	979896	0.007343	4	++++
rs12135881	SBP	1	4781922	G	C	0.018	-0.0059	0.0987	0.9521	881478	0.8719	4	+---	rs12135881	SBP	1	4781922	0	1	G	C	0.018	-0.0059	0.0987	0.9521	881478	0.8719	4	+---	rs12746559	PP	1	5112127	330205	NA	A	T	0.6534	-0.0623	0.0184	0.0007019	960496	0.739	4	----
rs11121483	PP	1	6263792	G	A	0.3941	-0.1336	0.0185	5.703e-13	902923	0.1455	4	++++	rs11121483	PP	1	6263792	0	1	G	A	0.3941	-0.1336	0.0185	5.703e-13	902923	0.1455	4	++++	rs846111	PP	1	6279370	15578	0.403235	C	G	0.2727	-0.1425	0.0197	4.759e-13	956151	0.6762	4	----
rs709209	PP	1	6278414	G	A	0.3435	-0.1089	0.0184	3.313e-09	961445	0.6707	4	++++	rs846106	PP	1	6294072	15658	0.898523	C	T	0.3582	-0.1144	0.0186	8.076e-10	924230	0.4761	4	++++	rs846111	PP	1	6279370	956	0.676203	C	G	0.2727	-0.1425	0.0197	4.759e-13	956151	0.6762	4	----
rs846110	PP	1	6282950	G	T	0.0183	0.3626	0.0861	2.545e-05	606553	0.9131	3	?---	rs846110	PP	1	6282950	0	1	G	T	0.0183	0.3626	0.0861	2.545e-05	606553	0.9131	3	?---	rs846111	PP	1	6279370	3580	NA	C	G	0.2727	-0.1425	0.0197	4.759e-13	956151	0.6762	4	----
rs9661802	SBP	1	6678864	C	A	0.3367	-0.1737	0.0256	1.257e-11	987217	0.01619	4	++++	rs2232460	SBP	1	6659505	19359	0.94748	A	G	0.335	-0.1788	0.0258	4.317e-12	981869	0.05572	4	----	rs846111	PP	1	6279370	399494	NA	C	G	0.2727	-0.1425	0.0197	4.759e-13	956151	0.6762	4	----
rs12034227	SBP	1	6681275	C	A	0.3393	-0.1708	0.0256	2.427e-11	987577	0.01888	4	++++	rs2232460	SBP	1	6659505	21770	0.94748	A	G	0.335	-0.1788	0.0258	4.317e-12	981869	0.05572	4	----	rs846111	PP	1	6279370	401905	NA	C	G	0.2727	-0.1425	0.0197	4.759e-13	956151	0.6762	4	----
rs14057	SBP	1	6683240	A	G	0.3543	-0.1618	0.0253	1.538e-10	992942	0.01254	4	----	rs2232460	SBP	1	6659505	23735	0.903844	A	G	0.335	-0.1788	0.0258	4.317e-12	981869	0.05572	4	----	rs846111	PP	1	6279370	403870	NA	C	G	0.2727	-0.1425	0.0197	4.759e-13	956151	0.6762	4	----
rs4908678	DBP	1	7739250	C	T	0.3719	0.0904	0.0157	8.077e-09	990521	0.06758	4	---+	rs4908678	DBP	1	7739250	0	1	C	T	0.3719	0.0904	0.0157	8.077e-09	990521	0.06758	4	---+	rs12119962	DBP	1	7742501	3251	0.433474	T	C	0.2077	0.113	0.0186	1.142e-09	1005250	0.8403	4	++++
rs2252865	SBP	1	8422676	C	T	0.6563	-0.1779	0.0252	1.823e-12	1000120	0.1038	4	++++	rs1763838	SBP	1	8473331	50655	0.932151	A	G	0.3305	0.1856	0.0255	3.438e-13	1001120	0.02175	4	++++	rs1763838	SBP	1	8473331	50655	0.932151	A	G	0.3305	0.1856	0.0255	3.438e-13	1001120	0.02175	4	++++
rs767679894	SBP	1	8472788	NA	NA	NA	NA	NA	NA	NA	NA	NA	NA	#N/A	SBP	#N/A	#N/A	#N/A	#N/A	#N/A	#N/A	#N/A	#N/A	#N/A	#N/A	#N/A	#N/A	#N/A	#N/A	rs1763838	SBP	1	8473331	543	NA	A	G	0.3305	0.1856	0.0255	3.438e-13	1001120	0.02175	4	++++
rs1763839	SBP	1	8473336	A	G	0.3313	0.1831	0.0255	6.985e-13	999978	0.0173	4	++++	rs1763838	SBP	1	8473331	5	1	A	G	0.3305	0.1856	0.0255	3.438e-13	1001120	0.02175	4	++++	rs1763838	SBP	1	8473331	5	1	A	G	0.3305	0.1856	0.0255	3.438e-13	1001120	0.02175	4	++++
rs301804	SBP	1	8476441	G	C	0.2998	0.1847	0.0264	2.626e-12	988612	0.02105	4	----	rs1763838	SBP	1	8473331	3110	0.877899	A	G	0.3305	0.1856	0.0255	3.438e-13	1001120	0.02175	4	++++	rs1763838	SBP	1	8473331	3110	0.877899	A	G	0.3305	0.1856	0.0255	3.438e-13	1001120	0.02175	4	++++
rs302714	SBP	1	8486131	C	A	0.3304	0.1817	0.0255	9.44e-13	1004790	0.01535	4	----	rs1763838	SBP	1	8473331	12800	0.986948	A	G	0.3305	0.1856	0.0255	3.438e-13	1001120	0.02175	4	++++	rs1763838	SBP	1	8473331	12800	0.986948	A	G	0.3305	0.1856	0.0255	3.438e-13	1001120	0.02175	4	++++
rs17393144	PP	1	9210262	A	G	0.3119	0.1529	0.0184	1.103e-16	1002080	0.7439	4	++++	rs4281343	PP	1	9209958	304	0.995207	A	G	0.3122	0.153	0.0184	1.069e-16	1000330	0.7715	4	++++	rs1890683	PP	1	9441477	231215	NA	T	C	0.4233	-0.228	0.0177	6.381e-38	961588	0.04802	4	----
rs2153304	PP	1	9441586	A	G	0.5695	0.2257	0.0177	2.892e-37	959224	0.0388	4	++++	rs1890683	PP	1	9441477	109	0.976593	T	C	0.4233	-0.228	0.0177	6.381e-38	961588	0.04802	4	----	rs1890683	PP	1	9441477	109	0.976593	T	C	0.4233	-0.228	0.0177	6.381e-38	961588	0.04802	4	----
rs9662255	PP	1	9441949	A	C	0.4226	-0.2263	0.0177	2.098e-37	961459	0.03128	4	----	rs1890683	PP	1	9441477	472	1	T	C	0.4233	-0.228	0.0177	6.381e-38	961588	0.04802	4	----	rs1890683	PP	1	9441477	472	1	T	C	0.4233	-0.228	0.0177	6.381e-38	961588	0.04802	4	----
rs182770070	SBP	1	10000476	NA	NA	NA	NA	NA	NA	NA	NA	NA	NA	#N/A	SBP	#N/A	#N/A	#N/A	#N/A	#N/A	#N/A	#N/A	#N/A	#N/A	#N/A	#N/A	#N/A	#N/A	#N/A	rs111869679	PP	1	10287414	286938	0.509898	A	C	0.0181	-0.4447	0.073	1.119e-09	832373	0.3601	4	----
rs112682076	SBP	1	10357806	NA	NA	NA	NA	NA	NA	NA	NA	NA	NA	#N/A	SBP	#N/A	#N/A	#N/A	#N/A	#N/A	#N/A	#N/A	#N/A	#N/A	#N/A	#N/A	#N/A	#N/A	#N/A	rs17035646	SBP	1	10796547	438741	NA	A	G	0.342	0.4588	0.0256	8.176e-72	974818	0.04981	4	++++
rs729104	PP	1	10703628	T	C	0.0576	-0.2126	0.0389	4.661e-08	923518	0.03119	4	---+	rs729104	PP	1	10703628	0	1	T	C	0.0576	-0.2126	0.0389	4.661e-08	923518	0.03119	4	---+	rs17035646	SBP	1	10796547	92919	NA	A	G	0.342	0.4588	0.0256	8.176e-72	974818	0.04981	4	++++
rs284277	SBP	1	10790797	A	C	0.6327	-0.4128	0.0255	3.649e-59	955508	0.02165	4	----	rs682178	SBP	1	10798552	7755	0.815488	C	T	0.3842	0.434	0.0258	1.019e-63	921530	0.1176	4	----	rs17035646	SBP	1	10796547	5750	0.791737	A	G	0.342	0.4588	0.0256	8.176e-72	974818	0.04981	4	++++
rs17035646	SBP	1	10796547	A	G	0.342	0.4588	0.0256	8.176e-72	974818	0.04981	4	++++	rs17035646	SBP	1	10796547	0	1	A	G	0.342	0.4588	0.0256	8.176e-72	974818	0.04981	4	++++	rs17035646	SBP	1	10796547	0	1	A	G	0.342	0.4588	0.0256	8.176e-72	974818	0.04981	4	++++
rs880315	SBP	1	10796866	C	T	0.3443	0.4539	0.0255	6.712e-71	979516	0.05015	4	----	rs17035646	SBP	1	10796547	319	0.982818	A	G	0.342	0.4588	0.0256	8.176e-72	974818	0.04981	4	++++	rs17035646	SBP	1	10796547	319	0.982818	A	G	0.342	0.4588	0.0256	8.176e-72	974818	0.04981	4	++++
rs682178	SBP	1	10798552	C	T	0.3842	0.434	0.0258	1.019e-63	921530	0.1176	4	----	rs17035646	SBP	1	10796547	2005	0.853456	A	G	0.342	0.4588	0.0256	8.176e-72	974818	0.04981	4	++++	rs17035646	SBP	1	10796547	2005	0.853456	A	G	0.342	0.4588	0.0256	8.176e-72	974818	0.04981	4	++++
rs2982373	PP	1	11377114	A	G	0.2868	-0.0934	0.0198	2.492e-06	917048	0.7657	4	----	rs2982373	PP	1	11377114	0	1	A	G	0.2868	-0.0934	0.0198	2.492e-06	917048	0.7657	4	----	rs17037427	SBP	1	11873416	496302	NA	C	A	0.1603	-0.7968	0.0327	7.51e-131	1002800	9.713e-06	4	++++
rs2982374	PP	1	11386623	T	C	0.3312	-0.0893	0.0204	1.202e-05	800849	0.7372	4	----	rs2982375	PP	1	11387192	569	0.923853	C	G	0.3324	-0.0916	0.0203	6.613e-06	805647	0.8566	4	----	rs17037427	SBP	1	11873416	486793	NA	C	A	0.1603	-0.7968	0.0327	7.51e-131	1002800	9.713e-06	4	++++
rs4846049	SBP	1	11850365	G	T	0.6749	0.486	0.0257	5.792e-80	996506	0.007642	4	----	rs1801131	SBP	1	11854476	4111	0.913065	G	T	0.314	-0.5012	0.0258	3.893e-84	1005670	0.004288	4	++++	rs2236796	SBP	1	11892615	42250	0.2939	C	G	0.1604	-0.7974	0.0327	4.29e-131	1001640	1.035e-05	4	----
rs41394446	SBP	1	11851927	T	C	0.0402	0.5979	0.0878	9.758e-12	570914	0.6827	3	?+++	rs41394446	SBP	1	11851927	0	1	T	C	0.0402	0.5979	0.0878	9.758e-12	570914	0.6827	3	?+++	rs2236796	SBP	1	11892615	40688	NA	C	G	0.1604	-0.7974	0.0327	4.29e-131	1001640	1.035e-05	4	----
rs17037390	SBP	1	11860843	A	G	0.1608	-0.7721	0.0328	1.43e-122	995052	2.665e-05	4	----	rs2236796	SBP	1	11892615	31772	0.946169	C	G	0.1604	-0.7974	0.0327	4.29e-131	1001640	1.035e-05	4	----	rs2236796	SBP	1	11892615	31772	0.946169	C	G	0.1604	-0.7974	0.0327	4.29e-131	1001640	1.035e-05	4	----
rs17367504	SBP	1	11862778	G	A	0.1583	-0.7855	0.0329	5.78e-126	1000880	8.892e-06	4	++++	rs2236796	SBP	1	11892615	29837	0.968449	C	G	0.1604	-0.7974	0.0327	4.29e-131	1001640	1.035e-05	4	----	rs2236796	SBP	1	11892615	29837	0.968449	C	G	0.1604	-0.7974	0.0327	4.29e-131	1001640	1.035e-05	4	----
rs17376328	SBP	1	11876662	A	G	0.0539	-1.1	0.054	3.99e-92	981214	0.0003374	4	----	rs5068	SBP	1	11905974	29312	0.937106	G	A	0.056	-1.1181	0.0532	3.09e-98	984551	0.0004345	4	++++	rs2236796	SBP	1	11892615	15953	0.396919	C	G	0.1604	-0.7974	0.0327	4.29e-131	1001640	1.035e-05	4	----
rs56153133	SBP	1	11885647	G	A	0.1591	-0.7919	0.033	1.78e-127	992633	5.027e-06	4	++++	rs2236796	SBP	1	11892615	6968	0.984179	C	G	0.1604	-0.7974	0.0327	4.29e-131	1001640	1.035e-05	4	----	rs2236796	SBP	1	11892615	6968	0.984179	C	G	0.1604	-0.7974	0.0327	4.29e-131	1001640	1.035e-05	4	----
rs55857306	SBP	1	11895795	A	G	0.1592	-0.7957	0.0328	4.55e-130	1003470	3.748e-06	4	----	rs2236796	SBP	1	11892615	3180	0.992079	C	G	0.1604	-0.7974	0.0327	4.29e-131	1001640	1.035e-05	4	----	rs2236796	SBP	1	11892615	3180	0.992079	C	G	0.1604	-0.7974	0.0327	4.29e-131	1001640	1.035e-05	4	----
rs55892892	SBP	1	11896856	A	C	0.0556	-1.1061	0.0527	1.13e-97	1002480	0.0002583	4	----	rs5068	SBP	1	11905974	9118	0.937106	G	A	0.056	-1.1181	0.0532	3.09e-98	984551	0.0004345	4	++++	rs2236796	SBP	1	11892615	4241	0.396919	C	G	0.1604	-0.7974	0.0327	4.29e-131	1001640	1.035e-05	4	----
rs2272803	DBP	1	11898789	T	G	0.0503	-0.1262	0.0344	0.0002434	1024260	0.8671	4	----	rs3753586	DBP	1	11864262	34527	1	C	T	0.0505	-0.1353	0.0345	8.632e-05	1011500	0.9015	4	++++	rs2236796	SBP	1	11892615	6174	0.217806	C	G	0.1604	-0.7974	0.0327	4.29e-131	1001640	1.035e-05	4	----
rs61764044	SBP	1	11905851	G	A	0.0558	-1.1162	0.0532	8.42e-98	985095	0.000437	4	++++	rs5068	SBP	1	11905974	123	0.984248	G	A	0.056	-1.1181	0.0532	3.09e-98	984551	0.0004345	4	++++	rs2236796	SBP	1	11892615	13236	0.37891	C	G	0.1604	-0.7974	0.0327	4.29e-131	1001640	1.035e-05	4	----
rs5068	SBP	1	11905974	G	A	0.056	-1.1181	0.0532	3.09e-98	984551	0.0004345	4	++++	rs5068	SBP	1	11905974	0	1	G	A	0.056	-1.1181	0.0532	3.09e-98	984551	0.0004345	4	++++	rs2236796	SBP	1	11892615	13359	0.384386	C	G	0.1604	-0.7974	0.0327	4.29e-131	1001640	1.035e-05	4	----
rs5066	SBP	1	11905995	A	C	0.0638	-0.8179	0.0495	2.868e-61	993446	0.00494	4	----	rs12744757	SBP	1	11906821	826	1	T	C	0.0638	-0.8218	0.0497	1.627e-61	987861	0.005395	4	----	rs2236796	SBP	1	11892615	13380	0.242593	C	G	0.1604	-0.7974	0.0327	4.29e-131	1001640	1.035e-05	4	----
rs12744757	SBP	1	11906821	T	C	0.0638	-0.8218	0.0497	1.627e-61	987861	0.005395	4	----	rs12744757	SBP	1	11906821	0	1	T	C	0.0638	-0.8218	0.0497	1.627e-61	987861	0.005395	4	----	rs2236796	SBP	1	11892615	14206	0.242593	C	G	0.1604	-0.7974	0.0327	4.29e-131	1001640	1.035e-05	4	----
rs202102042	SBP	1	11907171	NA	NA	NA	NA	NA	NA	NA	NA	NA	NA	#N/A	SBP	#N/A	#N/A	#N/A	#N/A	#N/A	#N/A	#N/A	#N/A	#N/A	#N/A	#N/A	#N/A	#N/A	#N/A	rs2236796	SBP	1	11892615	14556	NA	C	G	0.1604	-0.7974	0.0327	4.29e-131	1001640	1.035e-05	4	----
rs41300100	SBP	1	11908146	NA	NA	NA	NA	NA	NA	NA	NA	NA	NA	#N/A	SBP	#N/A	#N/A	#N/A	#N/A	#N/A	#N/A	#N/A	#N/A	#N/A	#N/A	#N/A	#N/A	#N/A	#N/A	rs2236796	SBP	1	11892615	15531	NA	C	G	0.1604	-0.7974	0.0327	4.29e-131	1001640	1.035e-05	4	----
rs114876986	SBP	1	12090676	NA	NA	NA	NA	NA	NA	NA	NA	NA	NA	#N/A	SBP	#N/A	#N/A	#N/A	#N/A	#N/A	#N/A	#N/A	#N/A	#N/A	#N/A	#N/A	#N/A	#N/A	#N/A	rs2236796	SBP	1	11892615	198061	NA	C	G	0.1604	-0.7974	0.0327	4.29e-131	1001640	1.035e-05	4	----
rs3013105	DBP	1	13802325	C	T	0.3983	-0.083	0.0153	5.275e-08	1019540	0.5026	4	++++	rs3013093	DBP	1	13796964	5361	0.967153	C	T	0.3959	-0.0868	0.0153	1.362e-08	1015100	0.555	4	++++	rs3013093	DBP	1	13796964	5361	0.967153	C	T	0.3959	-0.0868	0.0153	1.362e-08	1015100	0.555	4	++++
rs140881076	SBP	1	15364113	NA	NA	NA	NA	NA	NA	NA	NA	NA	NA	#N/A	SBP	#N/A	#N/A	#N/A	#N/A	#N/A	#N/A	#N/A	#N/A	#N/A	#N/A	#N/A	#N/A	#N/A	#N/A	rs4646103	SBP	1	15819827	455714	NA	A	T	0.2231	-0.2256	0.0289	6.075e-15	997347	0.004343	4	----
rs3820068	SBP	1	15798197	G	A	0.197	-0.2239	0.0307	3.21e-13	967815	0.01928	4	++++	rs2861484	SBP	1	15812665	14468	0.857658	T	G	0.2012	-0.2296	0.0302	2.99e-14	985623	0.009309	4	----	rs7516453	SBP	1	15972558	174361	0.467838	G	C	0.2774	-0.2661	0.0271	8.044e-23	984710	0.005369	4	++++
rs7516462	SBP	1	15972597	T	C	0.2643	-0.2681	0.0277	3.265e-22	973011	0.004301	4	----	rs7516453	SBP	1	15972558	39	0.94386	G	C	0.2774	-0.2661	0.0271	8.044e-23	984710	0.005369	4	++++	rs7516453	SBP	1	15972558	39	0.94386	G	C	0.2774	-0.2661	0.0271	8.044e-23	984710	0.005369	4	++++
rs78873257	SBP	1	15973745	C	T	0.2827	-0.2593	0.0267	2.354e-22	1001460	0.002951	4	++++	rs7516453	SBP	1	15972558	1187	0.976986	G	C	0.2774	-0.2661	0.0271	8.044e-23	984710	0.005369	4	++++	rs7516453	SBP	1	15972558	1187	0.976986	G	C	0.2774	-0.2661	0.0271	8.044e-23	984710	0.005369	4	++++
rs848309	SBP	1	16308447	C	T	0.5705	0.1986	0.0243	3.418e-16	995638	0.0628	4	----	rs1048238	DBP	1	16341649	33202	0.892533	T	C	0.5613	0.1263	0.0154	2.607e-16	970759	0.4036	4	++++	rs7516453	SBP	1	15972558	335889	NA	G	C	0.2774	-0.2661	0.0271	8.044e-23	984710	0.005369	4	++++
rs1048238	DBP	1	16341649	T	C	0.5613	0.1263	0.0154	2.607e-16	970759	0.4036	4	++++	rs1048238	DBP	1	16341649	0	1	T	C	0.5613	0.1263	0.0154	2.607e-16	970759	0.4036	4	++++	rs7516453	SBP	1	15972558	369091	NA	G	C	0.2774	-0.2661	0.0271	8.044e-23	984710	0.005369	4	++++
rs2284746	DBP	1	17306675	G	C	0.5179	0.0581	0.015	0.0001073	1013380	0.3291	4	---+	rs9435731	DBP	1	17306029	646	0.977688	A	C	0.5165	0.0599	0.015	6.493e-05	1012170	0.3186	4	+++-	rs9435731	DBP	1	17306029	646	0.977688	A	C	0.5165	0.0599	0.015	6.493e-05	1012170	0.3186	4	+++-
rs115356163	SBP	1	17466024	NA	NA	NA	NA	NA	NA	NA	NA	NA	NA	#N/A	SBP	#N/A	#N/A	#N/A	#N/A	#N/A	#N/A	#N/A	#N/A	#N/A	#N/A	#N/A	#N/A	#N/A	#N/A	rs9435731	DBP	1	17306029	159995	NA	A	C	0.5165	0.0599	0.015	6.493e-05	1012170	0.3186	4	+++-
rs2807337	SBP	1	22577371	C	T	0.63	-0.1718	0.0249	4.911e-12	1003370	0.8232	4	++++	rs2807337	SBP	1	22577371	0	1	C	T	0.63	-0.1718	0.0249	4.911e-12	1003370	0.8232	4	++++	rs2807337	SBP	1	22577371	0	1	C	T	0.63	-0.1718	0.0249	4.911e-12	1003370	0.8232	4	++++
rs150266910	PP	1	23442265	T	C	0.1771	0.1595	0.0225	1.222e-12	996361	0.5979	4	++++	rs150266910	PP	1	23442265	0	1	T	C	0.1771	0.1595	0.0225	1.222e-12	996361	0.5979	4	++++	rs150266910	PP	1	23442265	0	1	T	C	0.1771	0.1595	0.0225	1.222e-12	996361	0.5979	4	++++
rs10917420	SBP	1	24062987	T	C	0.5228	0.106	0.0244	1.43e-05	973768	0.1962	4	++++	rs10917420	SBP	1	24062987	0	1	T	C	0.5228	0.106	0.0244	1.43e-05	973768	0.1962	4	++++	rs10917422	SBP	1	24082286	19299	0.487857	A	T	0.3087	-0.1503	0.0318	2.241e-06	674464	0.8652	3	?---
rs72654647	DBP	1	25022314	A	G	0.2462	0.1759	0.0178	4.054e-23	971391	0.001111	4	++++	rs6686889	DBP	1	25030470	8156	0.980188	T	C	0.2537	0.1726	0.0173	1.897e-23	1003290	0.001602	4	++++	rs6686889	DBP	1	25030470	8156	0.980188	T	C	0.2537	0.1726	0.0173	1.897e-23	1003290	0.001602	4	++++
rs6686889	DBP	1	25030470	T	C	0.2537	0.1726	0.0173	1.897e-23	1003290	0.001602	4	++++	rs6686889	DBP	1	25030470	0	1	T	C	0.2537	0.1726	0.0173	1.897e-23	1003290	0.001602	4	++++	rs6686889	DBP	1	25030470	0	1	T	C	0.2537	0.1726	0.0173	1.897e-23	1003290	0.001602	4	++++
rs4320727	DBP	1	25351581	A	G	0.6305	0.1244	0.0157	1.954e-15	991744	0.007114	4	++++	rs4320727	DBP	1	25351581	0	1	A	G	0.6305	0.1244	0.0157	1.954e-15	991744	0.007114	4	++++	rs6686889	DBP	1	25030470	321111	NA	T	C	0.2537	0.1726	0.0173	1.897e-23	1003290	0.001602	4	++++
rs12748152	DBP	1	27138393	T	C	0.0795	0.1948	0.0278	2.416e-12	1010300	0.1867	4	++++	rs17162311	DBP	1	27174966	36573	0.984509	G	A	0.0798	0.1983	0.0277	7.77e-13	1015390	0.1975	4	----	rs79598313	SBP	1	27284913	146520	0.327098	T	C	0.0243	0.6038	0.0803	5.444e-14	971056	0.387	4	++++
rs75460349	SBP	1	27180088	C	A	0.0246	0.5782	0.0805	6.963e-13	951074	0.4322	4	----	rs79598313	SBP	1	27284913	104825	1	T	C	0.0243	0.6038	0.0803	5.444e-14	971056	0.387	4	++++	rs79598313	SBP	1	27284913	104825	1	T	C	0.0243	0.6038	0.0803	5.444e-14	971056	0.387	4	++++
rs182050989	SBP	1	27262545	T	C	0.0343	0.5292	0.0708	7.557e-14	939084	0.289	4	++++	rs182050989	SBP	1	27262545	0	1	T	C	0.0343	0.5292	0.0708	7.557e-14	939084	0.289	4	++++	rs79598313	SBP	1	27284913	22368	0.72145	T	C	0.0243	0.6038	0.0803	5.444e-14	971056	0.387	4	++++
rs79598313	SBP	1	27284913	T	C	0.0243	0.6038	0.0803	5.444e-14	971056	0.387	4	++++	rs79598313	SBP	1	27284913	0	1	T	C	0.0243	0.6038	0.0803	5.444e-14	971056	0.387	4	++++	rs79598313	SBP	1	27284913	0	1	T	C	0.0243	0.6038	0.0803	5.444e-14	971056	0.387	4	++++
rs11247642	SBP	1	27699012	C	T	0.8219	0.2262	0.035	1.009e-10	822720	0.2364	4	----	rs11247642	SBP	1	27699012	0	1	C	T	0.8219	0.2262	0.035	1.009e-10	822720	0.2364	4	----	rs79598313	SBP	1	27284913	414099	NA	T	C	0.0243	0.6038	0.0803	5.444e-14	971056	0.387	4	++++
rs2504779	SBP	1	27709020	C	T	0.095	-0.2424	0.0417	6.256e-09	977525	0.7772	4	++++	rs2504775	SBP	1	27769260	60240	0.853761	A	G	0.0886	-0.2913	0.0424	6.599e-12	1000960	0.9959	4	----	rs79598313	SBP	1	27284913	424107	NA	T	C	0.0243	0.6038	0.0803	5.444e-14	971056	0.387	4	++++
rs2504776	SBP	1	27770482	T	C	0.0889	-0.2865	0.0424	1.462e-11	995916	0.9888	4	----	rs2504775	SBP	1	27769260	1222	1	A	G	0.0886	-0.2913	0.0424	6.599e-12	1000960	0.9959	4	----	rs79598313	SBP	1	27284913	485569	NA	T	C	0.0243	0.6038	0.0803	5.444e-14	971056	0.387	4	++++
rs74606343	SBP	1	27850075	C	T	0.0877	-0.2852	0.0433	4.596e-11	973537	0.3368	4	++++	rs74606343	SBP	1	27850075	0	1	C	T	0.0877	-0.2852	0.0433	4.596e-11	973537	0.3368	4	++++	rs2504775	SBP	1	27769260	80815	0.629978	A	G	0.0886	-0.2913	0.0424	6.599e-12	1000960	0.9959	4	----
rs7512595	SBP	1	27857171	G	A	0.096	-0.2731	0.0428	1.759e-10	936111	0.2228	4	++++	rs74606343	SBP	1	27850075	7096	0.962122	C	T	0.0877	-0.2852	0.0433	4.596e-11	973537	0.3368	4	++++	rs2504775	SBP	1	27769260	87911	0.616392	A	G	0.0886	-0.2913	0.0424	6.599e-12	1000960	0.9959	4	----
rs3737801	SBP	1	27960832	G	C	0.0908	-0.2786	0.0495	1.837e-08	796208	0.01329	4	++++	rs3737803	SBP	1	27960792	40	0.934375	A	G	0.0769	-0.2939	0.0513	1.003e-08	822087	0.08012	4	----	rs2504775	SBP	1	27769260	191572	0.224392	A	G	0.0886	-0.2913	0.0424	6.599e-12	1000960	0.9959	4	----
rs147515295	SBP	1	28389841	NA	NA	NA	NA	NA	NA	NA	NA	NA	NA	#N/A	SBP	#N/A	#N/A	#N/A	#N/A	#N/A	#N/A	#N/A	#N/A	#N/A	#N/A	#N/A	#N/A	#N/A	#N/A	rs61748637	PP	1	28793149	403308	NA	G	C	0.0708	0.3122	0.0356	1.595e-18	894614	0.6977	4	----
rs143167197	PP	1	28734372	G	A	0.072	0.3059	0.0351	2.851e-18	903406	0.7041	4	----	rs61748637	PP	1	28793149	58777	0.986982	G	C	0.0708	0.3122	0.0356	1.595e-18	894614	0.6977	4	----	rs61748637	PP	1	28793149	58777	0.986982	G	C	0.0708	0.3122	0.0356	1.595e-18	894614	0.6977	4	----
rs61748637	PP	1	28793149	G	C	0.0708	0.3122	0.0356	1.595e-18	894614	0.6977	4	----	rs61748637	PP	1	28793149	0	1	G	C	0.0708	0.3122	0.0356	1.595e-18	894614	0.6977	4	----	rs61748637	PP	1	28793149	0	1	G	C	0.0708	0.3122	0.0356	1.595e-18	894614	0.6977	4	----
rs61785974	PP	1	28800380	A	C	0.285	-0.1303	0.019	6.309e-12	999255	0.8234	4	----	rs4908400	PP	1	28690628	109752	0.809277	C	T	0.2989	-0.1467	0.0189	9.125e-15	975473	0.9735	4	++++	rs61748637	PP	1	28793149	7231	NA	G	C	0.0708	0.3122	0.0356	1.595e-18	894614	0.6977	4	----
rs6689862	PP	1	28837443	C	T	0.087	0.2496	0.0324	1.303e-14	891438	0.8042	4	----	rs61748637	PP	1	28793149	44294	0.811815	G	C	0.0708	0.3122	0.0356	1.595e-18	894614	0.6977	4	----	rs61748637	PP	1	28793149	44294	0.811815	G	C	0.0708	0.3122	0.0356	1.595e-18	894614	0.6977	4	----
rs2853736	PP	1	28838198	G	T	0.3072	-0.1413	0.0188	5.714e-14	974977	0.9231	4	++++	rs4908400	PP	1	28690628	147570	0.963692	C	T	0.2989	-0.1467	0.0189	9.125e-15	975473	0.9735	4	++++	rs61748637	PP	1	28793149	45049	NA	G	C	0.0708	0.3122	0.0356	1.595e-18	894614	0.6977	4	----
rs56906456	DBP	1	29272776	T	C	0.0854	0.1757	0.0271	8.591e-11	991980	0.05407	4	++++	rs56906456	DBP	1	29272776	0	1	T	C	0.0854	0.1757	0.0271	8.591e-11	991980	0.05407	4	++++	rs61748637	PP	1	28793149	479627	NA	G	C	0.0708	0.3122	0.0356	1.595e-18	894614	0.6977	4	----
rs1565716	DBP	1	29549216	A	G	0.0698	0.1957	0.0296	3.81e-11	1000010	0.05962	4	+++-	rs12097553	DBP	1	29571222	22006	0.90447	C	T	0.0765	0.1974	0.0287	6.021e-12	979884	0.09267	4	----	rs12097553	DBP	1	29571222	22006	0.90447	C	T	0.0765	0.1974	0.0287	6.021e-12	979884	0.09267	4	----
rs11809589	SBP	1	31970118	NA	NA	NA	NA	NA	NA	NA	NA	NA	NA	#N/A	SBP	#N/A	#N/A	#N/A	#N/A	#N/A	#N/A	#N/A	#N/A	#N/A	#N/A	#N/A	#N/A	#N/A	#N/A	rs72665002	SBP	1	32399582	429464	NA	T	C	0.0606	-0.2804	0.0515	5.14e-08	968390	0.0963	4	----
rs4652875	PP	1	33868469	G	C	0.5781	-0.113	0.0176	1.372e-10	974753	0.7982	4	++++	rs4652875	PP	1	33868469	0	1	G	C	0.5781	-0.113	0.0176	1.372e-10	974753	0.7982	4	++++	rs4652875	PP	1	33868469	0	1	G	C	0.5781	-0.113	0.0176	1.372e-10	974753	0.7982	4	++++
rs9729719	PP	1	38298207	A	G	0.2918	0.1908	0.0191	1.584e-23	978040	0.003684	4	+++-	rs12751325	PP	1	38289383	8824	0.990301	C	T	0.2934	0.192	0.019	4.727e-24	984249	0.002676	4	---+	rs4360494	PP	1	38455891	157684	0.282282	C	G	0.5475	0.2648	0.0177	1.565e-50	948626	0.0005921	4	++++
rs28474373	SBP	1	38403967	NA	NA	NA	NA	NA	NA	NA	NA	NA	NA	#N/A	SBP	#N/A	#N/A	#N/A	#N/A	#N/A	#N/A	#N/A	#N/A	#N/A	#N/A	#N/A	#N/A	#N/A	#N/A	rs4360494	PP	1	38455891	51924	NA	C	G	0.5475	0.2648	0.0177	1.565e-50	948626	0.0005921	4	++++
rs72661887	PP	1	38416310	T	C	0.4436	0.254	0.0178	2.07e-46	951815	0.001216	4	++++	rs12024166	PP	1	38453030	36720	0.988618	T	C	0.4446	0.2576	0.0177	9.901e-48	951546	0.001813	4	++++	rs4360494	PP	1	38455891	39581	0.665105	C	G	0.5475	0.2648	0.0177	1.565e-50	948626	0.0005921	4	++++
rs10890285	PP	1	38453576	C	A	0.2864	-0.2067	0.019	1.61e-27	994742	0.009696	4	++++	rs10890285	PP	1	38453576	0	1	C	A	0.2864	-0.2067	0.019	1.61e-27	994742	0.009696	4	++++	rs4360494	PP	1	38455891	2315	0.456342	C	G	0.5475	0.2648	0.0177	1.565e-50	948626	0.0005921	4	++++
rs4360494	PP	1	38455891	C	G	0.5475	0.2648	0.0177	1.565e-50	948626	0.0005921	4	++++	rs4360494	PP	1	38455891	0	1	C	G	0.5475	0.2648	0.0177	1.565e-50	948626	0.0005921	4	++++	rs4360494	PP	1	38455891	0	1	C	G	0.5475	0.2648	0.0177	1.565e-50	948626	0.0005921	4	++++
rs72665470	DBP	1	38797237	C	T	0.0477	-0.1853	0.0393	2.424e-06	828527	0.2276	4	++++	rs72665470	DBP	1	38797237	0	1	C	T	0.0477	-0.1853	0.0393	2.424e-06	828527	0.2276	4	++++	rs4360494	PP	1	38455891	341346	NA	C	G	0.5475	0.2648	0.0177	1.565e-50	948626	0.0005921	4	++++
rs4660293	DBP	1	40028180	G	A	0.2373	0.1111	0.0175	2.316e-10	1025940	0.4387	4	----	rs2293476	DBP	1	40036847	8667	0.971312	C	G	0.2272	0.116	0.0179	1.006e-10	1007760	0.4477	4	++++	rs2293476	DBP	1	40036847	8667	0.971312	C	G	0.2272	0.116	0.0179	1.006e-10	1007760	0.4477	4	++++
rs1138293	DBP	1	41486245	T	C	0.196	-0.1373	0.019	4.516e-13	1005040	0.5063	4	----	rs1138293	DBP	1	41486245	0	1	T	C	0.196	-0.1373	0.019	4.516e-13	1005040	0.5063	4	----	rs1138293	DBP	1	41486245	0	1	T	C	0.196	-0.1373	0.019	4.516e-13	1005040	0.5063	4	----
rs143365597	SBP	1	41540902	NA	NA	NA	NA	NA	NA	NA	NA	NA	NA	#N/A	SBP	#N/A	#N/A	#N/A	#N/A	#N/A	#N/A	#N/A	#N/A	#N/A	#N/A	#N/A	#N/A	#N/A	#N/A	rs1138293	DBP	1	41486245	54657	NA	T	C	0.196	-0.1373	0.019	4.516e-13	1005040	0.5063	4	----
rs2154319	DBP	1	41745770	C	T	0.2168	-0.1043	0.0182	1.031e-08	1008920	0.04476	4	++++	rs11209379	DBP	1	41500081	245689	0.970318	G	A	0.7809	0.1092	0.0181	1.587e-09	1013840	0.03287	4	----	rs1138293	DBP	1	41486245	259525	0.472818	T	C	0.196	-0.1373	0.019	4.516e-13	1005040	0.5063	4	----
rs11210029	DBP	1	41865293	G	A	0.3674	0.0844	0.0156	6.108e-08	1008260	0.5562	4	---+	rs11210029	DBP	1	41865293	0	1	G	A	0.3674	0.0844	0.0156	6.108e-08	1008260	0.5562	4	---+	rs1408945	SBP	1	42364877	499584	NA	T	G	0.4228	-0.2818	0.0243	4.158e-31	1001820	0.1488	4	----
rs34538877	SBP	1	42383670	T	C	0.4208	-0.2803	0.0248	1.006e-29	970112	0.1967	4	----	rs1408945	SBP	1	42364877	18793	0.938465	T	G	0.4228	-0.2818	0.0243	4.158e-31	1001820	0.1488	4	----	rs1408945	SBP	1	42364877	18793	0.938465	T	G	0.4228	-0.2818	0.0243	4.158e-31	1001820	0.1488	4	----
rs7515635	SBP	1	42408070	C	T	0.5372	-0.2166	0.0243	4.541e-19	986618	0.2913	4	++++	rs11210545	SBP	1	42381731	26339	0.846413	A	G	0.5265	-0.2306	0.0243	2.001e-21	987364	0.24	4	----	rs1408945	SBP	1	42364877	43193	0.494813	T	G	0.4228	-0.2818	0.0243	4.158e-31	1001820	0.1488	4	----
rs1139978	SBP	1	42657196	G	T	0.1387	-0.1618	0.0349	3.556e-06	995691	0.0503	4	++++	rs1139978	SBP	1	42657196	0	1	G	T	0.1387	-0.1618	0.0349	3.556e-06	995691	0.0503	4	++++	rs1408945	SBP	1	42364877	292319	NA	T	G	0.4228	-0.2818	0.0243	4.158e-31	1001820	0.1488	4	----
rs61777387	PP	1	43001755	T	C	0.306	0.1413	0.0187	4.111e-14	989910	0.1594	4	+++-	rs12130789	PP	1	42947837	53918	1	T	C	0.3067	0.1416	0.0186	3.005e-14	994668	0.169	4	+++-	rs11210568	SBP	1	42514452	487303	NA	C	T	0.4359	-0.2534	0.0247	1.044e-24	971094	0.1243	4	++++
rs72659998	PP	1	43037556	T	C	0.1542	-0.2048	0.024	1.548e-17	978664	0.5449	4	----	rs113261346	PP	1	42937842	99714	0.993021	G	T	0.1583	-0.2028	0.0235	6.94e-18	994636	0.585	4	++++	rs11210579	SBP	1	42544674	492882	NA	G	A	0.433	-0.2419	0.0245	5.261e-23	985830	0.1439	4	++++
rs12116637	PP	1	43066594	A	G	0.2873	0.1389	0.0191	3.224e-13	986989	0.1094	4	+++-	rs12130789	PP	1	42947837	118757	0.900668	T	C	0.3067	0.1416	0.0186	3.005e-14	994668	0.169	4	+++-	rs113261346	PP	1	42937842	128752	0.100504	G	T	0.1583	-0.2028	0.0235	6.94e-18	994636	0.585	4	++++
rs839755	SBP	1	43856410	C	A	0.3822	0.222	0.0248	3.392e-19	996682	0.01266	4	----	rs839754	SBP	1	43855910	500	0.995432	T	C	0.3827	0.2221	0.0248	3.271e-19	996570	0.01312	4	++++	rs839754	SBP	1	43855910	500	0.995432	T	C	0.3827	0.2221	0.0248	3.271e-19	996570	0.01312	4	++++
rs2782643	SBP	1	43886494	T	C	0.4153	0.2019	0.0244	1.312e-16	992434	0.008891	4	++++	rs839758	SBP	1	43862158	24336	0.87968	G	A	0.4585	0.2092	0.024	2.901e-18	1006880	0.02492	4	----	rs839754	SBP	1	43855910	30584	0.776492	T	C	0.3827	0.2221	0.0248	3.271e-19	996570	0.01312	4	++++
rs6954	SBP	1	43916642	C	T	0.6093	0.1751	0.0247	1.38e-12	996444	0.2792	4	----	rs6954	SBP	1	43916642	0	1	C	T	0.6093	0.1751	0.0247	1.38e-12	996444	0.2792	4	----	rs839754	SBP	1	43855910	60732	0.375698	T	C	0.3827	0.2221	0.0248	3.271e-19	996570	0.01312	4	++++
rs2782652	SBP	1	43926305	C	T	0.4489	0.2067	0.0244	2.1e-17	985419	0.009143	4	----	rs839758	SBP	1	43862158	64147	0.970101	G	A	0.4585	0.2092	0.024	2.901e-18	1006880	0.02492	4	----	rs839754	SBP	1	43855910	70395	0.680848	T	C	0.3827	0.2221	0.0248	3.271e-19	996570	0.01312	4	++++
rs666720	PP	1	46020795	C	T	0.4375	0.1335	0.0174	1.547e-14	989546	0.1449	4	----	rs2356553	PP	1	46009313	11482	0.887058	C	G	0.4418	0.1341	0.0173	1.051e-14	991157	0.1646	4	++++	rs2993263	PP	1	46021630	835	0.779477	T	C	0.3958	0.1422	0.0177	8.937e-16	982128	0.02569	4	++++
rs512083	PP	1	46027355	C	T	0.4664	0.1357	0.0173	3.716e-15	989613	0.1396	4	----	rs512083	PP	1	46027355	0	1	C	T	0.4664	0.1357	0.0173	3.716e-15	989613	0.1396	4	----	rs2993263	PP	1	46021630	5725	0.695112	T	C	0.3958	0.1422	0.0177	8.937e-16	982128	0.02569	4	++++
rs11211199	PP	1	46287869	C	T	0.4369	0.1126	0.0174	9.443e-11	986126	0.2697	4	----	rs12727696	PP	1	46046438	241431	0.805745	A	G	0.4599	0.1326	0.0173	1.943e-14	985884	0.2842	4	++++	rs2993263	PP	1	46021630	266239	0.506048	T	C	0.3958	0.1422	0.0177	8.937e-16	982128	0.02569	4	++++
rs1707336	PP	1	46493460	G	T	0.4351	0.1133	0.0172	4.991e-11	1002760	0.3509	4	----	rs12727696	PP	1	46046438	447022	0.801473	A	G	0.4599	0.1326	0.0173	1.943e-14	985884	0.2842	4	++++	rs2993263	PP	1	46021630	471830	0.502903	T	C	0.3958	0.1422	0.0177	8.937e-16	982128	0.02569	4	++++
rs12142296	DBP	1	46541679	G	T	0.1354	0.1652	0.0221	8.716e-14	992767	0.2048	4	----	rs12142296	DBP	1	46541679	0	1	G	T	0.1354	0.1652	0.0221	8.716e-14	992767	0.2048	4	----	rs12727696	PP	1	46046438	495241	NA	A	G	0.4599	0.1326	0.0173	1.943e-14	985884	0.2842	4	++++
rs4926923	DBP	1	48109225	C	T	0.089	-0.159	0.0268	2.957e-09	975165	0.1075	4	++++	rs4926923	DBP	1	48109225	0	1	C	T	0.089	-0.159	0.0268	2.957e-09	975165	0.1075	4	++++	rs688540	SBP	1	48002447	106778	NA	A	G	0.8667	0.2249	0.0365	6.96e-10	943505	0.9232	4	++++
rs11579440	SBP	1	49052423	C	T	0.151	-0.2186	0.0342	1.676e-10	968723	0.1084	4	++++	rs11579440	SBP	1	49052423	0	1	C	T	0.151	-0.2186	0.0342	1.676e-10	968723	0.1084	4	++++	rs11579440	SBP	1	49052423	0	1	C	T	0.151	-0.2186	0.0342	1.676e-10	968723	0.1084	4	++++
rs147696085	PP	1	51021867	A	G	0.0923	-0.2458	0.0302	3.669e-16	971034	0.4971	4	----	rs72906810	PP	1	51457200	435333	0.942117	G	A	0.0913	-0.2562	0.0301	1.814e-17	980926	0.717	4	++++	rs72906810	PP	1	51457200	435333	0.942117	G	A	0.0913	-0.2562	0.0301	1.814e-17	980926	0.717	4	++++
rs12095997	PP	1	51391845	T	C	0.0917	-0.2427	0.03	6.107e-16	984260	0.5069	4	----	rs72906810	PP	1	51457200	65355	0.942684	G	A	0.0913	-0.2562	0.0301	1.814e-17	980926	0.717	4	++++	rs72906810	PP	1	51457200	65355	0.942684	G	A	0.0913	-0.2562	0.0301	1.814e-17	980926	0.717	4	++++
rs116287796	DBP	1	51457442	T	C	0.0181	-0.4257	0.0574	1.236e-13	1007090	0.3931	4	----	rs142574398	DBP	1	51474022	16580	0.952565	C	A	0.0182	-0.4244	0.0572	1.17e-13	1013640	0.3837	4	++++	rs72906810	PP	1	51457200	242	NA	G	A	0.0913	-0.2562	0.0301	1.814e-17	980926	0.717	4	++++
rs6681713	DBP	1	51527684	G	T	0.0182	-0.415	0.0573	4.335e-13	1014550	0.5034	4	++++	rs142574398	DBP	1	51474022	53662	1	C	A	0.0182	-0.4244	0.0572	1.17e-13	1013640	0.3837	4	++++	rs72906810	PP	1	51457200	70484	NA	G	A	0.0913	-0.2562	0.0301	1.814e-17	980926	0.717	4	++++
rs78651450	PP	1	52060644	A	G	0.0394	0.2658	0.0536	6.928e-07	709513	0.2894	3	?+++	rs78651450	PP	1	52060644	0	1	A	G	0.0394	0.2658	0.0536	6.928e-07	709513	0.2894	3	?+++	rs79431474	DBP	1	51819835	240809	NA	A	G	0.02	-0.3634	0.0551	4.329e-11	996523	0.4106	4	----
rs2819470	DBP	1	56167503	C	T	0.7823	-0.0695	0.0181	0.0001243	1017670	0.3734	4	+++-	rs2671246	DBP	1	56179704	12201	0.940202	G	A	0.796	-0.0762	0.0188	4.915e-05	993916	0.1335	4	+++-	rs778124	PP	1	56606206	438703	NA	A	G	0.3756	0.2005	0.0177	9.549e-30	998532	0.03111	4	++++
rs112557609	PP	1	56576924	A	G	0.3432	0.2024	0.0182	1.297e-28	980141	0.06357	4	++++	rs778124	PP	1	56606206	29282	0.842118	A	G	0.3756	0.2005	0.0177	9.549e-30	998532	0.03111	4	++++	rs778124	PP	1	56606206	29282	0.842118	A	G	0.3756	0.2005	0.0177	9.549e-30	998532	0.03111	4	++++
rs778124	PP	1	56606206	A	G	0.3756	0.2005	0.0177	9.549e-30	998532	0.03111	4	++++	rs778124	PP	1	56606206	0	1	A	G	0.3756	0.2005	0.0177	9.549e-30	998532	0.03111	4	++++	rs778124	PP	1	56606206	0	1	A	G	0.3756	0.2005	0.0177	9.549e-30	998532	0.03111	4	++++
rs6588634	PP	1	56938218	T	C	0.8927	0.2208	0.0278	1.811e-15	994071	0.2263	4	++++	rs6691109	PP	1	56916164	22054	0.939439	C	T	0.8886	0.2302	0.0276	6.927e-17	978255	0.2742	4	----	rs778124	PP	1	56606206	332012	NA	A	G	0.3756	0.2005	0.0177	9.549e-30	998532	0.03111	4	++++
rs10789022	SBP	1	56940134	T	C	0.3918	0.1636	0.0246	3.152e-11	997486	0.1008	4	++++	rs6588636	SBP	1	56946799	6665	0.959292	C	T	0.3937	0.1663	0.0247	1.822e-11	988401	0.09445	4	----	rs778124	PP	1	56606206	333928	NA	A	G	0.3756	0.2005	0.0177	9.549e-30	998532	0.03111	4	++++
rs55869368	PP	1	56986633	T	C	0.0917	-0.2657	0.03	7.989e-19	980543	0.2388	4	----	rs72664332	PP	1	56980222	6411	1	C	A	0.0915	-0.2662	0.0299	5.869e-19	985962	0.2841	4	++++	rs778124	PP	1	56606206	380427	NA	A	G	0.3756	0.2005	0.0177	9.549e-30	998532	0.03111	4	++++
rs56322312	PP	1	56991890	T	G	0.0911	-0.2636	0.0301	2.073e-18	977559	0.2143	4	----	rs72664332	PP	1	56980222	11668	0.971722	C	A	0.0915	-0.2662	0.0299	5.869e-19	985962	0.2841	4	++++	rs778124	PP	1	56606206	385684	NA	A	G	0.3756	0.2005	0.0177	9.549e-30	998532	0.03111	4	++++
rs2404715	PP	1	57008778	T	C	0.091	-0.267	0.0303	1.099e-18	970236	0.2254	4	----	rs72664332	PP	1	56980222	28556	0.990486	C	A	0.0915	-0.2662	0.0299	5.869e-19	985962	0.2841	4	++++	rs778124	PP	1	56606206	402572	NA	A	G	0.3756	0.2005	0.0177	9.549e-30	998532	0.03111	4	++++
rs17535443	PP	1	59646056	A	G	0.2692	-0.3211	0.0194	8.527e-62	995729	6.387e-08	4	----	rs17535443	PP	1	59646056	0	1	A	G	0.2692	-0.3211	0.0194	8.527e-62	995729	6.387e-08	4	----	rs12755444	PP	1	59681252	35196	0.754854	G	A	0.2855	-0.322	0.0191	9.37e-64	986176	3.45e-06	4	++++
rs11207420	PP	1	59646524	A	G	0.2692	-0.3198	0.0194	2.898e-61	994968	5.948e-08	4	----	rs17535443	PP	1	59646056	468	0.994162	A	G	0.2692	-0.3211	0.0194	8.527e-62	995729	6.387e-08	4	----	rs12755444	PP	1	59681252	34728	0.749755	G	A	0.2855	-0.322	0.0191	9.37e-64	986176	3.45e-06	4	++++
rs11207423	PP	1	59650829	C	G	0.2733	-0.3189	0.0195	6.568e-60	971338	6.93e-08	4	----	rs17535443	PP	1	59646056	4773	0.994162	A	G	0.2692	-0.3211	0.0194	8.527e-62	995729	6.387e-08	4	----	rs12755444	PP	1	59681252	30423	0.749755	G	A	0.2855	-0.322	0.0191	9.37e-64	986176	3.45e-06	4	++++
rs3889199	PP	1	59653742	G	A	0.2839	-0.317	0.0191	7.565e-62	989748	3.177e-06	4	++++	rs12755444	PP	1	59681252	27510	0.957285	G	A	0.2855	-0.322	0.0191	9.37e-64	986176	3.45e-06	4	++++	rs12755444	PP	1	59681252	27510	0.957285	G	A	0.2855	-0.322	0.0191	9.37e-64	986176	3.45e-06	4	++++
rs60199046	PP	1	59663341	G	A	0.285	-0.3171	0.019	8.975e-63	1000370	2.431e-06	4	++++	rs12755444	PP	1	59681252	17911	1	G	A	0.2855	-0.322	0.0191	9.37e-64	986176	3.45e-06	4	++++	rs12755444	PP	1	59681252	17911	1	G	A	0.2855	-0.322	0.0191	9.37e-64	986176	3.45e-06	4	++++
rs6678642	PP	1	59680246	G	T	0.3334	-0.2695	0.0183	4.9e-49	984574	1.823e-05	4	++++	rs12758288	PP	1	59669708	10538	0.990713	T	C	0.3325	-0.2685	0.0182	3.707e-49	993690	2.066e-05	4	----	rs12755444	PP	1	59681252	1006	0.732679	G	A	0.2855	-0.322	0.0191	9.37e-64	986176	3.45e-06	4	++++
rs11207431	SBP	1	59711429	C	T	0.3614	-0.0901	0.0251	0.0003281	993204	0.02822	4	++++	rs11207432	SBP	1	59715273	3844	1	G	A	0.3621	-0.093	0.0251	0.0002111	988388	0.0299	4	+++-	rs12755444	PP	1	59681252	30177	NA	G	A	0.2855	-0.322	0.0191	9.37e-64	986176	3.45e-06	4	++++
rs835445	PP	1	59879372	C	A	0.5278	-0.082	0.0186	1.068e-05	854898	0.3487	4	++++	rs835445	PP	1	59879372	0	1	C	A	0.5278	-0.082	0.0186	1.068e-05	854898	0.3487	4	++++	rs12755444	PP	1	59681252	198120	NA	G	A	0.2855	-0.322	0.0191	9.37e-64	986176	3.45e-06	4	++++
rs12136922	SBP	1	67007389	A	G	0.4991	0.1631	0.0243	1.8e-11	979876	0.03525	4	++++	rs12136922	SBP	1	67007389	0	1	A	G	0.4991	0.1631	0.0243	1.8e-11	979876	0.03525	4	++++	rs17129100	PP	1	67030601	23212	0.119993	G	A	0.1388	0.1971	0.0249	2.49e-15	988525	0.366	4	----
rs7547570	SBP	1	67008495	A	G	0.3818	0.1897	0.0249	2.298e-14	992796	0.3145	4	++++	rs7547570	SBP	1	67008495	0	1	A	G	0.3818	0.1897	0.0249	2.298e-14	992796	0.3145	4	++++	rs17129100	PP	1	67030601	22106	0.224023	G	A	0.1388	0.1971	0.0249	2.49e-15	988525	0.366	4	----
rs6662330	PP	1	67018728	T	C	0.2028	0.1597	0.0215	1.157e-13	979606	0.1111	4	++++	rs10789208	PP	1	67006399	12329	0.959401	G	A	0.2057	0.1626	0.0213	2.073e-14	993432	0.1267	4	----	rs17129100	PP	1	67030601	11873	0.478908	G	A	0.1388	0.1971	0.0249	2.49e-15	988525	0.366	4	----
rs20354	PP	1	67071356	T	G	0.1334	0.1951	0.0252	8.643e-15	1001570	0.288	4	++++	rs17129100	PP	1	67030601	40755	0.977666	G	A	0.1388	0.1971	0.0249	2.49e-15	988525	0.366	4	----	rs17129100	PP	1	67030601	40755	0.977666	G	A	0.1388	0.1971	0.0249	2.49e-15	988525	0.366	4	----
rs1886686	SBP	1	67390468	G	C	0.7368	0.1207	0.0272	9.046e-06	1008100	0.8521	4	----	rs2755253	SBP	1	67470843	80375	0.876057	T	C	0.7069	0.1372	0.0265	2.289e-07	994199	0.4917	4	++++	rs17129100	PP	1	67030601	359867	NA	G	A	0.1388	0.1971	0.0249	2.49e-15	988525	0.366	4	----
rs17381664	DBP	1	78048331	C	T	0.3994	-0.0892	0.0154	6.702e-09	999662	0.03612	4	+++-	rs6678622	DBP	1	78092479	44148	0.987604	T	C	0.3973	-0.0937	0.0153	8.769e-10	1013930	0.02898	4	---+	rs34517439	DBP	1	78450517	402186	0.200389	A	C	0.1176	-0.2297	0.0246	9.006e-21	912312	0.235	4	----
rs34517439	DBP	1	78450517	A	C	0.1176	-0.2297	0.0246	9.006e-21	912312	0.235	4	----	rs34517439	DBP	1	78450517	0	1	A	C	0.1176	-0.2297	0.0246	9.006e-21	912312	0.235	4	----	rs34517439	DBP	1	78450517	0	1	A	C	0.1176	-0.2297	0.0246	9.006e-21	912312	0.235	4	----
rs17391694	DBP	1	78623626	T	C	0.1311	-0.196	0.0225	3.598e-18	986535	0.1322	4	----	rs17391694	DBP	1	78623626	0	1	T	C	0.1311	-0.196	0.0225	3.598e-18	986535	0.1322	4	----	rs34517439	DBP	1	78450517	173109	0.580794	A	C	0.1176	-0.2297	0.0246	9.006e-21	912312	0.235	4	----
rs2275902	DBP	1	79357360	C	G	0.2962	-0.0899	0.0163	3.486e-08	1025780	0.4216	4	----	rs2275902	DBP	1	79357360	0	1	C	G	0.2962	-0.0899	0.0163	3.486e-08	1025780	0.4216	4	----	rs2275902	DBP	1	79357360	0	1	C	G	0.2962	-0.0899	0.0163	3.486e-08	1025780	0.4216	4	----
rs6683704	SBP	1	81666041	C	T	0.6457	-0.096	0.0251	0.0001301	998993	0.01074	4	+++-	rs6683704	SBP	1	81666041	0	1	C	T	0.6457	-0.096	0.0251	0.0001301	998993	0.01074	4	+++-	rs1327613	DBP	1	81764583	98542	NA	A	T	0.8326	0.0883	0.0207	1.961e-05	952549	0.9664	4	++++
rs12034319	PP	1	86040107	A	G	0.2194	0.1265	0.0209	1.431e-09	980441	0.8031	4	++++	rs12034319	PP	1	86040107	0	1	A	G	0.2194	0.1265	0.0209	1.431e-09	980441	0.8031	4	++++	rs9658584	PP	1	86047311	7204	NA	C	G	0.2061	-0.1321	0.0215	7.404e-10	975737	0.5137	4	----
rs9658584	PP	1	86047311	C	G	0.2061	-0.1321	0.0215	7.404e-10	975737	0.5137	4	----	rs9658584	PP	1	86047311	0	1	C	G	0.2061	-0.1321	0.0215	7.404e-10	975737	0.5137	4	----	rs9658584	PP	1	86047311	0	1	C	G	0.2061	-0.1321	0.0215	7.404e-10	975737	0.5137	4	----
rs385437	PP	1	86822231	G	A	0.1402	-0.1605	0.0248	8.887e-11	996180	0.7007	4	++++	rs385437	PP	1	86822231	0	1	G	A	0.1402	-0.1605	0.0248	8.887e-11	996180	0.7007	4	++++	rs385437	PP	1	86822231	0	1	G	A	0.1402	-0.1605	0.0248	8.887e-11	996180	0.7007	4	++++
rs61771715	SBP	1	87928669	A	G	0.0846	0.221	0.0433	3.382e-07	1001840	0.01734	4	+++-	rs2892987	SBP	1	87932732	4063	0.988484	A	G	0.0849	0.2273	0.0433	1.57e-07	995697	0.01769	4	+++-	rs1856047	PP	1	87897907	30762	0.110159	G	A	0.4522	0.1125	0.0177	2.306e-10	944617	0.0005209	4	----
rs12032672	SBP	1	88625636	C	A	0.3378	-0.1264	0.0258	9.943e-07	969315	0.01416	4	++++	rs2210893	SBP	1	88618707	6929	0.947754	T	C	0.3238	-0.1282	0.0262	9.84e-07	967263	0.009715	4	--+-	rs6699417	PP	1	89123443	497807	NA	T	C	0.5899	-0.1595	0.0174	4.34e-20	1000430	0.06052	4	----
rs10923038	SBP	1	88651771	A	C	0.615	0.1719	0.0253	1.03e-11	961136	0.07403	4	++++	rs10923038	SBP	1	88651771	0	1	A	C	0.615	0.1719	0.0253	1.03e-11	961136	0.07403	4	++++	rs4457557	PP	1	89137459	485688	NA	G	A	0.582	-0.1633	0.0174	6.569e-21	991439	0.06004	4	++++
rs10922492	SBP	1	89304059	A	T	0.3723	0.2412	0.0251	6.222e-22	988531	0.002545	4	++++	rs12035750	SBP	1	89332099	28040	0.92061	C	T	0.3713	0.2483	0.0252	6.878e-23	977500	0.005587	4	----	rs12035750	SBP	1	89332099	28040	0.92061	C	T	0.3713	0.2483	0.0252	6.878e-23	977500	0.005587	4	----
rs12035750	SBP	1	89332099	C	T	0.3713	0.2483	0.0252	6.878e-23	977500	0.005587	4	----	rs12035750	SBP	1	89332099	0	1	C	T	0.3713	0.2483	0.0252	6.878e-23	977500	0.005587	4	----	rs12035750	SBP	1	89332099	0	1	C	T	0.3713	0.2483	0.0252	6.878e-23	977500	0.005587	4	----
rs10922502	SBP	1	89360158	G	A	0.3733	0.2259	0.0249	1.054e-19	994966	0.005582	4	----	rs6679817	SBP	1	89363264	3106	0.819841	T	C	0.3549	0.2381	0.0252	2.97e-21	995937	0.008012	4	++++	rs12035750	SBP	1	89332099	28059	0.754693	C	T	0.3713	0.2483	0.0252	6.878e-23	977500	0.005587	4	----
rs6679817	SBP	1	89363264	T	C	0.3549	0.2381	0.0252	2.97e-21	995937	0.008012	4	++++	rs12035750	SBP	1	89332099	31165	0.873439	C	T	0.3713	0.2483	0.0252	6.878e-23	977500	0.005587	4	----	rs12035750	SBP	1	89332099	31165	0.873439	C	T	0.3713	0.2483	0.0252	6.878e-23	977500	0.005587	4	----
rs113563325	DBP	1	90128389	A	T	0.1422	-0.1136	0.0231	8.668e-07	872573	0.1083	4	----	rs113563325	DBP	1	90128389	0	1	A	T	0.1422	-0.1136	0.0231	8.668e-07	872573	0.1083	4	----	rs12032393	DBP	1	90179532	51143	NA	G	A	0.1438	-0.1156	0.0212	5.08e-08	1026040	0.1562	4	++++
rs2065152	DBP	1	90228519	T	C	0.3574	0.0828	0.0156	1.084e-07	1016950	0.01234	4	+++-	rs2065152	DBP	1	90228519	0	1	T	C	0.3574	0.0828	0.0156	1.084e-07	1016950	0.01234	4	+++-	rs12032393	DBP	1	90179532	48987	NA	G	A	0.1438	-0.1156	0.0212	5.08e-08	1026040	0.1562	4	++++
rs17516329	PP	1	92319781	T	A	0.3133	-0.1211	0.0186	8.228e-11	982594	0.09764	4	++++	rs17516329	PP	1	92319781	0	1	T	A	0.3133	-0.1211	0.0186	8.228e-11	982594	0.09764	4	++++	rs17516329	PP	1	92319781	0	1	T	A	0.3133	-0.1211	0.0186	8.228e-11	982594	0.09764	4	++++
rs7514579	SBP	1	94051350	C	A	0.2298	-0.1917	0.0289	3.067e-11	982072	0.1061	4	++++	rs7514579	SBP	1	94051350	0	1	C	A	0.2298	-0.1917	0.0289	3.067e-11	982072	0.1061	4	++++	rs7514579	SBP	1	94051350	0	1	C	A	0.2298	-0.1917	0.0289	3.067e-11	982072	0.1061	4	++++
rs17396055	SBP	1	94730954	A	G	0.3283	-0.1712	0.026	4.478e-11	971973	0.8832	4	----	rs17396055	SBP	1	94730954	0	1	A	G	0.3283	-0.1712	0.026	4.478e-11	971973	0.8832	4	----	rs17396055	SBP	1	94730954	0	1	A	G	0.3283	-0.1712	0.026	4.478e-11	971973	0.8832	4	----
rs182662555	SBP	1	96289336	NA	NA	NA	NA	NA	NA	NA	NA	NA	NA	#N/A	SBP	#N/A	#N/A	#N/A	#N/A	#N/A	#N/A	#N/A	#N/A	#N/A	#N/A	#N/A	#N/A	#N/A	#N/A	rs4604740	SBP	1	95789603	499733	NA	T	C	0.3239	-0.1064	0.0258	3.75e-05	991878	0.03858	4	--+-
rs114558965	SBP	1	100829685	NA	NA	NA	NA	NA	NA	NA	NA	NA	NA	#N/A	SBP	#N/A	#N/A	#N/A	#N/A	#N/A	#N/A	#N/A	#N/A	#N/A	#N/A	#N/A	#N/A	#N/A	#N/A	rs11805428	SBP	1	100641716	187969	NA	C	T	0.8611	-0.1704	0.0348	9.909e-07	997288	0.2373	4	+++-
rs35041402	SBP	1	103041318	NA	NA	NA	NA	NA	NA	NA	NA	NA	NA	#N/A	SBP	#N/A	#N/A	#N/A	#N/A	#N/A	#N/A	#N/A	#N/A	#N/A	#N/A	#N/A	#N/A	#N/A	#N/A	rs606756	DBP	1	103238392	197074	NA	T	C	0.8448	0.0986	0.0207	1.84e-06	1014110	0.6631	4	++++
rs1620668	SBP	1	113023980	G	A	0.1628	0.3184	0.0328	2.414e-22	988446	0.3174	4	----	rs1777612	SBP	1	113023941	39	1	C	T	0.1635	0.3225	0.0326	4.415e-23	996361	0.3178	4	----	rs10776752	SBP	1	113044328	20348	0.36264	T	G	0.078	0.7251	0.046	7.282e-56	982250	0.02319	4	++++
rs10776752	SBP	1	113044328	T	G	0.078	0.7251	0.046	7.282e-56	982250	0.02319	4	++++	rs10776752	SBP	1	113044328	0	1	T	G	0.078	0.7251	0.046	7.282e-56	982250	0.02319	4	++++	rs10776752	SBP	1	113044328	0	1	T	G	0.078	0.7251	0.046	7.282e-56	982250	0.02319	4	++++
rs3790606	DBP	1	113052186	C	G	0.3153	0.2246	0.0164	8.252e-43	984561	0.004282	4	++++	rs3790605	DBP	1	113052155	31	1	G	C	0.3153	0.2247	0.0164	7.402e-43	984859	0.004079	4	----	rs10776752	SBP	1	113044328	7858	0.173171	T	G	0.078	0.7251	0.046	7.282e-56	982250	0.02319	4	++++
rs351370	SBP	1	113054659	T	C	0.5933	0.1961	0.0247	1.806e-15	981229	0.9788	4	++++	rs351370	SBP	1	113054659	0	1	T	C	0.5933	0.1961	0.0247	1.806e-15	981229	0.9788	4	++++	rs10776752	SBP	1	113044328	10331	NA	T	G	0.078	0.7251	0.046	7.282e-56	982250	0.02319	4	++++
rs551408639	SBP	1	113126977	NA	NA	NA	NA	NA	NA	NA	NA	NA	NA	#N/A	SBP	#N/A	#N/A	#N/A	#N/A	#N/A	#N/A	#N/A	#N/A	#N/A	#N/A	#N/A	#N/A	#N/A	#N/A	rs10776752	SBP	1	113044328	82649	NA	T	G	0.078	0.7251	0.046	7.282e-56	982250	0.02319	4	++++
rs17030613	DBP	1	113190807	C	A	0.2075	0.2588	0.0184	7.941e-45	1026090	0.006677	4	----	rs12045227	DBP	1	113128212	62595	0.921366	A	G	0.2054	0.2645	0.0186	6.37e-46	1013410	0.008076	4	++++	rs10776752	SBP	1	113044328	146479	NA	T	G	0.078	0.7251	0.046	7.282e-56	982250	0.02319	4	++++
rs2932538	DBP	1	113216543	G	A	0.7443	0.2294	0.0171	5.632e-41	1017300	0.5521	4	----	rs7519368	DBP	1	113150644	65899	0.900804	A	T	0.2696	-0.2343	0.0169	1.648e-43	1002430	0.7108	4	----	rs10776752	SBP	1	113044328	172215	NA	T	G	0.078	0.7251	0.046	7.282e-56	982250	0.02319	4	++++
rs2279499	DBP	1	113247563	A	G	0.2132	0.2639	0.0187	3.366e-45	975103	0.1725	4	++++	rs61818802	DBP	1	113181739	65824	0.863976	G	C	0.2079	0.2608	0.0185	3.146e-45	1019670	0.007318	4	----	rs10776752	SBP	1	113044328	203235	NA	T	G	0.078	0.7251	0.046	7.282e-56	982250	0.02319	4	++++
rs6537762	DBP	1	113434443	C	A	0.5659	0.1217	0.0153	1.591e-15	992044	0.001933	4	----	rs6537762	DBP	1	113434443	0	1	C	A	0.5659	0.1217	0.0153	1.591e-15	992044	0.001933	4	----	rs10776752	SBP	1	113044328	390115	NA	T	G	0.078	0.7251	0.046	7.282e-56	982250	0.02319	4	++++
rs1049434	DBP	1	113456546	T	A	0.5647	0.1112	0.0151	1.735e-13	1015600	0.001973	4	----	rs6537762	DBP	1	113434443	22103	0.967247	C	A	0.5659	0.1217	0.0153	1.591e-15	992044	0.001933	4	----	rs10776752	SBP	1	113044328	412218	NA	T	G	0.078	0.7251	0.046	7.282e-56	982250	0.02319	4	++++
rs773430	DBP	1	113536047	T	C	0.4269	-0.1208	0.0154	4.071e-15	984161	0.001099	4	----	rs6537762	DBP	1	113434443	101604	0.84082	C	A	0.5659	0.1217	0.0153	1.591e-15	992044	0.001933	4	----	rs10776752	SBP	1	113044328	491719	NA	T	G	0.078	0.7251	0.046	7.282e-56	982250	0.02319	4	++++
rs138443500	DBP	1	115826700	G	T	0.0162	0.5711	0.0598	1.347e-21	1006370	0.0009837	4	----	rs57748895	DBP	1	115826169	531	0.914804	T	A	0.0183	0.5855	0.0574	1.925e-24	969138	0.001441	4	----	rs57748895	DBP	1	115826169	531	0.914804	T	A	0.0183	0.5855	0.0574	1.925e-24	969138	0.001441	4	----
rs145339349	DBP	1	115831202	A	G	0.0172	0.5791	0.0584	3.257e-23	998868	0.0004882	4	++++	rs57748895	DBP	1	115826169	5033	0.914804	T	A	0.0183	0.5855	0.0574	1.925e-24	969138	0.001441	4	----	rs57748895	DBP	1	115826169	5033	0.914804	T	A	0.0183	0.5855	0.0574	1.925e-24	969138	0.001441	4	----
rs11102916	DBP	1	115836746	A	C	0.0209	0.4945	0.0535	2.58e-20	979482	0.001364	4	++++	rs10858071	DBP	1	115835253	1493	0.921197	A	G	0.0191	0.5289	0.0554	1.363e-21	1008330	0.003926	4	++++	rs57748895	DBP	1	115826169	10577	0.632949	T	A	0.0183	0.5855	0.0574	1.925e-24	969138	0.001441	4	----
rs12078697	DBP	1	117015118	C	G	0.2116	-0.1058	0.0184	9.028e-09	1003280	0.2211	4	----	rs12078697	DBP	1	117015118	0	1	C	G	0.2116	-0.1058	0.0184	9.028e-09	1003280	0.2211	4	----	rs6660103	SBP	1	116863416	151702	NA	G	A	0.7451	-0.1672	0.0283	3.623e-09	954393	0.6191	4	++++
rs1886914	DBP	1	119541452	G	C	0.5878	0.1087	0.0152	9.679e-13	1010900	0.5242	4	----	rs1886914	DBP	1	119541452	0	1	G	C	0.5878	0.1087	0.0152	9.679e-13	1010900	0.5242	4	----	rs1886914	DBP	1	119541452	0	1	G	C	0.5878	0.1087	0.0152	9.679e-13	1010900	0.5242	4	----
rs72704264	DBP	1	145713305	C	G	0.2143	0.1213	0.0187	8.351e-11	966118	0.595	4	++++	rs12145234	DBP	1	145607440	105865	0.974365	T	C	0.2204	0.1204	0.0183	4.732e-11	985993	0.5877	4	++++	rs12145234	DBP	1	145607440	105865	0.974365	T	C	0.2204	0.1204	0.0183	4.732e-11	985993	0.5877	4	++++
rs11580946	SBP	1	150551327	A	G	0.015	-0.466	0.1007	3.676e-06	972688	0.05715	4	----	rs34647563	PP	1	150642859	91532	0.926676	A	G	0.0151	-0.4068	0.0858	2.109e-06	707548	0.04013	3	?---	rs11585169	PP	1	150572037	20710	NA	A	T	0.5718	0.1359	0.0175	8.131e-15	973855	0.1329	4	++++
rs11585169	PP	1	150572037	A	T	0.5718	0.1359	0.0175	8.131e-15	973855	0.1329	4	++++	rs11585169	PP	1	150572037	0	1	A	T	0.5718	0.1359	0.0175	8.131e-15	973855	0.1329	4	++++	rs11585169	PP	1	150572037	0	1	A	T	0.5718	0.1359	0.0175	8.131e-15	973855	0.1329	4	++++
rs1336900	PP	1	150679033	A	G	0.3925	-0.0953	0.0175	5.221e-08	1000900	0.2712	4	----	rs1336900	PP	1	150679033	0	1	A	G	0.3925	-0.0953	0.0175	5.221e-08	1000900	0.2712	4	----	rs11585169	PP	1	150572037	106996	0.335869	A	T	0.5718	0.1359	0.0175	8.131e-15	973855	0.1329	4	++++
rs60354484	SBP	1	151407974	NA	NA	NA	NA	NA	NA	NA	NA	NA	NA	#N/A	SBP	#N/A	#N/A	#N/A	#N/A	#N/A	#N/A	#N/A	#N/A	#N/A	#N/A	#N/A	#N/A	#N/A	#N/A	rs4970932	PP	1	150928725	479249	NA	A	G	0.5461	0.1139	0.0172	3.216e-11	1000850	0.02745	4	++++
rs756799918	SBP	1	153464738	NA	NA	NA	NA	NA	NA	NA	NA	NA	NA	#N/A	SBP	#N/A	#N/A	#N/A	#N/A	#N/A	#N/A	#N/A	#N/A	#N/A	#N/A	#N/A	#N/A	#N/A	#N/A	rs35479618	SBP	1	153662423	197685	NA	A	G	0.0168	0.9244	0.1153	1.076e-15	678259	3.388e-05	2	?++?
rs138957616	SBP	1	153517092	NA	NA	NA	NA	NA	NA	NA	NA	NA	NA	rs16835437	PP	1	153531282	14190	0.960883	G	C	0.0478	0.1925	0.0417	3.821e-06	924114	0.3455	4	----	rs35479618	SBP	1	153662423	145331	NA	A	G	0.0168	0.9244	0.1153	1.076e-15	678259	3.388e-05	2	?++?
rs144899251	SBP	1	153606479	NA	NA	NA	NA	NA	NA	NA	NA	NA	NA	#N/A	SBP	#N/A	#N/A	#N/A	#N/A	#N/A	#N/A	#N/A	#N/A	#N/A	#N/A	#N/A	#N/A	#N/A	#N/A	rs35479618	SBP	1	153662423	55944	0.564502	A	G	0.0168	0.9244	0.1153	1.076e-15	678259	3.388e-05	2	?++?
rs35479618	SBP	1	153662423	A	G	0.0168	0.9244	0.1153	1.076e-15	678259	3.388e-05	2	?++?	rs35479618	SBP	1	153662423	0	1	A	G	0.0168	0.9244	0.1153	1.076e-15	678259	3.388e-05	2	?++?	rs35479618	SBP	1	153662423	0	1	A	G	0.0168	0.9244	0.1153	1.076e-15	678259	3.388e-05	2	?++?
rs116245325	SBP	1	153665650	NA	NA	NA	NA	NA	NA	NA	NA	NA	NA	#N/A	SBP	#N/A	#N/A	#N/A	#N/A	#N/A	#N/A	#N/A	#N/A	#N/A	#N/A	#N/A	#N/A	#N/A	#N/A	rs35479618	SBP	1	153662423	3227	NA	A	G	0.0168	0.9244	0.1153	1.076e-15	678259	3.388e-05	2	?++?
rs12030242	PP	1	153753079	C	T	0.1735	0.0743	0.0231	0.001336	966921	0.07804	4	---+	rs12030242	PP	1	153753079	0	1	C	T	0.1735	0.0743	0.0231	0.001336	966921	0.07804	4	---+	rs35479618	SBP	1	153662423	90656	NA	A	G	0.0168	0.9244	0.1153	1.076e-15	678259	3.388e-05	2	?++?
rs11264871	DBP	1	153990890	C	A	0.303	-0.1105	0.0164	1.485e-11	1005360	0.3294	4	++++	rs11264734	DBP	1	153937746	53144	0.822576	C	T	0.2933	-0.1116	0.0164	9.767e-12	1022240	0.4286	4	++++	rs35479618	SBP	1	153662423	328467	NA	A	G	0.0168	0.9244	0.1153	1.076e-15	678259	3.388e-05	2	?++?
rs13796	DBP	1	154245917	C	T	0.1359	0.1446	0.0221	5.984e-11	997042	0.3904	4	----	rs12354278	DBP	1	154243457	2460	0.963118	T	A	0.1331	0.1467	0.0223	4.573e-11	997820	0.4464	4	----	rs6680947	DBP	1	154162493	83424	0.124193	G	A	0.5347	-0.1064	0.015	1.513e-12	1009730	0.959	4	++++
rs2990220	DBP	1	155190254	A	T	0.5084	-0.0156	0.015	0.2962	1011140	0.1492	4	--+-	rs370545	DBP	1	155175390	14864	0.900899	G	A	0.5311	-0.0209	0.015	0.1631	1014730	0.1898	4	++-+	rs74677851	PP	1	155017432	172822	NA	A	G	0.1085	-0.1597	0.0289	3.464e-08	916272	0.741	4	----
rs76719272	SBP	1	156129796	T	C	0.1286	-0.2314	0.0371	4.396e-10	942092	0.4543	4	----	rs76719272	SBP	1	156129796	0	1	T	C	0.1286	-0.2314	0.0371	4.396e-10	942092	0.4543	4	----	rs76719272	SBP	1	156129796	0	1	T	C	0.1286	-0.2314	0.0371	4.396e-10	942092	0.4543	4	----
rs2171690	DBP	1	164740099	C	T	0.4622	-0.1074	0.0151	1.185e-12	1003000	0.4088	4	++++	rs2171690	DBP	1	164740099	0	1	C	T	0.4622	-0.1074	0.0151	1.185e-12	1003000	0.4088	4	++++	rs2171690	DBP	1	164740099	0	1	C	T	0.4622	-0.1074	0.0151	1.185e-12	1003000	0.4088	4	++++
rs7524019	DBP	1	167367193	T	C	0.4872	0.0998	0.0156	1.49e-10	936554	0.3269	4	++++	rs7524019	DBP	1	167367193	0	1	T	C	0.4872	0.0998	0.0156	1.49e-10	936554	0.3269	4	++++	rs7524019	DBP	1	167367193	0	1	T	C	0.4872	0.0998	0.0156	1.49e-10	936554	0.3269	4	++++
rs12731646	PP	1	169090660	T	C	0.4037	-0.1966	0.0177	8.28e-29	978896	0.001998	4	----	rs17349222	PP	1	169111869	21209	0.917706	C	A	0.399	-0.1986	0.0176	1.145e-29	992155	0.005206	4	++++	rs4656180	PP	1	169113881	23221	0.687739	A	G	0.3407	-0.2064	0.0182	8.984e-30	985828	0.009392	4	----
rs10919070	PP	1	169099037	C	A	0.1267	0.1699	0.0256	3.503e-11	1006040	0.2337	4	----	rs2000321	PP	1	169097463	1574	0.921477	A	G	0.1225	0.1804	0.0261	4.792e-12	1000180	0.4375	4	++++	rs4656180	PP	1	169113881	14844	NA	A	G	0.3407	-0.2064	0.0182	8.984e-30	985828	0.009392	4	----
rs7519279	SBP	1	169207361	NA	NA	NA	NA	NA	NA	NA	NA	NA	NA	rs4656180	PP	1	169113881	93480	0.907231	A	G	0.3407	-0.2064	0.0182	8.984e-30	985828	0.009392	4	----	rs4656180	PP	1	169113881	93480	0.907231	A	G	0.3407	-0.2064	0.0182	8.984e-30	985828	0.009392	4	----
rs10911356	DBP	1	172209747	G	A	0.2129	0.1233	0.0182	1.323e-11	1020450	0.3168	4	----	rs12082431	DBP	1	172234627	24880	0.954593	C	T	0.2162	0.125	0.0182	6.23e-12	1014080	0.2702	4	----	rs12405515	DBP	1	172357441	147694	NA	T	G	0.572	-0.1451	0.0151	7.355e-22	1015990	0.01493	4	---+
rs10489290	DBP	1	172223403	A	C	0.2134	0.125	0.0182	6.898e-12	1018110	0.2911	4	++++	rs12082431	DBP	1	172234627	11224	0.954593	C	T	0.2162	0.125	0.0182	6.23e-12	1014080	0.2702	4	----	rs12405515	DBP	1	172357441	134038	NA	T	G	0.572	-0.1451	0.0151	7.355e-22	1015990	0.01493	4	---+
rs12404490	DBP	1	172287323	G	A	0.2163	0.1246	0.0186	1.924e-11	970964	0.531	4	----	rs12082431	DBP	1	172234627	52696	0.941142	C	T	0.2162	0.125	0.0182	6.23e-12	1014080	0.2702	4	----	rs12405515	DBP	1	172357441	70118	NA	T	G	0.572	-0.1451	0.0151	7.355e-22	1015990	0.01493	4	---+
rs12405515	DBP	1	172357441	T	G	0.572	-0.1451	0.0151	7.355e-22	1015990	0.01493	4	---+	rs12405515	DBP	1	172357441	0	1	T	G	0.572	-0.1451	0.0151	7.355e-22	1015990	0.01493	4	---+	rs12405515	DBP	1	172357441	0	1	T	G	0.572	-0.1451	0.0151	7.355e-22	1015990	0.01493	4	---+
rs80263861	DBP	1	174725607	T	A	0.0943	-0.0799	0.0276	0.003771	881929	0.7595	4	++++	rs80263861	DBP	1	174725607	0	1	T	A	0.0943	-0.0799	0.0276	0.003771	881929	0.7595	4	++++	rs3766683	DBP	1	175156585	430978	NA	A	G	0.5632	-0.1006	0.015	2.295e-11	1021470	0.4201	4	----
rs567058829	SBP	1	175111760	NA	NA	NA	NA	NA	NA	NA	NA	NA	NA	rs6929	DBP	1	175126721	14961	0.890775	C	T	0.4587	-0.0793	0.015	1.349e-07	1008570	0.6547	4	++++	rs3766683	DBP	1	175156585	44825	0.352006	A	G	0.5632	-0.1006	0.015	2.295e-11	1021470	0.4201	4	----
rs3766694	DBP	1	175143207	C	T	0.6017	-0.0964	0.0152	2.417e-10	1019160	0.1426	4	++++	rs3766683	DBP	1	175156585	13378	0.831066	A	G	0.5632	-0.1006	0.015	2.295e-11	1021470	0.4201	4	----	rs3766683	DBP	1	175156585	13378	0.831066	A	G	0.5632	-0.1006	0.015	2.295e-11	1021470	0.4201	4	----
rs12118102	PP	1	176634724	G	A	0.0528	-0.3223	0.0385	6.046e-17	996267	0.004891	4	++++	rs61823001	PP	1	176664440	29716	1	G	A	0.0529	-0.3253	0.0388	5.112e-17	983052	0.008492	4	++++	rs61823001	PP	1	176664440	29716	1	G	A	0.0529	-0.3253	0.0388	5.112e-17	983052	0.008492	4	++++
rs61747728	DBP	1	179526214	T	C	0.0402	0.2688	0.0397	1.319e-11	954693	0.5274	4	++++	rs61747728	DBP	1	179526214	0	1	T	C	0.0402	0.2688	0.0397	1.319e-11	954693	0.5274	4	++++	rs150816167	DBP	1	179571862	45648	0.688429	C	T	0.0455	0.2629	0.0385	9.028e-12	890779	0.5692	4	----
rs150816167	DBP	1	179571862	C	T	0.0455	0.2629	0.0385	9.028e-12	890779	0.5692	4	----	rs150816167	DBP	1	179571862	0	1	C	T	0.0455	0.2629	0.0385	9.028e-12	890779	0.5692	4	----	rs150816167	DBP	1	179571862	0	1	C	T	0.0455	0.2629	0.0385	9.028e-12	890779	0.5692	4	----
rs3767199	PP	1	180124667	T	G	0.3428	-0.126	0.0182	4.449e-12	981462	0.3171	4	----	rs3767199	PP	1	180124667	0	1	T	G	0.3428	-0.126	0.0182	4.449e-12	981462	0.3171	4	----	rs10913934	PP	1	180131640	6973	0.732928	T	G	0.5917	0.1233	0.0177	3.083e-12	972081	0.08877	4	+++-
rs10913934	PP	1	180131640	T	G	0.5917	0.1233	0.0177	3.083e-12	972081	0.08877	4	+++-	rs10913934	PP	1	180131640	0	1	T	G	0.5917	0.1233	0.0177	3.083e-12	972081	0.08877	4	+++-	rs10913934	PP	1	180131640	0	1	T	G	0.5917	0.1233	0.0177	3.083e-12	972081	0.08877	4	+++-
rs7546227	SBP	1	180723297	T	A	0.4592	-0.1534	0.0245	3.943e-10	976746	0.03012	4	++++	rs4598454	SBP	1	180852591	129294	0.948115	T	A	0.4556	-0.1588	0.0246	9.943e-11	972757	0.04312	4	++++	rs1043069	SBP	1	180859368	136071	0.707013	G	T	0.382	-0.1817	0.0252	5.557e-13	970555	0.004516	4	+++-
rs1043069	SBP	1	180859368	G	T	0.382	-0.1817	0.0252	5.557e-13	970555	0.004516	4	+++-	rs1043069	SBP	1	180859368	0	1	G	T	0.382	-0.1817	0.0252	5.557e-13	970555	0.004516	4	+++-	rs1043069	SBP	1	180859368	0	1	G	T	0.382	-0.1817	0.0252	5.557e-13	970555	0.004516	4	+++-
rs41475048	DBP	1	183058452	G	A	0.2517	0.0954	0.0177	6.771e-08	964892	0.01422	4	---+	rs41475048	DBP	1	183058452	0	1	G	A	0.2517	0.0954	0.0177	6.771e-08	964892	0.01422	4	---+	rs649614	DBP	1	183320192	261740	NA	T	C	0.5927	0.0824	0.0152	5.669e-08	1020560	0.8507	4	++++
rs749214	SBP	1	184536171	C	T	0.4488	0.1822	0.0242	4.532e-14	998055	0.3242	4	----	rs4651224	SBP	1	184585182	49011	0.847691	T	C	0.4496	0.1914	0.0247	9.25e-15	961719	0.4741	4	++++	rs4651224	SBP	1	184585182	49011	0.847691	T	C	0.4496	0.1914	0.0247	9.25e-15	961719	0.4741	4	++++
rs4651224	SBP	1	184585182	T	C	0.4496	0.1914	0.0247	9.25e-15	961719	0.4741	4	++++	rs4651224	SBP	1	184585182	0	1	T	C	0.4496	0.1914	0.0247	9.25e-15	961719	0.4741	4	++++	rs4651224	SBP	1	184585182	0	1	T	C	0.4496	0.1914	0.0247	9.25e-15	961719	0.4741	4	++++
rs1586059	PP	1	188515145	T	C	0.5328	0.085	0.0173	9.103e-07	981912	0.05507	4	++++	rs10912438	PP	1	188525475	10330	0.844927	C	G	0.555	0.0939	0.0174	6.937e-08	979840	0.1737	4	++++	rs10912438	PP	1	188525475	10330	0.844927	C	G	0.555	0.0939	0.0174	6.937e-08	979840	0.1737	4	++++
rs4639796	SBP	1	197126649	A	G	0.1631	0.2013	0.0325	5.737e-10	1005150	0.1903	4	++++	rs10922177	SBP	1	197153767	27118	0.987156	C	T	0.1667	0.214	0.0332	1.204e-10	951175	0.3381	4	----	rs12042924	SBP	1	197297417	170768	0.149925	C	T	0.4665	0.1658	0.0245	1.185e-11	975933	0.3674	4	----
rs10429910	SBP	1	197141253	C	A	0.1744	0.2218	0.0347	1.686e-10	868515	0.2385	4	----	rs10429910	SBP	1	197141253	0	1	C	A	0.1744	0.2218	0.0347	1.686e-10	868515	0.2385	4	----	rs12042924	SBP	1	197297417	156164	NA	C	T	0.4665	0.1658	0.0245	1.185e-11	975933	0.3674	4	----
rs12042924	SBP	1	197297417	C	T	0.4665	0.1658	0.0245	1.185e-11	975933	0.3674	4	----	rs12042924	SBP	1	197297417	0	1	C	T	0.4665	0.1658	0.0245	1.185e-11	975933	0.3674	4	----	rs12042924	SBP	1	197297417	0	1	C	T	0.4665	0.1658	0.0245	1.185e-11	975933	0.3674	4	----
rs146021508	PP	1	197838112	G	A	0.0126	-0.2477	0.1028	0.01596	592031	0.2732	3	?+-+	rs146021508	PP	1	197838112	0	1	G	A	0.0126	-0.2477	0.1028	0.01596	592031	0.2732	3	?+-+	rs2476023	SBP	1	197351039	487073	NA	G	C	0.7763	-0.1581	0.029	5.169e-08	988871	0.6692	4	++++
rs55833332	SBP	1	198222215	G	C	0.0127	0.3891	0.1712	0.02305	355056	0.8631	3	-?--	#N/A	SBP	#N/A	#N/A	#N/A	#N/A	#N/A	#N/A	#N/A	#N/A	#N/A	#N/A	#N/A	#N/A	#N/A	#N/A	rs112213437	SBP	1	197800040	#N/A	NA	A	C	0.7953	-0.1477	0.0303	1.087e-06	973653	0.9718	4	----
rs143554274	SBP	1	198455391	NA	NA	NA	NA	NA	NA	NA	NA	NA	NA	#N/A	SBP	#N/A	#N/A	#N/A	#N/A	#N/A	#N/A	#N/A	#N/A	#N/A	#N/A	#N/A	#N/A	#N/A	#N/A	rs1322923	DBP	1	198831445	376054	NA	C	T	0.6338	0.0714	0.0156	4.842e-06	1005180	0.3779	4	----
rs474226	PP	1	201690643	C	G	0.5971	-0.1486	0.0175	1.925e-17	995271	0.01196	4	----	rs474226	PP	1	201690643	0	1	C	G	0.5971	-0.1486	0.0175	1.925e-17	995271	0.01196	4	----	rs650720	PP	1	201749156	58513	0.508561	T	G	0.3965	0.1753	0.0175	1.482e-23	998878	0.1435	4	++++
rs12037669	PP	1	201721930	G	T	0.1733	-0.1654	0.0231	8.28e-13	960588	0.237	4	++++	rs12037669	PP	1	201721930	0	1	G	T	0.1733	-0.1654	0.0231	8.28e-13	960588	0.237	4	++++	rs650720	PP	1	201749156	27226	NA	T	G	0.3965	0.1753	0.0175	1.482e-23	998878	0.1435	4	++++
rs882624	DBP	1	201735913	T	C	0.3287	-0.1526	0.0162	3.851e-21	986802	0.6563	4	----	rs650720	PP	1	201749156	13243	0.814053	T	G	0.3965	0.1753	0.0175	1.482e-23	998878	0.1435	4	++++	rs650720	PP	1	201749156	13243	0.814053	T	G	0.3965	0.1753	0.0175	1.482e-23	998878	0.1435	4	++++
rs650720	PP	1	201749156	T	G	0.3965	0.1753	0.0175	1.482e-23	998878	0.1435	4	++++	rs650720	PP	1	201749156	0	1	T	G	0.3965	0.1753	0.0175	1.482e-23	998878	0.1435	4	++++	rs650720	PP	1	201749156	0	1	T	G	0.3965	0.1753	0.0175	1.482e-23	998878	0.1435	4	++++
rs33996239	DBP	1	203109801	T	C	0.0608	-0.2259	0.0336	1.716e-11	890021	0.4071	4	----	rs33996239	DBP	1	203109801	0	1	T	C	0.0608	-0.2259	0.0336	1.716e-11	890021	0.4071	4	----	rs112993339	DBP	1	203118074	8273	0.668194	T	C	0.0456	-0.2591	0.0377	6.578e-12	933746	0.9551	4	----
rs11240656	DBP	1	204038145	A	G	0.4602	0.0655	0.0153	1.833e-05	977788	0.2016	4	+++-	rs11240656	DBP	1	204038145	0	1	A	G	0.4602	0.0655	0.0153	1.833e-05	977788	0.2016	4	+++-	rs2926534	DBP	1	204464181	426036	NA	T	C	0.2702	-0.1623	0.0169	7.713e-22	1013280	0.7305	4	----
rs16852778	DBP	1	204051441	T	C	0.1581	0.1334	0.021	2.089e-10	975553	0.1358	4	+++-	rs16852778	DBP	1	204051441	0	1	T	C	0.1581	0.1334	0.021	2.089e-10	975553	0.1358	4	+++-	rs2926534	DBP	1	204464181	412740	NA	T	C	0.2702	-0.1623	0.0169	7.713e-22	1013280	0.7305	4	----
rs12239182	DBP	1	204057993	A	G	0.263	0.1019	0.0173	3.789e-09	980704	0.2311	4	+++-	rs12239182	DBP	1	204057993	0	1	A	G	0.263	0.1019	0.0173	3.789e-09	980704	0.2311	4	+++-	rs2926534	DBP	1	204464181	406188	NA	T	C	0.2702	-0.1623	0.0169	7.713e-22	1013280	0.7305	4	----
rs72749713	SBP	1	204145578	A	G	0.0336	-0.4281	0.0677	2.623e-10	980274	0.1907	4	----	rs56073882	SBP	1	204148569	2991	1	C	T	0.034	-0.4292	0.0676	2.172e-10	974261	0.2229	4	++++	rs2926534	DBP	1	204464181	318603	NA	T	C	0.2702	-0.1623	0.0169	7.713e-22	1013280	0.7305	4	----
rs45547239	SBP	1	204146493	T	C	0.0335	-0.428	0.0678	2.677e-10	980018	0.1913	4	----	rs56073882	SBP	1	204148569	2076	1	C	T	0.034	-0.4292	0.0676	2.172e-10	974261	0.2229	4	++++	rs2926534	DBP	1	204464181	317688	NA	T	C	0.2702	-0.1623	0.0169	7.713e-22	1013280	0.7305	4	----
rs7519417	DBP	1	204449952	C	T	0.7183	0.1541	0.0167	3.404e-20	1002880	0.466	4	----	rs2926534	DBP	1	204464181	14229	0.897567	T	C	0.2702	-0.1623	0.0169	7.713e-22	1013280	0.7305	4	----	rs2926534	DBP	1	204464181	14229	0.897567	T	C	0.2702	-0.1623	0.0169	7.713e-22	1013280	0.7305	4	----
rs10494852	DBP	1	204457786	T	C	0.6904	0.1463	0.0162	1.691e-19	1014630	0.6297	4	++++	rs4252717	DBP	1	204512100	54314	0.956209	C	T	0.6852	0.1525	0.0161	2.673e-21	1018290	0.6789	4	----	rs2926534	DBP	1	204464181	6395	0.772452	T	C	0.2702	-0.1623	0.0169	7.713e-22	1013280	0.7305	4	----
rs2169137	DBP	1	204497913	C	G	0.7289	0.1617	0.0168	7.984e-22	1018970	0.8131	4	++++	rs2926534	DBP	1	204464181	33732	0.990198	T	C	0.2702	-0.1623	0.0169	7.713e-22	1013280	0.7305	4	----	rs2926534	DBP	1	204464181	33732	0.990198	T	C	0.2702	-0.1623	0.0169	7.713e-22	1013280	0.7305	4	----
rs4245739	DBP	1	204518842	A	C	0.728	0.1614	0.0168	8.461e-22	1018150	0.812	4	++++	rs2926534	DBP	1	204464181	54661	0.990198	T	C	0.2702	-0.1623	0.0169	7.713e-22	1013280	0.7305	4	----	rs2926534	DBP	1	204464181	54661	0.990198	T	C	0.2702	-0.1623	0.0169	7.713e-22	1013280	0.7305	4	----
rs2629665	DBP	1	207220800	A	C	0.4125	-0.1005	0.0153	4.815e-11	1003070	0.185	4	----	rs3790619	DBP	1	207221929	1129	0.973387	G	T	0.4099	-0.1008	0.0153	4.257e-11	1004320	0.2353	4	++++	rs2808454	DBP	1	207231751	10951	0.536268	T	A	0.5471	-0.1077	0.0151	1.148e-12	1000220	0.7684	4	++++
rs6660557	PP	1	207454596	C	G	0.2587	0.0375	0.0195	0.05431	1004750	0.003853	4	-+-+	rs6658718	PP	1	207458906	4310	1	T	G	0.2583	0.0398	0.0196	0.04185	998512	0.005554	4	-+-+	rs1970530	PP	1	207924066	469470	NA	A	G	0.5972	0.1769	0.0174	3.169e-24	1003690	0.3931	4	++++
rs2761436	PP	1	207919748	T	C	0.5372	0.1641	0.0173	2.247e-21	985592	0.2571	4	++++	rs2796236	PP	1	208019397	99649	0.815375	C	G	0.4628	-0.166	0.0172	4.911e-22	993209	0.2745	4	----	rs2745977	PP	1	208017360	97612	0.509921	A	C	0.3237	-0.1936	0.0183	4.267e-26	994983	0.7059	4	----
rs1204706	PP	1	208021060	T	G	0.3919	-0.1834	0.0176	1.818e-25	993094	0.465	4	----	rs1204706	PP	1	208021060	0	1	T	G	0.3919	-0.1834	0.0176	1.818e-25	993094	0.465	4	----	rs2745977	PP	1	208017360	3700	0.755362	A	C	0.3237	-0.1936	0.0183	4.267e-26	994983	0.7059	4	----
rs1204708	PP	1	208024062	C	G	0.3927	-0.1829	0.0176	2.424e-25	992528	0.4505	4	----	rs1204706	PP	1	208021060	3002	1	T	G	0.3919	-0.1834	0.0176	1.818e-25	993094	0.465	4	----	rs2745977	PP	1	208017360	6702	0.755362	A	C	0.3237	-0.1936	0.0183	4.267e-26	994983	0.7059	4	----
rs12731740	PP	1	208024820	T	C	0.1076	-0.2689	0.0277	2.453e-22	1005960	0.4	4	----	rs55797717	PP	1	208018961	5859	1	T	C	0.1077	-0.2714	0.0277	1.21e-22	1001020	0.4083	4	----	rs2745977	PP	1	208017360	7460	0.284257	A	C	0.3237	-0.1936	0.0183	4.267e-26	994983	0.7059	4	----
rs1160530	PP	1	208098165	A	G	0.5553	0.1536	0.0172	3.982e-19	1004980	0.04421	4	++++	rs1160530	PP	1	208098165	0	1	A	G	0.5553	0.1536	0.0172	3.982e-19	1004980	0.04421	4	++++	rs2745977	PP	1	208017360	80805	0.167256	A	C	0.3237	-0.1936	0.0183	4.267e-26	994983	0.7059	4	----
rs669694	SBP	1	209950760	G	C	0.7899	0.1932	0.0294	5.193e-11	1004490	0.3641	4	----	rs12134698	SBP	1	209987801	37041	0.861107	A	C	0.1948	-0.2091	0.0302	4.555e-12	1006820	0.2782	4	----	rs2487904	SBP	1	210381030	430270	NA	C	G	0.5712	0.1724	0.0245	1.815e-12	986683	0.6651	4	++++
rs7555285	SBP	1	209970355	C	G	0.8015	0.2043	0.03	1.024e-11	1005710	0.3599	4	++++	rs12134698	SBP	1	209987801	17446	0.983405	A	C	0.1948	-0.2091	0.0302	4.555e-12	1006820	0.2782	4	----	rs2487904	SBP	1	210381030	410675	NA	C	G	0.5712	0.1724	0.0245	1.815e-12	986683	0.6651	4	++++
rs642961	SBP	1	209989270	G	A	0.8063	0.2091	0.0304	5.793e-12	999936	0.2852	4	----	rs12134698	SBP	1	209987801	1469	0.994306	A	C	0.1948	-0.2091	0.0302	4.555e-12	1006820	0.2782	4	----	rs2487904	SBP	1	210381030	391760	NA	C	G	0.5712	0.1724	0.0245	1.815e-12	986683	0.6651	4	++++
rs3766612	SBP	1	210020013	A	C	0.206	-0.1968	0.0301	6.1e-11	982431	0.2676	4	----	rs3766612	SBP	1	210020013	0	1	A	C	0.206	-0.1968	0.0301	6.1e-11	982431	0.2676	4	----	rs2487904	SBP	1	210381030	361017	NA	C	G	0.5712	0.1724	0.0245	1.815e-12	986683	0.6651	4	++++
rs2494184	SBP	1	210386892	C	T	0.5835	0.1681	0.0245	6.497e-12	993091	0.7393	4	----	rs2487904	SBP	1	210381030	5862	0.949274	C	G	0.5712	0.1724	0.0245	1.815e-12	986683	0.6651	4	++++	rs2487904	SBP	1	210381030	5862	0.949274	C	G	0.5712	0.1724	0.0245	1.815e-12	986683	0.6651	4	++++
rs1502358	DBP	1	217324932	A	G	0.6813	-0.0967	0.016	1.636e-09	1015880	0.2966	4	----	rs1502354	SBP	1	217327965	3033	0.861222	G	A	0.6542	-0.1562	0.0253	6.98e-10	995120	0.4355	4	++++	rs68085857	DBP	1	217737629	412697	NA	T	C	0.2347	0.1831	0.0177	3.96e-25	1010110	0.4837	4	++++
[truncated: 3,545 more rows]

## Sheet: ST7
Supplementary Table 7. Independent conditionally significant SNPs not in LD (r2>0.1) with known SNPs or novel sentinel SNPs
[truncated: 271 more rows]

[truncated: 23 more sheets: ST8, ST9, ST10, ST11, ST12, ST13, ST14, ST15, ST16, ST17, ST18, ST19, ST20, ST21, ST22, ST23, ST24a, ST24b, ST25, ST26a …]
